# Supplementary material for: Integrative analysis reveals a lineage-specific circular RNA landscape for adipo-osteogenesis of human mesenchymal stem cells
Source: Stem Cell Res Ther. 2022 Mar 12;13:106. doi: 10.1186/s13287-022-02792-5 (PMC8917624; doi:10.1186/s13287-022-02792-5)
Supplement: Supplementary file 2 — Additional file 2. Table S1: Detailed information for multi-strategic RNA-seq of adipo-osteogenesis of MSCs. [file 13287_2022_2792_MOESM2_ESM.xlsx]

## Sheet: Supplementary Table 1
Supplementary Table 1 Detailed information for multi-strategic RNA-seq of adipo-osteogenesis of MSCs
Sample	Total reads	Mapped reads	BSJ reads	Library type	Mapping ratio	BSJ ratio
BMAD14-1	93523310	88996684	48084	RiboMinus	0.9516	0.0005
BMAD14-2	83863562	79770874	42680	RiboMinus	0.9512	0.0005
BMAD7-1	78520084	73333566	52498	RiboMinus	0.9339	0.0007
BMAD7-2	83708938	78275640	54078	RiboMinus	0.9351	0.0006
BMC1	88065032	83141268	30074	RiboMinus	0.9441	0.0003
BMC2	78252112	71716078	27282	RiboMinus	0.9165	0.0003
BMOS14-1	78812916	72798032	34432	RiboMinus	0.9237	0.0004
BMOS14-2	74253284	70644910	33846	RiboMinus	0.9514	0.0005
BMOS7-1	83753856	79181686	45124	RiboMinus	0.9454	0.0005
BMOS7-2	87030768	81135128	42194	RiboMinus	0.9323	0.0005
BMAD14-1	52498054	48749134	582762	RiboMinus/RNase R	0.9286	0.0111
BMAD14-2	83771380	75897806	1005308	RiboMinus/RNase R	0.906	0.012
BMAD7-1	58284970	53210930	654798	RiboMinus/RNase R	0.9129	0.0112
BMAD7-2	57459516	52900608	702692	RiboMinus/RNase R	0.9207	0.0122
BMC1	53967894	43784810	305246	RiboMinus/RNase R	0.8113	0.0057
BMC2	53177096	49802274	505330	RiboMinus/RNase R	0.9365	0.0095
BMOS14-1	57056168	52359336	787610	RiboMinus/RNase R	0.9177	0.0138
BMOS14-2	54344206	49463318	790424	RiboMinus/RNase R	0.9102	0.0145
BMOS7-1	59537096	55169750	670270	RiboMinus/RNase R	0.9266	0.0113
BMOS7-2	56489758	52748508	608718	RiboMinus/RNase R	0.9338	0.0108
BMAD14-1	36198880	34718216	654	PolyA	0.9591	0
BMAD14-2	41627420	39803466	786	PolyA	0.9562	0
BMAD7-1	43521142	41722064	638	PolyA	0.9587	0
BMAD7-2	48744314	46706844	714	PolyA	0.9582	0
BMC1	41263042	39619968	630	PolyA	0.9602	0
BMC2	45250942	43303912	1126	PolyA	0.957	0
BMOS14-1	47760568	45759674	748	PolyA	0.9581	0
BMOS14-2	46942586	44992620	1032	PolyA	0.9585	0
BMOS7-1	49043158	47101168	818	PolyA	0.9604	0
BMOS7-2	52085830	49903346	942	PolyA	0.9581	0
AMAD14-1	80993656	76789628	34814	RiboMinus	0.9481	0.0004
AMAD14-2	81487420	77291184	44026	RiboMinus	0.9485	0.0005
AMAD7-1	89139860	84276826	31538	RiboMinus	0.9454	0.0004
AMAD7-2	83480122	79002366	30876	RiboMinus	0.9464	0.0004
AMC1	86873654	82599884	23024	RiboMinus	0.9508	0.0003
AMC2	85147708	80545926	22742	RiboMinus	0.946	0.0003
AMOS14-1	81435896	76841496	22978	RiboMinus	0.9436	0.0003
AMOS14-2	84897980	80348492	23770	RiboMinus	0.9464	0.0003
AMOS7-1	81026472	76566180	28826	RiboMinus	0.945	0.0004
AMOS7-2	84412144	79764552	29080	RiboMinus	0.9449	0.0003
AMAD14-1	57474986	52537568	532668	RiboMinus/RNase R	0.9141	0.0093
AMAD14-2	57695620	52236454	495148	RiboMinus/RNase R	0.9054	0.0086
AMAD7-1	75513012	69104692	751740	RiboMinus/RNase R	0.9151	0.01
AMAD7-2	58856908	53757184	613134	RiboMinus/RNase R	0.9134	0.0104
AMC1	104360054	97267160	895390	RiboMinus/RNase R	0.932	0.0086
AMC2	55010802	51531396	472650	RiboMinus/RNase R	0.9368	0.0086
AMOS14-1	106216954	89338864	513430	RiboMinus/RNase R	0.8411	0.0048
AMOS14-2	61877444	48677778	107320	RiboMinus/RNase R	0.7867	0.0017
AMOS7-1	69478226	63507092	784078	RiboMinus/RNase R	0.9141	0.0113
AMOS7-2	58065866	52620614	579168	RiboMinus/RNase R	0.9062	0.01
