# Supplementary material for: Integrative analysis reveals a lineage-specific circular RNA landscape for adipo-osteogenesis of human mesenchymal stem cells
Source: Stem Cell Res Ther. 2022 Mar 12;13:106. doi: 10.1186/s13287-022-02792-5 (PMC8917624; doi:10.1186/s13287-022-02792-5)
Supplement: Supplementary file 3 — Additional file 3. Table S2: Identified circRNAs through integrative analysis of adipo-osteogenesis of BMSCs. [file 13287_2022_2792_MOESM3_ESM.xlsx]

## Sheet: Supplementary Table 2 
Supplementary Table 2 Identified circRNAs though integrative analysis of adipo-osteogenesis of BMSCs
CircRNA location	Circ_type	Gene_id	Gene_name	Gene_type	BMAD14-1_BSJ	BMAD14-2_BSJ	BMAD7-1_BSJ	BMAD7-2_BSJ	BMC1_BSJ	BMC2_BSJ	BMOS14-1_BSJ	BMOS14-2_BSJ	BMOS7-1_BSJ	BMOS7-2_BSJ	BMAD14-1_Ratio	BMAD14-2_Ratio	BMAD7-1_Ratio	BMAD7-2_Ratio	BMC1_Ratio	BMC2_Ratio	BMOS14-1_Ratio	BMOS14-2_Ratio	BMOS7-1_Ratio	BMOS7-2_Ratio	CircAtlas2.0
chr10:1000677|1007128	exon	ENSG00000107937.19	GTPBP4	protein_coding	0	0.165	0.727	0.257	0.236	0	0	0.501	0	0	0	0.04	0.043	1	0.004	0	0	0.023	0	0	complete match
chr10:1000677|1009580	exon	ENSG00000107937.19	GTPBP4	protein_coding	0	0	0.364	0	0.699	0	0	0	0	0	0	0	1	0	0.005	0	0	0	0	0	complete match
chr10:100164004|100179247	exon	ENSG00000107566.14	ERLIN1	protein_coding	0	0	5.495	4.666	1.066	0.732	0	1.017	0	0	0	0	0.072	0.045	0.008	0.006	0	0.014	0	0	complete match
chr10:100190869|100194521	exon	ENSG00000213341.11	CHUK	protein_coding	0	0	1.449	0	0	0	0	1.485	0	0	0	0	0.036	0	0	0	0	0.049	0	0	complete match
chr10:100190869|100200780	exon	ENSG00000213341.11	CHUK	protein_coding	0	0.43	0	0	0	0.406	0	0	0	0	0	0.011	0	0	0	0.007	0	0	0	0	complete match
chr10:100190869|100207332	exon	ENSG00000213341.11	CHUK	protein_coding	0.625	0.529	0	0	0	0	0	0	0	0	0.018	1	0	0	0	0	0	0	0	0	complete match
chr10:100199971|100205199	exon	ENSG00000213341.11	CHUK	protein_coding	0.644	0	0	2.204	0	0	0.208	0	0	0.84	0.027	0	0	0.058	0	0	0.006	0	0	0.015	complete match
chr10:100199971|100207332	exon	ENSG00000213341.11	CHUK	protein_coding	0	0.471	0	0	0	0.157	0	0	0	0	0	1	0	0	0	0.002	0	0	0	0	complete match
chr10:100202088|100205199	exon	ENSG00000213341.11	CHUK	protein_coding	0.115	0	0	0	0	0	0	0	0.314	0	0.003	0	0	0	0	0	0	0	0.008	0	complete match
chr10:100236850|100238231	exon	ENSG00000212464.1,ENSG00000095485.18	SNORA12,CWF19L1	snoRNA,protein_coding	0.042	0	0.371	0	0	0	0	0.285	0	0.079	0.001	0	0.157	0	0	0	0	0.014	0	0.003	complete match
chr10:100243698|100246935	exon	ENSG00000095485.18	CWF19L1	protein_coding	0.116	0.032	0.447	7.346	0	0	0.049	0.3	0	0.144	0.007	0.004	0.017	0.269	0	0	0.006	0.114	0	0.011	complete match
chr10:100243698|100250332	exon	ENSG00000095485.18	CWF19L1	protein_coding	0	0.068	0.364	0.082	0	0	0.184	0.089	0.116	0	0	0.007	1	0.007	0	0	1	0.012	0.005	0	complete match
chr10:100243698|100253539	exon	ENSG00000095485.18	CWF19L1	protein_coding	0.235	0	0	0	0	0	0.089	0.139	0	0.021	0.025	0	0	0	0	0	0.007	0.014	0	0.001	complete match
chr10:100245799|100246935	exon	ENSG00000095485.18	CWF19L1	protein_coding	0	0.411	0	0	0	0	0	0.12	0.021	0	0	0.018	0	0	0	0	0	1	0.001	0	complete match
chr10:100245799|100256476	exon	ENSG00000095485.18	CWF19L1	protein_coding	0	1	0	0.011	0	0	0	0.007	0	0	0	0.4	0	0.001	0	0	0	0.001	0	0	complete match
chr10:100250248|100262063	exon	ENSG00000095485.18	CWF19L1	protein_coding	0	0	0	0.31	0	0	0	0.044	0	0	0	0	0	0.008	0	0	0	0.002	0	0	complete match
chr10:100253421|100256476	exon	ENSG00000095485.18	CWF19L1	protein_coding	1	0	0	0	0	1	0	0	0	0	0.074	0	0	0	0	0.019	0	0	0	0	complete match
chr10:100253421|100260319	exon	ENSG00000095485.18	CWF19L1	protein_coding	0.276	0	0.154	0	0.092	0	0.097	0	0	0.607	0.008	0	0.004	0	0.002	0	0.006	0	0	0.021	complete match
chr10:100253421|100262063	exon	ENSG00000095485.18	CWF19L1	protein_coding	0.1	0	0	0	0.843	0.857	0	0	0	0.407	0.006	0	0	0	0.03	0.005	0	0	0	0.022	complete match
chr10:100260218|100262063	exon	ENSG00000095485.18	CWF19L1	protein_coding	1	0.104	1	0.826	0	1	0.571	0	0	0	0.667	0.004	0.036	0.058	0	0.286	0.047	0	0	0	complete match
chr10:100505361|100506420	exon	ENSG00000075826.17,ENSG00000255339.6	SEC31B,AL133352.1	protein_coding,protein_coding	0	0	0.293	0	0	0.086	0	0	0	0	0	0	0.022	0	0	1	0	0	0	0	complete match
chr10:100544951|100547250	exon	ENSG00000166135.14	HIF1AN	protein_coding	0	0	0	0	2.941	0	0	0	0.824	0	0	0	0	0	0.027	0	0	0	0.009	0	complete match
chr10:1005818|1007128	exon	ENSG00000107937.19	GTPBP4	protein_coding	0	0	1	0	0	0	0	0	0	1	0	0	0.029	0	0	0	0	0	0	0.008	complete match
chr10:1005818|1009580	exon	ENSG00000107937.19	GTPBP4	protein_coding	0.4	0	0	0	0	0	0.088	0.06	0.347	0	0.004	0	0	0	0	0	0.001	1	0.003	0	complete match
chr10:1008958|1012662	exon	ENSG00000107937.19	GTPBP4	protein_coding	0	0	0	0	0	0	0.271	1.056	0	0	0	0	0	0	0	0	0.005	0.019	0	0	complete match
chr10:100915999|100918441	exon	ENSG00000119906.13	SLF2	protein_coding	0	0	0	0	2	0.343	0	0	0	0	0	0	0	0	0.051	1	0	0	0	0	complete match
chr10:100915999|100926019	exon	ENSG00000119906.13	SLF2	protein_coding	1.123	0	0.118	1	0.375	0	1	2.42	0	0.094	0.034	0	0.005	0.033	0.035	0	0.022	0.082	0	0.004	complete match
chr10:100915999|100931078	exon	ENSG00000119906.13	SLF2	protein_coding	0	0	1	0.257	0.5	0	0	0	0	3	0	0	0.286	1	1	0	0	0	0	0.429	complete match
chr10:100915999|100938736	exon	ENSG00000119906.13	SLF2	protein_coding	0	0	0	1	0	0	0	0	4	0	0	0	0	1	0	0	0	0	1	0	complete match
chr10:100918384|100926019	exon	ENSG00000119906.13	SLF2	protein_coding	0.175	0	0	0.024	0	0	0.043	0.66	0.016	0	0.014	0	0	0.002	0	0	0.004	0.012	0.002	0	complete match
chr10:100923975|100926019	exon	ENSG00000119906.13	SLF2	protein_coding	1	5	3	10	1	2	1	3	9.789	1	0.015	0.094	0.063	0.155	0.02	0.04	0.033	0.25	1	0.018	complete match
chr10:100923975|100931078	exon	ENSG00000119906.13	SLF2	protein_coding	1.714	4	1.091	1	0.875	0.857	0.612	1.08	0.022	0	1	0.571	0.026	1	1	1	1	1	0.007	0	complete match
chr10:100923975|100938736	exon	ENSG00000119906.13	SLF2	protein_coding	0.032	0	0	0.657	0	0	0.018	0.06	0	0.211	0.002	0	0	0.054	0	0	0.003	0.003	0	0.009	complete match
chr10:100923975|100950753	exon	ENSG00000119906.13	SLF2	protein_coding	0	0	0	0.086	0	0	0	0.06	0	0	0	0	0	0.006	0	0	0	0.003	0	0	complete match
chr10:100923978|100926019	exon	ENSG00000119906.13	SLF2	protein_coding	1.114	1.824	0.455	5.556	0.25	1.371	1	2.22	0.847	1.235	1	1	1	0.503	1	1	1	1	0.298	1	complete match
chr10:100923978|100931078	exon	ENSG00000119906.13	SLF2	protein_coding	0.672	0	0	0	2	0	1	0	0	0.091	0.053	0	0	0	0.667	0	0.667	0	0	0.016	complete match
chr10:100923978|100938736	exon	ENSG00000119906.13	SLF2	protein_coding	0	0.053	0	0.429	0	0	0	0.12	0	1	0	0.009	0	1	0	0	0	0.013	0	1	complete match
chr10:100929317|100938736	exon	ENSG00000119906.13	SLF2	protein_coding	0	0	1	0	0	0	0	0.088	0.013	0	0	0	0.035	0	0	0	0	0.002	0.001	0	complete match
chr10:100937402|100944128	exon	ENSG00000119906.13	SLF2	protein_coding	0.496	0.765	1	0.312	0.245	0	0.095	1	0.165	0.005	0.015	0.009	0.071	0.014	0.005	0	0.006	0.053	0.019	0.011	complete match
chr10:100937402|100947847	exon	ENSG00000119906.13	SLF2	protein_coding	1	0	0	0.102	0	0	0.241	0	0	0	0.054	0	0	0.006	0	0	0.011	0	0	0	complete match
chr10:100937402|100950753	exon	ENSG00000119906.13	SLF2	protein_coding	6.86	3	1	1	2	1.629	2	1	1	1	0.219	0.076	0.024	0.025	0.062	1	0.053	0.023	0.028	0.017	complete match
chr10:100937402|100956537	exon	ENSG00000119906.13	SLF2	protein_coding	0	0	0	1	0	0	0	1	0	0	0	0	0	0.074	0	0	0	0.059	0	0	complete match
chr10:100944026|100950753	exon	ENSG00000119906.13	SLF2	protein_coding	0	0.174	0.008	0	0	0	0	0	2	0.013	0	0.008	0.008	0	0	0	0	0	0.4	0.004	complete match
chr10:100979848|100981229	exon	ENSG00000095539.15	SEMA4G	protein_coding	0.343	1	1.182	0.343	0	0	0.429	0.42	0	0	1	0.222	1	1	0	0	1	1	0	0	complete match
chr10:101018099|101019217	exon	ENSG00000186862.20	PDZD7	protein_coding	0	0.294	0	0	1	0.12	0	0	0	0	0	1	0	0	0.4	0.193	0	0	0	0	complete match
chr10:101430345|101462058	exon	ENSG00000166167.18	BTRC	protein_coding	0	0.649	0	0	0	0	0	1	1	0	0	0.02	0	0	0	0	0	0.029	0.038	0	complete match
chr10:101430345|101479457	exon	ENSG00000166167.18	BTRC	protein_coding	0	1	0	0	0	0	0	0.12	0	0	0	0.083	0	0	0	0	0	1	0	0	complete match
chr10:101521639|101526199	exon	ENSG00000166167.18	BTRC	protein_coding	0	0.661	0	0.943	0	0	0.245	0.118	0	0	0	0.026	0	1	0	0	1	0.006	0	0	complete match
chr10:101521639|101531333	exon	ENSG00000166167.18	BTRC	protein_coding	0	0	0	1.553	0	0	0	0.973	0	0	0	0	0	0.097	0	0	0	0.049	0	0	complete match
chr10:101521639|101538371	exon	ENSG00000166167.18	BTRC	protein_coding	0.514	0.235	1	1	1.167	1	0.081	0	0.36	0	0.022	1	0.03	0.074	0.085	0.028	0.004	0	0.014	0	complete match
chr10:101584602|101586156	exon	ENSG00000166169.17	POLL	protein_coding	0.067	1	1	1	1	0	2	1	2	2	0.002	0.038	0.034	0.025	0.03	0	0.06	0.031	0.055	0.049	complete match
chr10:101594658|101601336	exon	ENSG00000166171.13	DPCD	protein_coding	0	0	0.287	0	0	0	0	0	0	0.111	0	0	0.009	0	0	0	0	0	0	0.003	complete match
chr10:101611628|101676436	exon	ENSG00000107829.15	FBXW4	protein_coding	0	0	0	0	0	0	1.514	0	0.265	0	0	0	0	0	0	0	0.047	0	0.01	0	complete match
chr10:101624745|101676436	exon	ENSG00000107829.15	FBXW4	protein_coding	4.704	1.698	0.898	0.459	0.325	3.415	0.819	0.205	1	1.539	0.19	0.102	0.058	0.044	0.016	0.406	0.047	0.017	0.051	0.114	complete match
chr10:101659276|101676436	intron	ENSG00000107829.15	FBXW4	protein_coding	0	0.588	0	0	0	0	0	0.42	1	0	0	1	0	0	0	0	0	1	0.333	0	complete match
chr10:101667886|101673673	exon	ENSG00000107829.15	FBXW4	protein_coding	0.343	0.195	0	0	0.05	0.222	0.075	0.084	0.058	0	1	0.008	0	0	0.006	0.011	0.002	0.003	0.002	0	complete match
chr10:101667886|101676436	exon	ENSG00000107829.15	FBXW4	protein_coding	4	7	10	9	3	9	6	3	10	5	1	1	0.323	0.3	0.102	1	1	1	1	0.213	complete match
chr10:101672915|101673673	exon	ENSG00000107829.15	FBXW4	protein_coding	0.171	0.941	0.119	0.05	0	0.771	0.673	0.48	0.316	1	0.001	1	0.017	0.01	0	0.011	1	1	1	0.111	complete match
chr10:101672915|101676436	exon	ENSG00000107829.15	FBXW4	protein_coding	1	1	1	0.535	2	1	6.551	3	2	6	0.016	0.016	0.015	0.009	0.035	0.019	0.013	0.042	0.034	0.079	complete match
chr10:101787364|101807901	exon	ENSG00000198408.14	OGA	protein_coding	0	0	6.346	0	0	0	0	0.24	0	0	0	0	0.058	0	0	0	0	1	0	0	complete match
chr10:101790896|101791439	exon	ENSG00000198408.14	OGA	protein_coding	0	0	0	0	0	1	0	0.18	0	0	0	0	0	0	0	0.006	0	1	0	0	complete match
chr10:101792839|101800400	exon	ENSG00000198408.14	OGA	protein_coding	0	1	0	0	0	0.171	0.061	0.06	0	0.441	0	1	0	0	0	1	1	1	0	1	complete match
chr10:101792839|101807901	exon	ENSG00000198408.14	OGA	protein_coding	0.429	2	0.417	2	0.785	2	1	1	3	1	0.02	0.011	0.006	0.025	0.005	0.154	0.023	0.087	0.019	0.014	complete match
chr10:101792839|101810314	exon	ENSG00000198408.14	OGA	protein_coding	11	7	20	9	1	1	20.818	4	6	9	1	1	0.104	1	1	1	0.36	1	1	1	complete match
chr10:101792839|101810328	intron	ENSG00000198408.14	OGA	protein_coding	0.086	0	0	0.686	0	0.171	0	0.002	0	0	1	0	0	1	0	1	0	0.004	0	0	complete match
chr10:101792839|101813606	exon	ENSG00000198408.14	OGA	protein_coding	0.171	1	4	1	0	0	1	0.18	2	0.176	1	1	1	1	0	0	1	1	1	1	complete match
chr10:101797980|101800400	exon	ENSG00000198408.14	OGA	protein_coding	0	0	0	0.086	0.625	0.077	0.551	0.36	1	0	0	0	0	0.004	1	0.001	1	1	1	0	complete match
chr10:101797980|101807901	exon	ENSG00000198408.14	OGA	protein_coding	3	2	1	2	1	3	0	2	0	0	1	1	1	1	1	1	0	1	0	0	complete match
chr10:101797980|101810314	exon	ENSG00000198408.14	OGA	protein_coding	2.099	4	0	3	0.874	0.257	0.4	1.013	0.388	2	0.016	0.029	0	0.014	0.003	1	0.004	0.008	0.002	0.01	complete match
chr10:101797980|101813606	exon	ENSG00000198408.14	OGA	protein_coding	0.354	3	2	4	2.533	2	2	3	3	1	0.002	0.016	1	1	0.052	0.021	1	1	1	1	complete match
chr10:101798842|101800400	exon	ENSG00000198408.14	OGA	protein_coding	0.257	0.628	0.479	0	0.944	0	0.03	2	0.167	0.794	0.002	0.005	0.004	0	0.127	0	0.001	0.037	0.002	0.006	complete match
chr10:101798842|101807901	exon	ENSG00000198408.14	OGA	protein_coding	3	3	0.636	0.771	3	0	0.551	1	0.079	1	1	1	1	1	1	0	1	0.024	1	1	complete match
chr10:101798842|101810314	exon	ENSG00000198408.14	OGA	protein_coding	0	0.284	1	0.086	0.298	0.257	0	2	0	0	0	0.002	1	0.001	0.003	1	0	1	0	0	complete match
chr10:101798842|101810328	intron	ENSG00000198408.14	OGA	protein_coding	0	0	1	0	0	0	0	0	1	0	0	0	0.006	0	0	0	0	0	0.01	0	complete match
chr10:101798842|101813606	exon	ENSG00000198408.14	OGA	protein_coding	2	2	0	1	0	0.343	1	0.36	0	2	0.014	1	0	1	0	1	0.025	1	0	0.01	complete match
chr10:101800242|101807901	exon	ENSG00000198408.14	OGA	protein_coding	1.424	1	0.303	0.514	0	0.2	1.102	0.18	0.474	0.618	0.005	1	0.002	1	0	0.001	0.011	1	1	1	complete match
chr10:101800242|101810314	exon	ENSG00000198408.14	OGA	protein_coding	0.257	1	0	1	0.429	0	0.038	0	0.109	0	1	0.006	0	0.006	0.003	0	0	0	0.001	0	complete match
chr10:101800242|101813606	exon	ENSG00000198408.14	OGA	protein_coding	0	0	0	0	0.25	0	0	0	0.158	0	0	0	0	0	1	0	0	0	1	0	complete match
chr10:101803735|101807901	exon	ENSG00000198408.14	OGA	protein_coding	0	1	0	0.009	0	0	0	0	0	0	0	0.111	0	0.001	0	0	0	0	0	0	complete match
chr10:101806045|101807901	exon	ENSG00000198408.14	OGA	protein_coding	1	0	0.091	0	0	0	0	0	0	0	1	0	1	0	0	0	0	0	0	0	complete match
chr10:101806045|101813606	exon	ENSG00000198408.14	OGA	protein_coding	0.232	0.204	0.039	0	0	0	0	0	0.875	0	0.002	0.002	0.001	0	0	0	0	0	0.006	0	complete match
chr10:101807730|101813606	exon	ENSG00000198408.14	OGA	protein_coding	0	0	0	1	0	0.225	0	0	0	0	0	0	0	0.007	0	0.004	0	0	0	0	complete match
chr10:101847404|101849892	exon	ENSG00000120029.13	ARMH3	protein_coding	0	0	0	0	0	0	0	2.202	0	0.473	0	0	0	0	0	0	0	0.093	0	0.03	complete match
chr10:101871702|101889490	intron	ENSG00000120029.13	ARMH3	protein_coding	0.257	0	0	0	0.875	0	0.061	0	0	0	1	0	0	0	1	0	1	0	0	0	complete match
chr10:101889412|101957732	exon	ENSG00000120029.13,ENSG00000274742.1,ENSG00000222430.1	ARMH3,AL391827.2,AL391827.1	protein_coding,misc_RNA,misc_RNA	0	0	0	0	0.356	0	0	3.585	0	0	0	0	0	0	0.014	0	0	0.093	0	0	complete match
chr10:101939863|101957732	exon	ENSG00000120029.13,ENSG00000222430.1	ARMH3,AL391827.1	protein_coding,misc_RNA	0.054	2	1	0.011	0	0	0.735	0.666	0.474	4.783	0.009	0.333	0.048	0.021	0	0	0.373	0.049	0.043	0.248	complete match
chr10:101956597|101975300	exon	ENSG00000120029.13	ARMH3	protein_coding	0	1.529	0	0	0	0	0	0	0	0.124	0	0.054	0	0	0	0	0	0	0	0.002	complete match
chr10:101975212|101995355	exon	ENSG00000120029.13	ARMH3	protein_coding	3	1	1	0.28	0.375	0	0	0.03	0.474	0.321	0.273	0.25	0.028	0.007	1	0	0	0.008	0.012	0.012	complete match
chr10:101975212|102006633	exon	ENSG00000120029.13	ARMH3	protein_coding	0	0	0	0	0	0.132	0.122	0	0	0	0	0	0	0	0	0.004	0.003	0	0	0	complete match
chr10:101990551|102006633	exon	ENSG00000120029.13	ARMH3	protein_coding	1	0	0	0.376	0	0	2	0	0	0	0.019	0	0	0.009	0	0	0.056	0	0	0	complete match
chr10:102006540|102014024	exon	ENSG00000120029.13	ARMH3	protein_coding	0	0	0	0	0	0.842	0.894	0.06	0	0	0	0	0	0	0	0.022	0.069	1	0	0	complete match
chr10:102011723|102040125	exon	ENSG00000120029.13	ARMH3	protein_coding	0	0	0	0	0	0	0.06	0.032	0	0	0	0	0	0	0	0	0.003	0.001	0	0	complete match
chr10:102023477|102025248	exon	ENSG00000120029.13	ARMH3	protein_coding	0.343	1	0	1	0	0	0.49	0.06	0.237	0.265	0.006	1	0	0.667	0	0	1	1	1	1	complete match
chr10:102023477|102029745	exon	ENSG00000120029.13	ARMH3	protein_coding	0.686	0.168	0.296	1	0	0.273	0.154	0.046	0	0.147	1	0.01	0.009	0.05	0	0.064	0.007	0.022	0	0.002	complete match
chr10:102023477|102033339	exon	ENSG00000120029.13	ARMH3	protein_coding	0.943	1.471	2	1.629	2.801	0.729	0.306	0.72	0.316	0.643	1	1	1	1	0.059	0.031	0.005	0.016	1	0.025	complete match
chr10:102023477|102040125	exon	ENSG00000120029.13	ARMH3	protein_coding	0	0.824	0	0.505	0	0	0.987	0.046	0.011	0	0	0.019	0	0.015	0	0	0.021	0.002	0.011	0	complete match
chr10:102025156|102033339	exon	ENSG00000120029.13	ARMH3	protein_coding	1	0	0	0.321	0.257	0	0.152	0.412	0	0	1	0	0	0.009	0.015	0	0.003	0.011	0	0	complete match
chr10:102025156|102040125	exon	ENSG00000120029.13	ARMH3	protein_coding	0.032	0	0	0	0	0	0	0	0	0.219	0.002	0	0	0	0	0	0	0	0	0.003	complete match
chr10:102029638|102033339	exon	ENSG00000120029.13	ARMH3	protein_coding	0.56	0.16	1	0.686	0	0	0	0	0.508	0	0.021	0.006	0.043	0.006	0	0	0	0	0.014	0	complete match
chr10:102029638|102040125	exon	ENSG00000120029.13	ARMH3	protein_coding	0.336	0.294	3.288	0.514	0.163	0	0.05	0.137	0	0.093	0.015	1	0.1	1	0.015	0	0.003	0.006	0	0.01	complete match
chr10:102033026|102040125	exon	ENSG00000120029.13	ARMH3	protein_coding	2.4	0	0	0	0	0.129	0	3.372	0	0.176	0.046	0	0	0	0	0.003	0	0.079	0	1	complete match
chr10:102143045|102145090	exon	ENSG00000148840.11	PPRC1	protein_coding	1	1.529	0.818	10.055	0	1	1	2	0.947	1.421	0.03	0.054	1	0.216	0	0.025	0.025	0.054	1	0.025	complete match
chr10:102143045|102149329	exon	ENSG00000148840.11	PPRC1	protein_coding	0	0.88	0	1	0	0	0	0	0	0	0	0.044	0	0.047	0	0	0	0	0	0	complete match
chr10:102157019|102158214	exon	ENSG00000166197.17	NOLC1	protein_coding	7.98	5.483	12.032	0.943	9.028	9.322	14.491	1	3.478	1	0.077	0.056	0.102	1	0.043	0.047	0.17	0.012	0.024	0.006	complete match
chr10:102351256|102353654	exon	ENSG00000107862.5	GBF1	protein_coding	9.688	0	0	0	1	0	0.061	0	0	0	0.101	0	0	0	0.01	0	1	0	0	0	complete match
chr10:102358039|102359435	exon	ENSG00000107862.5	GBF1	protein_coding	0	1.779	0	0	0	3	0	2	0	1.6	0	0.016	0	0	0	0.034	0	0.022	0	0.011	complete match
chr10:102358039|102361912	exon	ENSG00000107862.5	GBF1	protein_coding	0	0	0.587	3.096	13.798	0	1	0	0.196	0	0	0	0.008	0.021	0.068	0	0.011	0	0.001	0	complete match
chr10:102360184|102365599	exon	ENSG00000107862.5	GBF1	protein_coding	0	4.635	0.78	0	0	1.514	0.555	0.051	0.424	0.775	0	0.066	0.012	0	0	0.022	0.006	0.013	0.007	0.01	complete match
chr10:102361022|102366506	exon	ENSG00000107862.5	GBF1	protein_coding	0	0	0	0	0	0.829	1.125	0	0	0	0	0	0	0	0	0.006	0.016	0	0	0	complete match
chr10:102362475|102363798	exon	ENSG00000107862.5	GBF1	protein_coding	0.448	0	0	0	0	0.686	0.122	0.54	6.482	0.57	0.006	0	0	0	0	1	1	1	0.078	0.003	complete match
chr10:102362475|102365599	exon	ENSG00000107862.5	GBF1	protein_coding	1	1.401	12.174	0.109	0	1.449	0	1.169	0	0	0.008	0.021	0.078	0.001	0	0.008	0	0.013	0	0	complete match
chr10:102362475|102370860	exon	ENSG00000107862.5	GBF1	protein_coding	0	3	0	0	0.625	0	0	0	0	0	0	0.333	0	0	1	0	0	0	0	0	complete match
chr10:102362542|102363798	exon	ENSG00000107862.5	GBF1	protein_coding	0	0	0	0	0	1.473	0.507	0	0	0	0	0	0	0	0	0.014	0.007	0	0	0	partial match
chr10:102375359|102377128	exon	ENSG00000107862.5	GBF1	protein_coding	1.136	1	1	2.104	0	1	2.857	0.928	3.84	4.188	0.01	0.01	0.008	0.015	0	0.006	0.03	0.011	0.026	0.025	complete match
chr10:102375359|102377140	exon	ENSG00000107862.5	GBF1	protein_coding	0.771	1	0.727	2	0	0	0.429	0.78	0	0	1	0.333	1	0.364	0	0	1	1	0	0	complete match
chr10:102473570|102474012	exon	ENSG00000138111.14	MFSD13A	protein_coding	0	0.353	0	0	0	0	0	0	0	3	0	1	0	0	0	0	0	0	0	0.24	complete match
chr10:102484160|102485733	exon	ENSG00000138107.13	ACTR1A	protein_coding	0.18	0	0	0.335	0	0	0.402	0.027	0	0.122	0.001	0	0	0.001	0	0	0.003	0	0	0.001	complete match
chr10:102592582|102597293	exon	ENSG00000107882.12	SUFU	protein_coding	0.548	0	0	0	0	0	0.119	0.227	0	0	0.012	0	0	0	0	0	0.005	0.014	0	0	complete match
chr10:102592582|102599544	exon	ENSG00000107882.12	SUFU	protein_coding	1.612	0.706	2.017	2	0.271	1.029	2.309	3	3.204	1	0.094	1	0.066	0.051	0.007	1	0.13	0.12	0.088	0.027	complete match
chr10:102654653|102656385	exon	ENSG00000171206.14	TRIM8	protein_coding	0	0	1.309	0	0.579	1.166	0.717	1.71	0	0.334	0	0	0.008	0	0.002	0.005	0.002	0.005	0	0.001	complete match
chr10:102685816|102705489	exon	ENSG00000138175.9	ARL3	protein_coding	1	1	3	1	1	7.755	4.251	1	27.261	2	0.011	0.011	0.029	0.008	0.005	0.042	0.051	0.011	0.277	0.015	complete match
chr10:102726612|102727157	exon	ENSG00000156398.13	SFXN2	protein_coding	0	0	0	0.249	0	0.289	0	0.211	0.494	0	0	0	0	0.026	0	0.031	0	0.011	0.034	0	complete match
chr10:102726612|102729808	exon	ENSG00000156398.13	SFXN2	protein_coding	0	0	1	0	0	0	0	0	0	0.206	0	0	0.143	0	0	0	0	0	0	0.016	complete match
chr10:102731723|102740993	exon	ENSG00000156398.13	SFXN2	protein_coding	0	0	0	0	0	0	0	0	0.093	1.979	0	0	0	0	0	0	0	0	0.009	0.248	complete match
chr10:102797993|102810054	exon	ENSG00000252994.1,ENSG00000166272.18	RNU6-1231P,WBP1L	snRNA,protein_coding	0	0	1	0	0	0	0	0	0	0.203	0	0	0.008	0	0	0	0	0	0	0.001	complete match
chr10:102872448|102874661	exon	ENSG00000270316.1,ENSG00000214435.8	BORCS7-ASMT,AS3MT	protein_coding,protein_coding	1	5.86	2	0.054	0	0	0.103	0.24	1	1	0.118	0.566	1	0.098	0	0	0.011	1	0.222	0.333	complete match
chr10:102872448|102875200	intron	ENSG00000270316.1,ENSG00000214435.8	BORCS7-ASMT,AS3MT	protein_coding,protein_coding	0.514	0	0	0	0	0	0.122	0	0	0.353	1	0	0	0	0	0	1	0	0	1	complete match
chr10:102872448|102890678	exon	ENSG00000270316.1,ENSG00000214435.8	BORCS7-ASMT,AS3MT	protein_coding,protein_coding	0.075	0.008	0.015	1	0	0	0	0.12	0	0	0.018	0.006	0.006	0.167	0	0	0	1	0	0	complete match
chr10:102876954|102890678	exon	ENSG00000270316.1,ENSG00000214435.8	BORCS7-ASMT,AS3MT	protein_coding,protein_coding	0	0	1	0.122	0	0	0	0.627	0	0	0	0	0.091	0.03	0	0	0	0.082	0	0	complete match
chr10:103027365|103056964	exon	ENSG00000278498.1,ENSG00000148842.18	AL356608.2,CNNM2	misc_RNA,protein_coding	0.343	0	0	0	0	0	0.245	0	0	0	1	0	0	0	0	0	1	0	0	0	complete match
chr10:103049707|103056964	exon	ENSG00000148842.18	CNNM2	protein_coding	3	0.347	0	1	0	0	0.429	0	0	3.381	0.188	0.044	0	0.133	0	0	1	0	0	0.142	complete match
chr10:103049707|103068722	exon	ENSG00000148842.18	CNNM2	protein_coding	0	0	0	3.122	0	0	0.068	0.478	0.316	0	0	0	0	0.109	0	0	0.006	0.033	1	0	complete match
chr10:103049707|103076270	exon	ENSG00000148842.18	CNNM2	protein_coding	0	0.631	0	0	0	0	0.429	0.24	0	0	0	0.031	0	0	0	0	1	1	0	0	complete match
chr10:103068629|103076270	exon	ENSG00000148842.18	CNNM2	protein_coding	0	0	0	0	0	0	0.184	0.12	0	0	0	0	0	0	0	0	1	1	0	0	complete match
chr10:103091564|103094455	exon	ENSG00000076685.18	NT5C2	protein_coding	0.462	0	0	3	1	0	1.944	0.183	0.799	0	0.006	0	0	0.01	0.011	0	0.015	0.002	0.009	0	complete match
chr10:103091564|103095980	exon	ENSG00000076685.18	NT5C2	protein_coding	32.676	0	0	1	0	1.352	0	0	1	0	0.144	0	0	0.016	0	0.028	0	0	0.048	0	complete match
chr10:103093972|103094455	exon	ENSG00000076685.18	NT5C2	protein_coding	0	1	1.084	0.344	0	0	0	0	0	0	0	0.007	0.008	0.002	0	0	0	0	0	0	complete match
chr10:103097291|103101326	exon	ENSG00000076685.18	NT5C2	protein_coding	0	0.852	0	0	0	0	1	0	0	0	0	0.005	0	0	0	0	0.012	0	0	0	complete match
chr10:103099926|103106706	exon	ENSG00000076685.18	NT5C2	protein_coding	0	7.303	0	0	0	0	2.697	0.394	0	0	0	0.041	0	0	0	0	0.032	0.005	0	0	complete match
chr10:103099926|103174982	exon	ENSG00000237827.1,ENSG00000076685.18	RPS15AP29,NT5C2	processed_pseudogene,protein_coding	0.462	0	0	0	0	0.299	0.184	0	0.28	0	0.007	0	0	0	0	0.009	0.013	0	0.003	0	complete match
chr10:103101235|103174982	exon	ENSG00000237827.1,ENSG00000076685.18	RPS15AP29,NT5C2	processed_pseudogene,protein_coding	0	0	1.498	0	0	0	0	0	0	0.185	0	0	0.008	0	0	0	0	0	0	0.002	complete match
chr10:103139406|103174982	exon	ENSG00000076685.18	NT5C2	protein_coding	0	0.471	0	0	0	1	0.066	0	0	0	0	1	0	0	0	0.03	0.001	0	0	0	complete match
chr10:103139406|103181328	intron	ENSG00000076685.18	NT5C2	protein_coding	1	0.092	0.909	0	0	3	0.918	2	1.006	0	0.01	0.007	1	0	0	0.545	0.085	0.029	0.05	0	complete match
chr10:103139406|103181332	intron	ENSG00000076685.18	NT5C2	protein_coding	0	0	0.224	0	0	0	0	0	0.97	0	0	0	0.003	0	0	0	0	0	0.016	0	complete match
chr10:103171390|103174982	intron	ENSG00000076685.18	NT5C2	protein_coding	1.029	0	0.048	0	0	0	0	0	0	0	1	0	0.004	0	0	0	0	0	0	0	complete match
chr10:103174858|103181328	intron	ENSG00000076685.18	NT5C2	protein_coding	2	0	0	7.53	0	0	1	0	0	0	0.04	0	0	0.044	0	0	0.03	0	0	0	complete match
chr10:103314186|103333952	exon	ENSG00000156374.16	PCGF6	protein_coding	0	0	0.387	0	0	0	0.097	0	0	0	0	0	0.134	0	0	0	0.005	0	0	0	complete match
chr10:103345024|103348999	exon	ENSG00000156374.16	PCGF6	protein_coding	1.12	0	1.006	0	0	0.837	0	0.285	0	0	0.053	0	0.049	0	0	0.033	0	0.011	0	0	complete match
chr10:103347238|103348999	exon	ENSG00000156374.16	PCGF6	protein_coding	1.176	4	2	2	3	1	2.949	1	5	1.203	0.144	0.17	0.267	0.056	0.107	0.154	0.118	0.067	0.156	0.072	complete match
chr10:103373358|103380019	exon	ENSG00000148835.11	TAF5	protein_coding	0	0	0.867	1.428	0	0	0	0	0.662	0	0	0	0.11	0.125	0	0	0	0	0.117	0	complete match
chr10:103373358|103381841	exon	ENSG00000148835.11	TAF5	protein_coding	0	1.868	0	0	0	0	0	0	0	0.353	0	0.172	0	0	0	0	0	0	0	1	complete match
chr10:103378235|103381841	exon	ENSG00000148835.11	TAF5	protein_coding	0	0	0	0.459	0	0	0	0	0.075	0	0	0	0	0.058	0	0	0	0	0.009	0	complete match
chr10:103400397|103409806	exon	ENSG00000148843.15	PDCD11	protein_coding	0	0	0	0.058	0	0.247	0	0	0	0	0	0	0	0.001	0	0.003	0	0	0	0	partial match
chr10:103405985|103406790	exon	ENSG00000148843.15	PDCD11	protein_coding	0	0.749	0	0.134	0	0	0.579	2	1.489	0.109	0	0.011	0	0.003	0	0	0.011	0.089	0.032	0.001	complete match
chr10:103405985|103409806	exon	ENSG00000148843.15	PDCD11	protein_coding	0	0	0	0	0	0	0	0.079	0.094	0	0	0	0	0	0	0	0	0.002	0.004	0	complete match
chr10:103417792|103427391	exon	ENSG00000148843.15	PDCD11	protein_coding	0.933	0	0.633	0.146	0.401	2.21	0.154	0	0	0	0.018	0	0.014	0.003	0.008	0.024	0.004	0	0	0	complete match
chr10:103417792|103438808	exon	ENSG00000148843.15	PDCD11	protein_coding	0	0	0.455	0.017	0	0	0	0	0.168	0	0	0	0.058	0.009	0	0	0	0	0.005	0	complete match
chr10:103427329|103434975	exon	ENSG00000148843.15	PDCD11	protein_coding	0	0	0	0	0.684	0.254	0	0	0	0	0	0	0	0	0.007	0.003	0	0	0	0	complete match
chr10:103434798|103440850	exon	ENSG00000148843.15	PDCD11	protein_coding	0	0	0.144	0	0	0	0	0	0.098	0	0	0	0.006	0	0	0	0	0	0.003	0	complete match
chr10:103438015|103438808	exon	ENSG00000148843.15	PDCD11	protein_coding	5	1	4	3	2	1	5	1	0.741	1	0.133	0.041	0.533	0.113	0.333	0.667	0.145	0.039	0.026	0.026	complete match
chr10:103439746|103440850	exon	ENSG00000148843.15	PDCD11	protein_coding	1.619	1	2	3	3	1	1	5	0.768	1	0.022	0.017	0.067	0.045	0.028	0.02	0.016	0.083	0.01	0.014	complete match
chr10:103611581|103613190	exon	ENSG00000107957.16	SH3PXD2A	protein_coding	0	0	0	0.52	0	1	4.814	39.5	0.79	1.494	0	0	0	0.002	0	0.006	0.009	0.076	0.003	0.004	complete match
chr10:103611581|103661114	exon	ENSG00000107957.16	SH3PXD2A	protein_coding	0	0	0.181	0.6	1	0	0	0	0.841	0.256	0	0	0.001	1	0.006	0	0	0	0.007	0.002	complete match
chr10:103622470|103661114	exon	ENSG00000107957.16	SH3PXD2A	protein_coding	42	41	31	54	5	5	36	17	22	16	0.212	0.183	0.142	0.227	0.041	0.043	0.111	0.066	0.123	0.104	complete match
chr10:103724270|103801362	exon	ENSG00000107957.16	SH3PXD2A	protein_coding	0	0.481	0	0.367	1	0.406	0	0	0	1	0	0.054	0	0.035	0.015	0.004	0	0	0	0.014	complete match
chr10:103900062|103910622	exon	ENSG00000107960.11	STN1	protein_coding	0	1	0	1	0	0	1	0	0	1	0	0.027	0	0.018	0	0	0.037	0	0	0.034	complete match
chr10:103990675|103993133	exon	ENSG00000065613.15	SLK	protein_coding	6.636	1	0	5.548	1.128	2.198	0	0.169	0.391	0	0.077	0.015	0	0.071	0.01	0.021	0	0.002	0.004	0	complete match
chr10:104008177|104018908	exon	ENSG00000065613.15	SLK	protein_coding	2.679	35.77	3	1	3.922	1.709	7.128	1.619	12.779	27.275	0.032	0.321	0.03	0.014	0.039	0.03	0.175	0.02	0.146	0.223	complete match
chr10:104008177|104021733	exon	ENSG00000065613.15	SLK	protein_coding	0.812	0	0	0	0	0.343	0.331	0	0	0	0.027	0	0	0	0	1	0.005	0	0	0	complete match
chr10:104259576|104263077	exon	ENSG00000148834.13	GSTO1	protein_coding	1	14.201	3.158	1.609	0	4.274	6.648	7.171	48.08	1	0.006	0.086	0.012	0.007	0	0.008	0.019	0.049	0.056	0.001	complete match
chr10:104259576|104266190	exon	ENSG00000148834.13	GSTO1	protein_coding	0	0	0	0	0	0	2.852	6.36	0	0	0	0	0	0	0	0	0.018	0.017	0	0	complete match
chr10:104277894|104279471	exon	ENSG00000065621.15	GSTO2	protein_coding	0	0	0.636	0.171	0	0	0.367	0	0	0	0	0	1	1	0	0	1	0	0	0	complete match
chr10:104358341|104380220	exon	ENSG00000120051.15	CFAP58	protein_coding	1	0	0	0	2	0	0	0	0.159	0.176	1	0	0	0	1	0	0	0	0.137	1	complete match
chr10:104358341|104406793	exon	ENSG00000120051.15	CFAP58	protein_coding	0	0.529	0	0	0	0	0	0.06	0.079	0	0	1	0	0	0	0	0	1	1	0	complete match
chr10:1056348|1072293	intron	ENSG00000047056.16	WDR37	protein_coding	1.307	0.425	0.743	0.041	0	0.514	1	0.101	0.401	1	0.343	0.028	0.069	0.075	0	1	0.133	0.02	0.032	0.036	complete match
chr10:1056348|1080476	intron	ENSG00000047056.16	WDR37	protein_coding	1	0	0	0.024	2	0	0	0	0	0	0.1	0	0	0.002	0.167	0	0	0	0	0	complete match
chr10:1072116|1078003	exon	ENSG00000047056.16	WDR37	protein_coding	0	0	0	0	0	0.026	0	0.009	0.032	0	0	0	0	0	0	0.001	0	0.002	0.01	0	complete match
chr10:1072116|1080476	exon	ENSG00000047056.16	WDR37	protein_coding	0	0.188	0.168	0	0	0.307	1	0.161	0	0	0	0.009	0.011	0	0	0.093	0.043	0.004	0	0	complete match
chr10:1072116|1086357	exon	ENSG00000047056.16	WDR37	protein_coding	0	0.412	0	0.029	2	0.013	0.429	0.006	2.913	2	0	1	0	0.003	0.108	0.001	1	0.001	0.209	1	complete match
chr10:1072116|1096246	exon	ENSG00000047056.16	WDR37	protein_coding	2	1	0.031	0.514	2	2.143	0.857	0.6	1	0.706	0.077	0.222	0.004	1	0.061	1	1	0.054	0.05	1	complete match
chr10:1072116|1105267	exon	ENSG00000047056.16	WDR37	protein_coding	0	0.118	0.364	0	0	0	1	1	0	0.176	0	1	1	0	0	0	1	1	0	1	complete match
chr10:1077907|1096246	exon	ENSG00000047056.16	WDR37	protein_coding	0	0	0	0	0	0	0.061	0.3	1	0	0	0	0	0	0	0	1	1	1	0	complete match
chr10:1077907|1105267	exon	ENSG00000047056.16	WDR37	protein_coding	0	0	3.405	8.571	0	0	0.369	0	0.474	0	0	0	0.134	0.234	0	0	0.014	0	1	0	complete match
chr10:1077907|1125024	exon	ENSG00000047056.16	WDR37	protein_coding	0.046	0	0	1	0	0	0	0	0	0	0.002	0	0	0.067	0	0	0	0	0	0	complete match
chr10:1079556|1080476	intron	ENSG00000047056.16	WDR37	protein_coding	0.084	0	0	0	0.01	0	0	0	0	1.567	0.017	0	0	0	0.003	0	0	0	0	0.052	complete match
chr10:1080011|1086357	exon	ENSG00000047056.16	WDR37	protein_coding	0	0.155	0.78	0	0	1	0	0.24	0.789	0.441	0	0.015	0.028	0	0	0.286	0	0.013	1	1	complete match
chr10:1080011|1096246	exon	ENSG00000047056.16	WDR37	protein_coding	0	0	0	0.082	0	0	0	0	0.032	0.178	0	0	0	0.003	0	0	0	0	0.001	0.004	complete match
chr10:1084403|1096246	exon	ENSG00000047056.16	WDR37	protein_coding	0.171	0.176	1.636	6	3.125	4	1.286	3.06	3.079	1	0.027	1	1	1	1	1	1	1	1	1	complete match
chr10:1084403|1105267	exon	ENSG00000047056.16	WDR37	protein_coding	0.853	0.298	1	2	4	1	0.131	3.466	1	2	0.037	0.012	0.051	0.125	0.157	0.02	0.008	0.193	0.038	0.087	complete match
chr10:1093452|1105267	exon	ENSG00000047056.16	WDR37	protein_coding	0	0	0	0	0	2	0	0	0.395	1	0	0	0	0	0	0.667	0	0	1	0.059	complete match
chr10:1093452|1125024	exon	ENSG00000047056.16	WDR37	protein_coding	0	0.02	0	0	0	0	0	0	0.079	0	0	0.002	0	0	0	0	0	0	0.001	0	partial match
chr10:109891722|109915099	exon	ENSG00000108039.18	XPNPEP1	protein_coding	0	0.641	0	0.515	0	0	0	0	0	0	0	0.009	0	0.005	0	0	0	0	0	0	complete match
chr10:109907691|109915099	exon	ENSG00000108039.18	XPNPEP1	protein_coding	0	0.277	0.488	0.562	0.025	0	0	0	0.358	1	0	0.008	0.005	0.01	0	0	0	0	0.004	0.013	complete match
chr10:109913257|109915099	intron	ENSG00000108039.18	XPNPEP1	protein_coding	0	0	0	1	0	0	0.499	0	0	0	0	0	0	0.333	0	0	0.015	0	0	0	complete match
chr10:110100625|110106053	exon	ENSG00000148700.15	ADD3	protein_coding	0	0.085	0	0	1	0	0	0	0	0	0	0.041	0	0	0.019	0	0	0	0	0	complete match
chr10:110100625|110112915	exon	ENSG00000148700.15	ADD3	protein_coding	0.672	0.342	0.542	1	0	0	0.118	0	0.558	0	0.077	0.004	0.072	0.005	0	0	0.002	0	0.008	0	complete match
chr10:110100625|110119354	exon	ENSG00000148700.15	ADD3	protein_coding	0	0	0	1.355	0	0	0	0.046	0	0	0	0	0	0.008	0	0	0	0.001	0	0	complete match
chr10:110100625|110119564	exon	ENSG00000148700.15	ADD3	protein_coding	0	0	15.394	0	0	1	0.115	0	0	0	0	0	0.044	0	0	0.021	0.002	0	0	0	complete match
chr10:110100625|110122292	exon	ENSG00000148700.15	ADD3	protein_coding	0.686	1	0.545	1	0	0	0	0	1	0	1	0.006	0.017	0.006	0	0	0	0	0.125	0	complete match
chr10:110100625|110124274	exon	ENSG00000148700.15	ADD3	protein_coding	0.22	0	0	0.067	0	0	0.245	0.259	0	0	0.002	0	0	0	0	0	1	0.003	0	0	complete match
chr10:110100625|110126503	exon	ENSG00000148700.15	ADD3	protein_coding	0.464	0	0.182	0	0	0	0	0	0	0	0.004	0	1	0	0	0	0	0	0	0	complete match
chr10:110100625|110130486	exon	ENSG00000148700.15	ADD3	protein_coding	16.934	0	0	0.876	0	1	2	0.749	0.085	0.422	0.073	0	0	0.003	0	0.013	0.018	0.007	0.002	0.003	complete match
chr10:110116259|110122292	exon	ENSG00000148700.15	ADD3	protein_coding	0.184	0	0.639	0	0	0	0	1	0	0.167	0.001	0	0.002	0	0	0	0	0.009	0	0.001	complete match
chr10:110118587|110126503	exon	ENSG00000148700.15	ADD3	protein_coding	0.401	0.092	0	0	0	0	0.791	0	0.341	0	0.003	0	0	0	0	0	0.008	0	0.003	0	complete match
chr10:110124017|110126503	exon	ENSG00000148700.15	ADD3	protein_coding	0	0.765	0.96	0.957	0	0	0	0	0	0	0	1	0.005	0.005	0	0	0	0	0	0	complete match
chr10:110124017|110130486	exon	ENSG00000148700.15	ADD3	protein_coding	53.592	4	2	7	1.864	0.407	2	6	2	2	0.291	0.043	1	1	0.024	0.01	0.235	0.48	0.043	0.148	complete match
chr10:1103599|1105267	exon	ENSG00000047056.16	WDR37	protein_coding	2.914	1.294	0.588	1	0	1	2	2.04	2	2	1	1	0.541	0.2	0	1	1	1	1	1	complete match
chr10:1103602|1105267	exon	ENSG00000047056.16	WDR37	protein_coding	0.022	0.089	0	0.429	0	0.501	0.057	0.029	0.037	1	0.002	0.008	0	0.234	0	0.035	0.013	0.005	0.036	0.25	complete match
chr10:110502721|110507154	exon	ENSG00000138166.6	DUSP5	protein_coding	1	0	0.147	0.879	1.505	1.097	1	0.038	2	6.46	0.071	0	0.009	0.022	0.018	0.015	0.01	0.001	0.035	0.052	complete match
chr10:110502721|110510596	exon	ENSG00000138166.6	DUSP5	protein_coding	0	0	3.122	0	2	1	0	0.636	1.818	0	0	0	0.102	0	0.063	0.027	0	0.007	0.017	0	complete match
chr10:110506935|110510596	exon	ENSG00000138166.6	DUSP5	protein_coding	0	0	0.031	0	0	0	0	0	0	0.363	0	0	0.002	0	0	0	0	0	0	0.003	complete match
chr10:110578628|110593223	exon	ENSG00000108055.10	SMC3	protein_coding	0	0	0	2	0	0	1	0	0	0	0	0	0	1	0	0	0.028	0	0	0	complete match
chr10:110589605|110591132	exon	ENSG00000108055.10	SMC3	protein_coding	0	0.326	0	0	0	0	0.245	0	0	0	0	0.014	0	0	0	0	1	0	0	0	complete match
chr10:110589605|110593223	exon	ENSG00000108055.10	SMC3	protein_coding	3.014	0	2.461	0.947	1	0	2	0.171	0.961	1.21	0.047	0	0.03	0.022	0.01	0	0.029	0.003	0.015	0.035	complete match
chr10:110593073|110598290	exon	ENSG00000108055.10	SMC3	protein_coding	1	2	8.359	11.325	1.215	2	0.796	0.343	14.405	0.34	0.011	0.033	0.085	0.234	0.016	0.022	1	0.004	0.175	0.004	complete match
chr10:110596398|110598290	exon	ENSG00000108055.10	SMC3	protein_coding	5	6	9	15	4	1	6	7	6	1	0.714	0.146	0.818	0.857	0.05	0.006	0.545	0.824	0.857	1	complete match
chr10:110875966|110883097	exon	ENSG00000150593.18	PDCD4	protein_coding	5.424	0	0	0	0	0	0	0	1.854	0	0.023	0	0	0	0	0	0	0	0.036	0	complete match
chr10:110875966|110890670	exon	ENSG00000150593.18	PDCD4	protein_coding	0	1	0	0	0	0	1.663	0	0	1.873	0	0.004	0	0	0	0	0.047	0	0	0.033	complete match
chr10:110881233|110887886	exon	ENSG00000150593.18	PDCD4	protein_coding	1	1	0	1	1	0.483	0	0.12	1	2	0.004	0.004	0	0.003	0.009	0.005	0	0.005	0.015	0.031	complete match
chr10:110881233|110890670	exon	ENSG00000150593.18	PDCD4	protein_coding	3	4.671	4	0	0	0	0.745	1	1	3	0.008	0.028	0.015	0	0	0	0.047	0.022	0.023	0.09	complete match
chr10:110885253|110887886	exon	ENSG00000150593.18	PDCD4	protein_coding	0.343	0.235	0.665	0.171	0	0	0.679	1.844	0	0	1	0.004	0.002	0.017	0	0	0.005	0.037	0	0	complete match
chr10:110885253|110890670	exon	ENSG00000150593.18	PDCD4	protein_coding	1	1.529	3	1	1	0	0.612	0.78	0.388	1	0.022	1	1	0.004	0.013	0	1	1	0.088	0.022	complete match
chr10:110894091|110898138	exon	ENSG00000284482.1,ENSG00000150593.18	MIR4680,PDCD4	miRNA,protein_coding	0.171	0	0	0	0	0.343	0	0	0.158	0	1	0	0	0	0	1	0	0	1	0	complete match
chr10:110894091|110898343	exon	ENSG00000284482.1,ENSG00000150593.18	MIR4680,PDCD4	miRNA,protein_coding	3.724	0	35.168	8.999	0	0	0	10.449	0	0	0.014	0	0.199	0.058	0	0	0	0.093	0	0	complete match
chr10:110951608|110965061	exon	ENSG00000108061.12	SHOC2	protein_coding	1	0.649	0.78	0.62	0	0	1	1	2	1	1	0.012	0.013	0.121	0	0	0.02	0.2	0.037	0.182	complete match
chr10:110951608|110985765	exon	ENSG00000108061.12	SHOC2	protein_coding	0.086	0.809	0.727	1	0	7.034	0.918	1	0.632	0.441	1	0.139	1	1	0	0.12	1	1	1	1	complete match
chr10:110964125|110965061	exon	ENSG00000108061.12	SHOC2	protein_coding	0.104	1	0	0.033	0	0	0.122	0	1	0	0.001	1	0	0.001	0	0	0	0	1	0	complete match
chr10:110964125|110967227	intron	ENSG00000108061.12	SHOC2	protein_coding	0	0	0	2.716	0.875	0	0	0	0	0	0	0	0	0.043	0.027	0	0	0	0	0	complete match
chr10:110964125|110967278	intron	ENSG00000108061.12	SHOC2	protein_coding	1	0	0.152	0	2	1	1	0.036	0	0.006	0.1	0	0.002	0	0.048	0.026	0.028	0.004	0	0.001	complete match
chr10:110964125|110985765	exon	ENSG00000108061.12	SHOC2	protein_coding	26	12	17	17	4	3	8	24	22	14	0.264	0.091	0.214	0.185	0.062	1	0.14	0.22	0.278	0.164	complete match
chr10:110964125|111000545	exon	ENSG00000221214.1,ENSG00000108061.12	MIR548E,SHOC2	miRNA,protein_coding	0	1	0	1	0	0	0.443	0	0	1	0	0.018	0	0.016	0	0	0.013	0	0	0.007	complete match
chr10:110964125|111009830	exon	ENSG00000221214.1,ENSG00000108061.12	MIR548E,SHOC2	miRNA,protein_coding	0	0	0	0	0	0	0	0.144	1.218	0	0	0	0	0	0	0	0	0.003	0.017	0	complete match
chr10:111000415|111004794	exon	ENSG00000108061.12	SHOC2	protein_coding	0	0	0	0	0	0	0	0.026	0	2.767	0	0	0	0	0	0	0	0.008	0	0.035	complete match
chr10:112155864|112166515	exon	ENSG00000119927.14	GPAM	protein_coding	0	0	0	0	0	0	0.643	0	1	0	0	0	0	0	0	0	0.005	0	0.022	0	complete match
chr10:112155864|112182891	exon	ENSG00000119927.14	GPAM	protein_coding	0	2	0	0	0.373	0	0	0.266	0	1	0	0.004	0	0	0.006	0	0	0.003	0	0.014	complete match
chr10:112168312|112182891	exon	ENSG00000119927.14	GPAM	protein_coding	0	0.39	0	0.171	0	0	0	0.224	0	0.228	0	0.001	0	0.01	0	0	0	0.005	0	0.004	complete match
chr10:112168853|112180595	exon	ENSG00000119927.14	GPAM	protein_coding	0	0	0	0	0	0	0	0.111	0.499	0	0	0	0	0	0	0	0	0.001	0.005	0	complete match
chr10:112180473|112182891	exon	ENSG00000119927.14	GPAM	protein_coding	1	1.643	0	1.433	0	0	0	0	1	5.752	0.001	0.004	0	0.012	0	0	0	0	0.009	0.04	complete match
chr10:112214319|112217903	intron	ENSG00000119927.14	GPAM	protein_coding	0	0	0	0	0	0	1.392	0.238	0.158	1.512	0	0	0	0	0	0	0.033	0.007	1	0.052	complete match
chr10:1124218|1125024	exon	ENSG00000047056.16	WDR37	protein_coding	0	0	2	0	0	0	0	0	0.9	0.529	0	0	0.133	0	0	0	0	0	0.05	1	complete match
chr10:112527087|112538330	exon	ENSG00000151532.13	VTI1A	protein_coding	2	2	1	0	0.257	0	1.059	1	0.428	0	0.031	0.041	0.027	0	0.005	0	0.021	0.033	0.018	0	complete match
chr10:112527087|112668998	exon	ENSG00000151532.13,ENSG00000264763.1	VTI1A,MIR4295	protein_coding,miRNA	0.173	0	1.899	0	0	0	0	0.3	0	0.088	0.005	0	0.027	0	0	0	0	1	0	1	complete match
chr10:112527087|112669009	intron	ENSG00000151532.13,ENSG00000264763.1	VTI1A,MIR4295	protein_coding,miRNA	0	0	0	0.171	0	0	0	0	0.395	0	0	0	0	1	0	0	0	0	1	0	complete match
chr10:112578886|112581171	intron	ENSG00000151532.13	VTI1A	protein_coding	0	0.471	0	0	0.25	0.686	0.298	0	0	1	0	1	0	0	1	1	0.09	0	0	0.5	complete match
chr10:112694877|112697491	intron	ENSG00000151532.13	VTI1A	protein_coding	1	0	0	0	0	0	0	1	2	0	0.111	0	0	0	0	0	0	0.143	0.444	0	complete match
chr10:112888735|112906213	intron	ENSG00000225292.2	AL158212.1	lncRNA	0.429	0.412	0.046	0.771	0	0	0.323	1.92	0	0.529	1	1	0.085	1	0	0	0.177	1	0	1	complete match
chr10:112890966|112906213	intron	ENSG00000225292.2	AL158212.1	lncRNA	0	0	0.636	0	0	0	0	0.42	0	1	0	0	0.302	0	0	0	0	1	0	1	complete match
chr10:112941079|112946416	intergenic	NA	NA	NA	0.224	0	0	0.171	0	0	0	0	0	0	0.053	0	0	1	0	0	0	0	0	0	complete match
chr10:112964556|113089540	exon	ENSG00000148737.17,ENSG00000227560.1	TCF7L2,RPS15AP30	protein_coding,processed_pseudogene	0	0	0.455	0.343	0	0	0	0	0	1	0	0	1	1	0	0	0	0	0	0.105	complete match
chr10:113024206|113024714	intron	ENSG00000148737.17	TCF7L2	protein_coding	1	1	0	0	0	0	2	0	0	0	0.125	0.154	0	0	0	0	0.235	0	0	0	complete match
chr10:113040025|113089540	exon	ENSG00000148737.17	TCF7L2	protein_coding	1	2.565	6.13	1.599	0.5	0	0	0	9.533	0.099	0.011	0.033	0.122	0.032	1	0	0	0	0.298	0.005	complete match
chr10:113086047|113089540	intron	ENSG00000148737.17	TCF7L2	protein_coding	0.204	0	0	0.022	2	0	1	1.255	0	0.176	0.012	0	0	0.006	0.444	0	0.048	0.082	0	1	complete match
chr10:113721032|113726434	exon	ENSG00000165806.21	CASP7	protein_coding	0	0	0	0	1.983	0	0	0.252	1.44	1.484	0	0	0	0	0.042	0	0	0.008	0.02	0.018	complete match
chr10:113725362|113726434	exon	ENSG00000165806.21	CASP7	protein_coding	0	0	0	0	0	0.429	0	0.575	0	0	0	0	0	0	0	0.005	0	0.011	0	0	partial match
chr10:113726305|113730523	exon	ENSG00000165806.21	CASP7	protein_coding	2.912	0	0	0	0	0	0	1	0	0	0.031	0	0	0	0	0	0	0.02	0	0	complete match
chr10:113876521|113884380	exon	ENSG00000196865.4	NHLRC2	protein_coding	8.96	2	3.681	11.57	0	1	2.932	1	1	23.668	0.123	0.066	0.064	0.3	0	0.4	0.077	0.022	0.021	0.278	complete match
chr10:113876521|113905036	exon	ENSG00000196865.4	NHLRC2	protein_coding	0	0.588	1	0.429	0	2.496	0	0	0.158	0	0	1	0.036	1	0	0.05	0	0	1	0	complete match
chr10:113879574|113905036	exon	ENSG00000196865.4	NHLRC2	protein_coding	0	0	0	0.059	0	0	0	0	0.132	0.218	0	0	0	0.002	0	0	0	0	0.009	0.005	complete match
chr10:113898110|113908523	exon	ENSG00000196865.4	NHLRC2	protein_coding	2.341	0	0	0.086	0	30.356	0	0	0.596	1	0.058	0	0	1	0	0.323	0	0	0.026	0.036	complete match
chr10:114157554|114163329	exon	ENSG00000165813.20	CCDC186	protein_coding	0	0.059	0.273	0	0	0	0.245	0.24	0	0	0	1	1	0	0	0	1	1	0	0	complete match
chr10:114162637|114163329	exon	ENSG00000165813.20	CCDC186	protein_coding	0	0	0	0	0	0	0	1.75	0	0.441	0	0	0	0	0	0	0	0.079	0	1	complete match
chr10:11481770|11485911	exon	ENSG00000148429.14	USP6NL	protein_coding	1	1.09	0.66	1	0	1.127	1.531	0.3	0.528	0.858	0.071	0.094	0.02	0.041	0	0.064	1	1	0.035	0.032	complete match
chr10:114830852|114836246	exon	ENSG00000151553.15	FAM160B1	protein_coding	1	0.027	0.131	1	0.056	1.08	0.29	0.053	0.01	0.088	0.118	0.005	0.021	0.154	0.001	0.025	0.009	0.009	0.002	1	complete match
chr10:114830852|114848737	exon	ENSG00000151553.15	FAM160B1	protein_coding	4	5.706	0.636	2	3	1	2	2	1.579	3	0.095	1	1	0.056	0.07	0.015	0.058	0.07	1	0.1	complete match
chr10:114830852|114855340	exon	ENSG00000151553.15	FAM160B1	protein_coding	0	0	0	1.469	0	0	0	0.286	0	0	0	0	0	0.03	0	0	0	0.008	0	0	complete match
chr10:114842933|114848737	exon	ENSG00000151553.15	FAM160B1	protein_coding	3	0.471	0.455	7.346	0	0.257	0	0.12	1	0.618	0.055	1	1	0.169	0	1	0	1	0.026	1	complete match
chr10:114843741|114848737	exon	ENSG00000151553.15	FAM160B1	protein_coding	4	1.37	2	1	1	0.404	3.466	2.495	0.636	0.631	0.052	0.022	0.022	0.012	0.012	0.012	0.052	0.044	0.01	0.008	complete match
chr10:114845367|114848737	exon	ENSG00000151553.15	FAM160B1	protein_coding	0	0	1	0	0	0	1.613	0	0	0.042	0	0	0.025	0	0	0	0.047	0	0	0.001	complete match
chr10:114951094|114974385	exon	ENSG00000165832.6	TRUB1	protein_coding	0	0.471	3.313	1	1.12	0.966	0.124	3.457	1.758	0	0	1	0.058	0.019	0.018	0.018	0.004	0.114	0.041	0	complete match
chr10:114959726|114974385	exon	ENSG00000165832.6	TRUB1	protein_coding	8	4	2	5	0	1.361	3	1	2.227	3	0.133	0.308	0.148	0.25	0	0.081	0.3	0.133	0.151	0.051	complete match
chr10:114970368|114974385	exon	ENSG00000165832.6	TRUB1	protein_coding	1	0.104	0	1	0.043	0	0.117	1	2	0.273	0.08	0.006	0	0.044	0.002	0	0.007	0.1	0.114	0.016	complete match
chr10:11509595|11527567	exon	ENSG00000148429.14	USP6NL	protein_coding	0	0	1	0	0	0.168	0	0	0	0	0	0	0.143	0	0	0.018	0	0	0	0	complete match
chr10:115120185|115129535	exon	ENSG00000107518.18	ATRNL1	protein_coding	0	0	1	0	0	0	0.184	0	0	0	0	0	0.4	0	0	0	1	0	0	0	complete match
chr10:115120185|115171292	exon	ENSG00000107518.18	ATRNL1	protein_coding	0	0	0	0	0	0	1	0.36	0	0.088	0	0	0	0	0	0	1	1	0	1	complete match
chr10:11518535|11597717	exon	ENSG00000148429.14	USP6NL	protein_coding	0	0.206	0	0	0	0	0.051	0	0	0	0	0.013	0	0	0	0	0.008	0	0	0	complete match
chr10:11597631|11601980	intron	ENSG00000148429.14	USP6NL	protein_coding	0	0	0	0.505	1	0.817	0	1	0.53	0.33	0	0	0	0.144	0.059	0.061	0	0.167	0.209	0.027	complete match
chr10:116089741|116096764	exon	ENSG00000151892.14	GFRA1	protein_coding	8.064	3	62.69	2	0	1	2	3	3	3	0.23	1	0.626	0.077	0	0.087	0.667	0.078	0.017	0.028	complete match
chr10:116089741|116125557	exon	ENSG00000151892.14	GFRA1	protein_coding	0	0	0	0	0	0	2	0.6	0.632	1	0	0	0	0	0	0	1	1	1	1	complete match
chr10:116125221|116125557	exon	ENSG00000151892.14	GFRA1	protein_coding	0	0.118	0	1	0	0	0.25	0	0	0.579	0	1	0	0.024	0	0	0.003	0	0	0.003	complete match
chr10:116698635|116707285	exon	ENSG00000165868.15	HSPA12A	protein_coding	0.271	0	0	0	0	0	0.36	0	0	0	0.009	0	0	0	0	0	0.024	0	0	0	complete match
chr10:116906627|116921516	exon	ENSG00000187164.20	SHTN1	protein_coding	0	0	0	0	0	0.888	0	0	1	0	0	0	0	0	0	0.064	0	0	0.133	0	complete match
chr10:11747349|11755608	exon	ENSG00000134463.15	ECHDC3	protein_coding	1	3.185	2.539	3	0.498	2.07	0.774	1.152	1.878	1	0.057	0.092	0.11	0.182	0.017	0.103	0.106	0.088	0.111	0.062	complete match
chr10:117485953|117486478	exon	ENSG00000229847.9	EMX2OS	lncRNA	3.234	2.005	1	2	0	1	1	1.195	1.112	0.495	0.235	0.191	0.105	0.174	0	1	0.2	0.255	0.27	0.142	complete match
chr10:118009076|118040565	exon	ENSG00000107560.12	RAB11FIP2	protein_coding	0	0	2.724	0	0	1.269	0	0	0	0	0	0	0.03	0	0	0.035	0	0	0	0	complete match
chr10:118009082|118040565	exon	ENSG00000107560.12	RAB11FIP2	protein_coding	0.257	0	0.091	0	1	0	0	1	1	1	1	0	1	0	0.027	0	0	0.016	0.031	0.024	complete match
chr10:118038972|118040565	exon	ENSG00000107560.12	RAB11FIP2	protein_coding	0	1.897	0	0	0	0	1.387	0	0.821	2.028	0	0.028	0	0	0	0	0.018	0	0.01	0.024	complete match
chr10:11849947|11852215	intron	ENSG00000148426.13	PROSER2	protein_coding	0	0	0	0	0.75	0	0.248	0	0	0	0	0	0	0	0.08	0	0.047	0	0	0	complete match
chr10:11851997|11852215	exon	ENSG00000148426.13	PROSER2	protein_coding	0	0.296	0	0	0	0	0	0	0	0.18	0	0.014	0	0	0	0	0	0	0	0.02	complete match
chr10:118685983|118695230	exon	ENSG00000151893.15,ENSG00000277687.1	CACUL1,AL139407.1	protein_coding,lncRNA	1	1	0	0	0	0	0.074	0.3	0.026	0.55	0.118	0.182	0	0	0	0	0.024	1	0.008	0.121	complete match
chr10:118685983|118701408	exon	ENSG00000151893.15,ENSG00000277687.1	CACUL1,AL139407.1	protein_coding,lncRNA	0	0	0.089	0	0	0	0	0	1	0	0	0	0.004	0	0	0	0	0	0.25	0	complete match
chr10:118685983|118707587	exon	ENSG00000151893.15,ENSG00000277687.1	CACUL1,AL139407.1	protein_coding,lncRNA	0.857	2	0.323	2	0	0	0.788	0.003	0	1	1	0.025	0.005	0.08	0	0	0.055	0.001	0	0.25	complete match
chr10:118685983|118730410	exon	ENSG00000151893.15,ENSG00000277687.1	CACUL1,AL139407.1	protein_coding,lncRNA	1.271	1	1.636	0.257	2	1.063	0.245	0.728	0.316	0.353	0.013	1	0.046	1	0.039	0.025	1	0.022	1	1	complete match
chr10:118691265|118707587	exon	ENSG00000151893.15,ENSG00000277687.1	CACUL1,AL139407.1	protein_coding,lncRNA	1	0.176	0	1	3	0	0.306	0.06	0	1	0.013	1	0	1	1	0	1	1	0	1	complete match
chr10:118691265|118730410	exon	ENSG00000151893.15,ENSG00000277687.1	CACUL1,AL139407.1	protein_coding,lncRNA	0	0.588	0.089	0.429	0	0	0.54	0.421	0.317	0.34	0	0.011	0.001	0.009	0	0	0.013	0.01	0.006	0.007	complete match
chr10:118701306|118730410	exon	ENSG00000151893.15	CACUL1	protein_coding	0.49	1	0	2	0	0.694	1	3.585	2	1	0.009	0.011	0	0.024	0	0.01	0.015	0.049	0.022	0.01	complete match
chr10:118707492|118730410	exon	ENSG00000151893.15	CACUL1	protein_coding	0	0	0	0	0	0	1	0.48	0.29	0	0	0	0	0	0	0	0.043	1	0.009	0	complete match
chr10:118729295|118730410	exon	ENSG00000151893.15	CACUL1	protein_coding	0	1	0	0	2	0.771	0	1	0	0	0	0.4	0	0	0.042	1	0	1	0	0	complete match
chr10:118729295|118742292	intron	ENSG00000151893.15	CACUL1	protein_coding	1	0	0	0.106	0	0.126	0.011	1	1	1	0.021	0	0	0.021	0	0.004	0.002	0.057	0.032	0.025	complete match
chr10:119038238|119042772	exon	ENSG00000107581.13	EIF3A	protein_coding	0	2.032	0.783	0	0.639	0	0	0	2.779	1.589	0	0.013	0.003	0	0.005	0	0	0	0.012	0.007	complete match
chr10:119041994|119044142	exon	ENSG00000107581.13	EIF3A	protein_coding	0	3.238	0	0	0	0.261	13.021	0	6.721	0	0	0.016	0	0	0	0.005	0.039	0	0.019	0	complete match
chr10:119051199|119059397	exon	ENSG00000107581.13	EIF3A	protein_coding	0	0	4.77	0	3.224	3.398	0	0	0	3.497	0	0	0.013	0	0.007	0.007	0	0	0	0.016	complete match
chr10:119056740|119061328	exon	ENSG00000222588.1,ENSG00000107581.13,ENSG00000207468.1	AL355598.1,EIF3A,SNORA19	snoRNA,protein_coding,snoRNA	0	0	4.371	11.448	0	0	11.989	3.127	0	0	0	0	0.012	0.03	0	0	0.034	0.009	0	0	complete match
chr10:119059212|119061328	exon	ENSG00000222588.1,ENSG00000107581.13,ENSG00000207468.1	AL355598.1,EIF3A,SNORA19	snoRNA,protein_coding,snoRNA	0	0	0	0	2.002	0	0	0	0	3.704	0	0	0	0	0.01	0	0	0	0	0.014	complete match
chr10:119065399|119073937	exon	ENSG00000107581.13	EIF3A	protein_coding	0	13.644	0.727	1	24.91	0	0.673	6.505	4.7	0.353	0	0.054	1	0.1	0.127	0	1	0.049	0.013	1	complete match
chr10:119069446|119071085	exon	ENSG00000107581.13	EIF3A	protein_coding	0	0	2.181	0	0	0	3.272	2.024	4.095	0.603	0	0	0.006	0	0	0	0.009	0.006	0.01	0.001	complete match
chr10:119069446|119073937	exon	ENSG00000107581.13	EIF3A	protein_coding	1.845	0	0	0	0	1.05	0	0	0	0	0.013	0	0	0	0	0.007	0	0	0	0	complete match
chr10:119070886|119073937	exon	ENSG00000107581.13	EIF3A	protein_coding	0	0.574	0	0.359	0	1.843	0.205	0.178	1.201	0	0	0.005	0	0.001	0	0.01	0.012	0.001	0.006	0	complete match
chr10:119072890|119073937	exon	ENSG00000107581.13	EIF3A	protein_coding	0.795	2.059	0.583	6.191	2	1	2	1.123	0.575	1	0.002	1	0.104	0.028	0.005	0.003	0.133	0.106	0.057	0.118	complete match
chr10:119073441|119073937	exon	ENSG00000107581.13	EIF3A	protein_coding	1.229	0.511	1	0.17	2.923	0	0.541	1.176	2.073	0	0.006	0.003	0.005	0.001	0.013	0	0.003	0.007	0.009	0	complete match
chr10:119107948|119117667	exon	ENSG00000119979.18	DENND10	protein_coding	0	0	1	1	0	0	0.812	0.871	0	2.822	0	0	0.013	0.016	0	0	0.009	0.013	0	0.035	complete match
chr10:119107948|119120452	exon	ENSG00000119979.18	DENND10	protein_coding	1	1	0	0	0	0	0	0.327	0.977	0	0.026	0.051	0	0	0	0	0	0.013	0.016	0	complete match
chr10:119107948|119123569	exon	ENSG00000119979.18	DENND10	protein_coding	0	2	0	0	0	0	0.626	0.403	0	0	0	0.053	0	0	0	0	0.015	0.01	0	0	complete match
chr10:119107948|119129622	exon	ENSG00000119979.18	DENND10	protein_coding	0	0.235	0	0.429	0	0	0	0	0	0	0	1	0	1	0	0	0	0	0	0	partial match
chr10:119107948|119132609	exon	ENSG00000119979.18	DENND10	protein_coding	0.38	1.585	0	0	0	0	1	0.083	0	0	0.008	0.036	0	0	0	0	1	0.002	0	0	complete match
chr10:119142253|119161081	intron	ENSG00000183605.17	SFXN4	protein_coding	0.599	0	0	0	0	0	0	0.049	0	0	0.031	0	0	0	0	0	0	0.002	0	0	complete match
chr10:119146236|119158062	exon	ENSG00000183605.17	SFXN4	protein_coding	1	0	0	0	0	0	0	0	0.218	0	0.025	0	0	0	0	0	0	0	0.007	0	complete match
chr10:119169177|119174592	exon	ENSG00000165672.7	PRDX3	protein_coding	0	0	0	1	0	0	0	0	1.609	0	0	0	0	0.002	0	0	0	0	0.013	0	partial match
chr10:119172382|119177153	exon	ENSG00000165672.7	PRDX3	protein_coding	0	0	0	0	0	0	0.447	0.317	0	0	0	0	0	0	0	0	0.003	0.001	0	0	complete match
chr10:119173737|119177153	exon	ENSG00000165672.7	PRDX3	protein_coding	0.7	0	0	0	0	0.963	0	0	0	1.607	0.002	0	0	0	0	0.002	0	0	0	0.006	complete match
chr10:11929865|11936712	exon	ENSG00000151461.20	UPF2	protein_coding	1.943	44.726	0.529	0	0	1.605	0.221	0.634	0.174	9.016	0.095	0.531	0.022	0	0	0.033	0.009	0.019	0.015	0.18	complete match
chr10:11929865|11952249	exon	ENSG00000151461.20	UPF2	protein_coding	0	0	1	1	1	0	0	0	0	2	0	0	0.031	0.056	0.036	0	0	0	0	1	complete match
chr10:11931641|11952249	exon	ENSG00000151461.20	UPF2	protein_coding	0	0	0	0	0	0	0.108	1	0	0	0	0	0	0	0	0	0.004	0.029	0	0	complete match
chr10:11942665|12014184	exon	ENSG00000151461.20	UPF2	protein_coding	0	1	0	0.167	0	0	0	0	0	0	0	0.4	0	0.011	0	0	0	0	0	0	complete match
chr10:11948369|11952249	exon	ENSG00000151461.20	UPF2	protein_coding	0.686	4.409	0	0	0	0	0.18	0.12	0.261	0.088	1	0.09	0	0	0	0	0.012	1	0.014	1	complete match
chr10:119500026|119527424	exon	ENSG00000148908.15	RGS10	protein_coding	0	0.235	0	0	0	0	0	0	0	0.265	0	1	0	0	0	0	0	0	0	1	complete match
chr10:119515509|119527424	exon	ENSG00000148908.15	RGS10	protein_coding	1.029	1.353	0.235	5.448	4.779	47.532	2.715	2.39	1	1	1	1	0.011	0.109	0.028	0.353	0.035	0.028	0.008	0.008	complete match
chr10:11952066|11959356	exon	ENSG00000151461.20	UPF2	protein_coding	1.053	0	0	0	0	0.69	0	0	1	0.131	0.022	0	0	0	0	0.013	0	0	0.019	0.003	complete match
chr10:11952066|12014184	exon	ENSG00000151461.20	UPF2	protein_coding	0	0	0.588	0.097	0	0	0	0	0	0.088	0	0	0.03	0.005	0	0	0	0	0	1	complete match
chr10:119526032|119527424	exon	ENSG00000148908.15	RGS10	protein_coding	0	0	0	0	1	0.457	0	0	0	0	0	0	0	0	0.015	0.004	0	0	0	0	complete match
chr10:11955232|11964125	exon	ENSG00000151461.20	UPF2	protein_coding	0.914	0	0.774	0.343	2	3	0	0.18	1	0	0.021	0	0.037	0.024	0.024	0.042	0	1	0.03	0	complete match
chr10:11956320|11967454	exon	ENSG00000151461.20	UPF2	protein_coding	0	0	0	0	0	0.424	0	0	0.609	0	0	0	0	0	0	0.014	0	0	0.026	0	partial match
chr10:119575691|119580538	exon	ENSG00000151923.17	TIAL1	protein_coding	0.979	0	0	6.454	2	0	0	1	0.45	1	0.01	0	0	0.05	0.01	0	0	0.007	0.004	0.095	complete match
chr10:119576611|119580010	exon	ENSG00000151923.17	TIAL1	protein_coding	0	3.51	1	0	0	1.798	0	0	0	0	0	0.185	0.014	0	0	0.006	0	0	0	0	complete match
chr10:119576611|119580538	exon	ENSG00000151923.17	TIAL1	protein_coding	0	0.39	0	0	0.5	0.087	0	0	0	0	0	0.003	0	0	0.009	0.01	0	0	0	0	complete match
chr10:119576611|119588248	exon	ENSG00000151923.17	TIAL1	protein_coding	0	0.647	0.455	0	2.125	0.6	0	1.371	0	0.567	0	1	1	0	1	1	0	0.01	0	0.005	complete match
chr10:119578726|119588248	exon	ENSG00000151923.17	TIAL1	protein_coding	1	19.023	3.811	4.84	2.119	1.506	2.169	0	1.716	2.166	0.006	0.102	0.021	0.025	0.007	0.005	0.011	0	0.008	0.012	complete match
chr10:119580471|119580846	exon	ENSG00000151923.17	TIAL1	protein_coding	0	0	0.115	0	0	0	0	0.05	0	0	0	0	0.009	0	0	0	0	0.002	0	0	complete match
chr10:119580471|119582009	exon	ENSG00000151923.17	TIAL1	protein_coding	0	0	0.182	0	0.586	0	0	0	0	0.817	0	0	1	0	0.003	0	0	0	0	0.005	complete match
chr10:119588152|119593513	exon	ENSG00000151923.17	TIAL1	protein_coding	0.746	0	0	0	1	0	0	2.535	0	0.774	0.007	0	0	0	0.005	0	0	0.025	0	0.008	complete match
chr10:11967341|12000009	exon	ENSG00000151461.20	UPF2	protein_coding	0	0	0	0	0	0	0.029	0.036	0	0	0	0	0	0	0	0	0.001	0.001	0	0	complete match
chr10:119781635|119811955	exon	ENSG00000198825.15	INPP5F	protein_coding	0	0	0.07	0	0	0	0	0	1	0	0	0	0.011	0	0	0	0	0	0.069	0	complete match
chr10:11979057|12004727	exon	ENSG00000151461.20	UPF2	protein_coding	0.059	0	0	0.018	0	0.073	0.013	0	0	0	0.002	0	0	0.001	0	0.002	0	0	0	0	complete match
chr10:11979057|12014184	exon	ENSG00000151461.20	UPF2	protein_coding	0	0.178	0	0.122	0	0	0.13	0	0.316	0.361	0	0.017	0	0.03	0	0	0.012	0	0.008	0.02	complete match
chr10:119791517|119811955	exon	ENSG00000198825.15	INPP5F	protein_coding	0	0	0	1	1.059	0	0.207	0	0	0	0	0	0	0.041	0.041	0	0.016	0	0	0	complete match
chr10:119796715|119804297	exon	ENSG00000198825.15	INPP5F	protein_coding	0.725	0	0	0.704	0.5	2	0	0	0	0	0.025	0	0	0.03	0.016	0.053	0	0	0	0	complete match
chr10:119804173|119811955	exon	ENSG00000198825.15	INPP5F	protein_coding	0	0.321	0	0	0	0	0	0.3	0	0	0	0.012	0	0	0	0	0	1	0	0	complete match
chr10:119807932|119811955	exon	ENSG00000198825.15	INPP5F	protein_coding	0	0	0	1	0	0.41	0	0	0	0	0	0	0	0.08	0	0.015	0	0	0	0	complete match
chr10:119835540|119842595	exon	ENSG00000197771.12	MCMBP	protein_coding	0	0	0	0	0	0	0.96	0.18	10.287	0	0	0	0	0	0	0	0.011	1	0.074	0	complete match
chr10:119836896|119849576	exon	ENSG00000197771.12	MCMBP	protein_coding	0	1	0	0.251	0	0	0.095	0	0	1.674	0	0.028	0	0.006	0	0	0.003	0	0	0.012	complete match
chr10:119838535|119842595	exon	ENSG00000197771.12	MCMBP	protein_coding	0	4.26	0.761	0.053	0.425	0.022	0.06	0.15	1.14	10.755	0	0.047	0.01	0.008	0.004	0.004	0.001	0.003	0.014	0.064	complete match
chr10:119843248|119849576	exon	ENSG00000197771.12	MCMBP	protein_coding	0.075	0	0	0	0	0.018	0	0	0.041	0.088	0.001	0	0	0	0	0.004	0	0	0.006	1	complete match
chr10:119843254|119849576	exon	ENSG00000197771.12	MCMBP	protein_coding	0	0	3.105	0.366	0.184	0.771	0	0.43	0	0	0	0	0.026	0.008	0.001	0.071	0	0.007	0	0	complete match
chr10:119843254|119859884	exon	ENSG00000197771.12	MCMBP	protein_coding	0	0	0.364	0.171	0	0	0	0	0	0	0	0	1	1	0	0	0	0	0	0	partial match
chr10:119847613|119859884	exon	ENSG00000197771.12	MCMBP	protein_coding	1.151	0	0.471	0.213	0.748	0.492	0.225	0	0.046	0	0.02	0	0.007	0.003	0.006	0.005	0.003	0	0.001	0	complete match
chr10:119853050|119859884	exon	ENSG00000197771.12	MCMBP	protein_coding	0	0.127	0	0	0	6.465	0	0	0.395	0	0	0.002	0	0	0	0.057	0	0	1	0	complete match
chr10:119898427|119904277	exon	ENSG00000107651.13	SEC23IP	protein_coding	0.528	1.514	0.182	3.688	0	0	0	30.655	0	0	0.008	0.028	1	0.03	0	0	0	0.264	0	0	complete match
chr10:119898427|119909130	exon	ENSG00000107651.13	SEC23IP	protein_coding	0	0.706	0	0	0	0	0.122	0	0	0	0	1	0	0	0	0	1	0	0	0	complete match
chr10:119902799|119904277	exon	ENSG00000107651.13	SEC23IP	protein_coding	0	1.118	0.528	0.665	3.818	1.188	1	0.922	0.333	1.149	0	0.034	0.014	0.017	0.029	0.007	0.011	0.016	0.004	0.01	complete match
chr10:119904084|119909130	exon	ENSG00000107651.13	SEC23IP	protein_coding	1	0	1	0	1	1.163	1	0	1	1.221	0.019	0	0.008	0	0.009	0.016	0.016	0	0.009	0.006	complete match
chr10:119904084|119909156	intron	ENSG00000107651.13	SEC23IP	protein_coding	0	0	0.001	0	0	0	0	0.158	0	0	0	0	0.003	0	0	0	0	0.002	0	0	complete match
chr10:119909041|119915889	exon	ENSG00000107651.13	SEC23IP	protein_coding	0	0	0	0	0	0	0.061	0.088	1	1	0	0	0	0	0	0	1	0.002	1	0.011	complete match
chr10:119909041|119918511	exon	ENSG00000107651.13	SEC23IP	protein_coding	0.343	0.294	1	0	0	0.796	2	2	1.043	2	1	1	0.333	0	0	0.009	0.042	1	0.016	0.011	complete match
chr10:119909041|119920984	exon	ENSG00000107651.13	SEC23IP	protein_coding	1	0.078	0	0	0	0	0	0	0	0	0.025	0.014	0	0	0	0	0	0	0	0	complete match
chr10:119909041|119926227	exon	ENSG00000107651.13	SEC23IP	protein_coding	0	0	0	0	0	0	0	0.12	0	0.088	0	0	0	0	0	0	0	1	0	1	complete match
chr10:119912044|119918511	exon	ENSG00000107651.13	SEC23IP	protein_coding	0	0	0	0	0	0	0	0.12	0.158	0	0	0	0	0	0	0	0	1	1	0	complete match
chr10:119912044|119926227	exon	ENSG00000107651.13	SEC23IP	protein_coding	0.075	0	0	0	0	0	0	0.102	0	0	0.009	0	0	0	0	0	0	0.003	0	0	complete match
chr10:119912044|119929762	exon	ENSG00000107651.13	SEC23IP	protein_coding	1	1	0	0	0	0	1	0	0	0	0.012	0.012	0	0	0	0	0.008	0	0	0	complete match
chr10:119912044|119933787	exon	ENSG00000107651.13	SEC23IP	protein_coding	0	0	0	0	2.78	0	0	0	0.395	0	0	0	0	0	0.016	0	0	0	1	0	complete match
chr10:119914730|119933787	exon	ENSG00000107651.13	SEC23IP	protein_coding	0	0	0	0	0	0	0.207	0	0	2.333	0	0	0	0	0	0	0.004	0	0	0.012	complete match
chr10:119917836|119933787	exon	ENSG00000107651.13	SEC23IP	protein_coding	0	1	0	0	0	0.086	0	0	0	0	0	0.024	0	0	0	1	0	0	0	0	complete match
chr10:119926036|119932318	exon	ENSG00000107651.13	SEC23IP	protein_coding	0	0	0	0.014	0	0	0.168	0	0	0	0	0	0	0.005	0	0	0.004	0	0	0	complete match
chr10:119926036|119933785	exon	ENSG00000107651.13	SEC23IP	protein_coding	0	0.118	0	0.429	0	0	0.122	0.36	0.553	0	0	1	0	1	0	0	1	1	1	0	complete match
chr10:119926036|119933787	exon	ENSG00000107651.13	SEC23IP	protein_coding	2	2	2	6	0	2.732	1	2	3	4	0.333	1	1	1	0	0.047	1	1	1	0.444	complete match
chr10:119926036|119942892	exon	ENSG00000107651.13	SEC23IP	protein_coding	0.771	0.54	1	0	0	0	0	0	0	0	1	0.012	0.026	0	0	0	0	0	0	0	complete match
chr10:119929607|119933787	exon	ENSG00000107651.13	SEC23IP	protein_coding	0.328	0.217	0.264	0.417	0.5	2.303	0.061	0.287	0	0.562	0.004	0.003	0.003	0.004	1	0.012	1	0.035	0	0.004	complete match
chr10:11993005|12014184	intron	ENSG00000151461.20	UPF2	protein_coding	0	0	0	0.086	0	0.686	0	0	0	0	0	0	0	1	0	1	0	0	0	0	partial match
chr10:119930329|119933787	exon	ENSG00000107651.13	SEC23IP	protein_coding	1	1	0	0.15	0	0	0.918	0.08	0.662	0.155	0.133	0.167	0	0.003	0	0	0.011	0.001	0.081	0.001	complete match
chr10:11997672|12004727	exon	ENSG00000151461.20	UPF2	protein_coding	0.771	1	1	0	0.652	0.171	1	0.78	1.974	1.235	1	0.036	0.008	0	0.018	1	1	0.005	0.099	0.007	complete match
chr10:11997672|12014184	exon	ENSG00000151461.20	UPF2	protein_coding	8.716	3	2	1	6	6	3	3	9	2	0.14	0.061	0.047	0.028	0.113	0.124	0.071	0.075	0.217	0.031	complete match
chr10:11997672|12021514	intron	ENSG00000151461.20	UPF2	protein_coding	0	0	1	0	0.091	0	0	0	0	0	0	0	0.667	0	0.043	0	0	0	0	0	complete match
chr10:11997672|12035441	exon	ENSG00000151461.20	UPF2	protein_coding	0	0	1	0	1	0	0	0	0	0	0	0	0.091	0	0.167	0	0	0	0	0	complete match
chr10:12001676|12004727	exon	ENSG00000151461.20	UPF2	protein_coding	0	0	0	0	0	0.041	0	0	0.064	0	0	0	0	0	0	0.002	0	0	0.001	0	complete match
chr10:12028745|12029524	exon	ENSG00000151461.20	UPF2	protein_coding	2.072	0	0.455	0	0	0.429	0.312	1.195	0.395	0.73	0.101	0	1	0	0	1	0.028	0.107	1	0.045	complete match
chr10:120503818|120521095	exon	ENSG00000203805.11	PLPP4	protein_coding	0	0	0.273	0	0.11	1.463	0	0	0	0.192	0	0	1	0	0.003	0.047	0	0	0	0.011	complete match
chr10:120513911|120521095	exon	ENSG00000203805.11	PLPP4	protein_coding	1.286	3	0	1	2	10.678	0.199	1	0.847	5.223	1	0.462	0	0.143	0.039	0.199	0.166	0.667	0.22	0.511	complete match
chr10:120513911|120575301	exon	ENSG00000203805.11	PLPP4	protein_coding	0	0	0	0.343	3.595	0.534	0.109	0	1	0	0	0	0	1	0.082	0.013	0.03	0	0.087	0	complete match
chr10:120575131|120589496	exon	ENSG00000203805.11	PLPP4	protein_coding	0	0	0	0	0	0.514	0.49	0	0	0	0	0	0	0	0	0.076	1	0	0	0	complete match
chr10:120589303|120589740	exon	ENSG00000203805.11	PLPP4	protein_coding	0.257	0	0.867	0.429	3.994	0.257	0	0.115	0.237	0	1	0	0.178	1	0.068	1	0	0.071	1	0	complete match
chr10:12081472|12084751	exon	ENSG00000181192.12	DHTKD1	protein_coding	1	0.119	1	3	0.056	0.076	1	0.073	1	2	0.025	0.004	0.033	0.08	0.002	0.004	0.333	0.005	0.04	0.071	complete match
chr10:12081472|12087729	exon	ENSG00000181192.12	DHTKD1	protein_coding	0	0.048	0.025	2	0	0.05	0.009	0	1	0	0	0.001	0	0.048	0	0.001	0	0	0.026	0	complete match
chr10:12081472|12089255	exon	ENSG00000181192.12	DHTKD1	protein_coding	0.066	0.019	0.012	3	0.139	0.012	0.033	0.057	0.143	0.006	0.005	0.001	0.001	0.143	0.006	0.006	0.004	0.005	0.011	0.002	complete match
chr10:12081472|12091684	exon	ENSG00000181192.12	DHTKD1	protein_coding	3.857	2	4	1	2	3	2	2.76	1	2	1	0.5	1	0.065	0.114	0.105	0.5	1	1	0.308	complete match
chr10:12081472|12094271	exon	ENSG00000181192.12	DHTKD1	protein_coding	3	1	1	3	0.625	2	1	2	1	4	0.105	1	0.037	1	1	0.667	1	0.091	1	1	complete match
chr10:12081472|12101181	exon	ENSG00000181192.12	DHTKD1	protein_coding	1	0.423	1	2.01	2	0.392	1	1	0.423	0.249	0.033	0.017	0.048	0.033	0.039	0.018	0.077	0.026	0.024	0.016	complete match
chr10:12081472|12106396	exon	ENSG00000181192.12	DHTKD1	protein_coding	0.051	0	0	0	2	0	0	0	0	0	0.001	0	0	0	0.108	0	0	0	0	0	complete match
chr10:12081472|12108015	exon	ENSG00000181192.12	DHTKD1	protein_coding	0	0.117	0.035	0.257	1	0	0	0	0.395	0.176	0	0.005	0.002	0.005	0.044	0	0	0	1	1	complete match
chr10:12081472|12113064	exon	ENSG00000181192.12	DHTKD1	protein_coding	2	1.059	0.239	1.286	0.142	0.073	1.589	0.389	2	1	0.138	1	0.074	0.205	0.007	0.018	0.443	0.163	0.444	0.222	complete match
chr10:12081472|12120267	exon	ENSG00000181192.12	DHTKD1	protein_coding	1	0.647	1.273	0.686	1	1	4	3	0.711	0.882	1	1	1	1	0.053	1	1	1	1	1	complete match
chr10:12084540|12087729	exon	ENSG00000181192.12	DHTKD1	protein_coding	0	0.412	1	0.343	0	0	0.122	0	0	0	0	1	0.039	1	0	0	1	0	0	0	complete match
chr10:12084540|12091684	exon	ENSG00000181192.12	DHTKD1	protein_coding	0	0	0	0	0	0	0	0.031	0.031	0.088	0	0	0	0	0	0	0	0.001	0.001	0	complete match
chr10:12084540|12094271	exon	ENSG00000181192.12	DHTKD1	protein_coding	0	0.176	0.182	0.171	0	0	0.306	0.06	0	0	0	0.001	0	1	0	0	0.001	1	0	0	complete match
chr10:12084540|12101181	exon	ENSG00000181192.12	DHTKD1	protein_coding	0	0	0	0	0.064	0.124	0.122	0	0.474	0.441	0	0	0	0	0.003	0.005	1	0	1	1	complete match
chr10:12084540|12106396	exon	ENSG00000181192.12	DHTKD1	protein_coding	0	0	0	1	0	0	0.018	0	0	0	0	0	0	0.038	0	0	0.001	0	0	0	complete match
chr10:12084540|12108015	exon	ENSG00000181192.12	DHTKD1	protein_coding	0.706	0	0	0	0	0	0	0.005	0	0	0.022	0	0	0	0	0	0	0.005	0	0	complete match
chr10:120858643|120860282	exon	ENSG00000120008.16	WDR11	protein_coding	0.675	1	0	0	0	0.414	0	0	1.98	0	0.007	1	0	0	0	0.004	0	0	0.025	0	complete match
chr10:120858643|120873923	exon	ENSG00000120008.16	WDR11	protein_coding	0	0.183	0.347	1	0	0	0	0.028	0	0	0	0.002	0.004	0.009	0	0	0	0.003	0	0	complete match
chr10:120858643|120890887	exon	ENSG00000120008.16	WDR11	protein_coding	0	0	0	1	0	0	0.052	0.53	0	0	0	0	0	0.2	0	0	0.001	0.007	0	0	complete match
chr10:120862735|120905416	exon	ENSG00000120008.16	WDR11	protein_coding	0	0	0	0	0	0	0.505	0.131	0	0	0	0	0	0	0	0	0.016	0.002	0	0	complete match
chr10:120878353|120890009	exon	ENSG00000120008.16	WDR11	protein_coding	0.887	0	0.847	0	0	0.529	3.053	0.36	1	0.918	0.018	0	0.018	0	0	0.017	0.047	1	0.012	0.009	complete match
chr10:120880826|120889184	exon	ENSG00000120008.16	WDR11	protein_coding	0	0.147	0	0.34	0	0	0	0.023	0	0	0	0.004	0	0.004	0	0	0	0.001	0	0	complete match
chr10:120883780|120890009	exon	ENSG00000120008.16	WDR11	protein_coding	0.336	0.21	0	0	0	0.04	0	0	0	0	0.003	0.003	0	0	0	0.001	0	0	0	0	complete match
chr10:12088986|12094271	exon	ENSG00000181192.12	DHTKD1	protein_coding	0	2.227	0	1.067	0	0	0.122	0	0.064	0	0	0.07	0	0.034	0	0	1	0	0.031	0	complete match
chr10:120890716|120903232	exon	ENSG00000120008.16	WDR11	protein_coding	0	0.089	0	0	0	0.238	0.717	0.019	0	0	0	0.003	0	0	0	0.003	0.018	0.001	0	0	complete match
chr10:12094073|12120267	exon	ENSG00000181192.12	DHTKD1	protein_coding	3	22.137	0.398	3	0	0	0.796	2	3	1	1	0.394	0.009	0.4	0	0	1	0.111	0.176	0.03	complete match
chr10:12097684|12120267	exon	ENSG00000181192.12	DHTKD1	protein_coding	0	0	0	0	0	0.127	0.248	0	1	0	0	0	0	0	0	0.004	0.016	0	0.043	0	complete match
chr10:12106246|12108015	exon	ENSG00000181192.12	DHTKD1	protein_coding	0	0	0	0.52	0	0	0	0	0	0.272	0	0	0	0.03	0	0	0	0	0	0.006	complete match
chr10:12112900|12120267	exon	ENSG00000181192.12	DHTKD1	protein_coding	0.022	0	0	0	0	0	0	0.046	0	0	0.001	0	0	0	0	0	0	0.003	0	0	complete match
chr10:12117673|12120267	exon	ENSG00000181192.12	DHTKD1	protein_coding	1	1	1	3	0.013	1	0.235	0.796	1	0.611	0.133	0.042	0.051	0.068	0.013	0.062	0.011	0.096	0.125	0.058	complete match
chr10:12118139|12122363	antisense	ENSG00000181192.12	DHTKD1	protein_coding	0	1	1	0	0	0	0	0	0	0	0	0.074	0.057	0	0	0	0	0	0	0	complete match
chr10:12118749|12120267	exon	ENSG00000181192.12	DHTKD1	protein_coding	1	0.177	1	0	0	0	0	0.022	0.031	0	0.034	0.009	0.036	0	0	0	0	0.001	0.002	0	complete match
chr10:12133241|12149961	exon	ENSG00000065665.21	SEC61A2	protein_coding	0	2.689	0	0.086	0	0	0.096	0	0	0	0	0.221	0	1	0	0	0.007	0	0	0	complete match
chr10:12133241|12162289	exon	ENSG00000065665.21	SEC61A2	protein_coding	0	0	0.056	0	0	0	0	0	0.96	0.529	0	0	0.012	0	0	0	0	0	0.062	1	complete match
chr10:121496532|121503941	exon	ENSG00000066468.23	FGFR2	protein_coding	0	1.17	1	0	0	0	0.122	0	0	0	0	0.07	0.043	0	0	0	1	0	0	0	complete match
chr10:121515123|121520169	exon	ENSG00000066468.23	FGFR2	protein_coding	0	0.861	0	0	0	0	0.184	0	0	0	0	0.022	0	0	0	0	1	0	0	0	complete match
chr10:121538592|121564579	exon	ENSG00000066468.23	FGFR2	protein_coding	0.074	0	1.087	0	0	0	0	0	0	0	0.002	0	0.027	0	0	0	0	0	0	0	complete match
chr10:121538592|121565704	exon	ENSG00000066468.23	FGFR2	protein_coding	1	1	4.597	2	0	0	0.061	0.36	0.494	0	1	1	0.218	0.087	0	0	1	1	0.11	0	complete match
chr10:121551290|121565704	exon	ENSG00000066468.23	FGFR2	protein_coding	0	0.018	0	0.266	0	0	0	0	0	0	0	0.001	0	0.007	0	0	0	0	0	0	complete match
chr10:121564502|121565704	exon	ENSG00000066468.23	FGFR2	protein_coding	0.569	0.076	0	1	0	0	0	0.046	0	0	0.018	0.003	0	0.044	0	0	0	0.03	0	0	complete match
chr10:12160930|12162289	exon	ENSG00000065665.21	SEC61A2	protein_coding	2	0	0.131	0	0	0	0	0.328	0	0	0.085	0	0.011	0	0	0	0	0.02	0	0	complete match
chr10:12172765|12179132	exon	ENSG00000165609.13	NUDT5	protein_coding	0	0.553	0	0	0	0	0.333	0.126	0	0	0	0.004	0	0	0	0	0.005	0.002	0	0	partial match
chr10:12177793|12179132	exon	ENSG00000165609.13	NUDT5	protein_coding	0.692	0	0	0.492	0	0	0	0	0	0	0.007	0	0	0.004	0	0	0	0	0	0	complete match
chr10:12177793|12180489	exon	ENSG00000165609.13	NUDT5	protein_coding	0	0	0	1	0	0	0	0	0	0.547	0	0	0	0.182	0	0	0	0	0	0.006	partial match
chr10:121790169|121841263	exon	ENSG00000107669.17	ATE1	protein_coding	0	0	0	0.171	0	0	0.695	1.46	0	0	0	0	0	1	0	0	0.047	0.049	0	0	complete match
chr10:121790169|121870038	exon	ENSG00000107669.17	ATE1	protein_coding	0.099	0	1.207	0.189	0	0	0	0	0	0	0.003	0	0.036	0.01	0	0	0	0	0	0	complete match
chr10:121790169|121924329	exon	ENSG00000107669.17	ATE1	protein_coding	1	0	0	0	1	1	0	0.18	0.868	1.987	1	0	0	0	0.044	0.042	0	1	1	0.08	complete match
chr10:121836718|121870038	exon	ENSG00000107669.17	ATE1	protein_coding	0.771	0.001	0.095	0.771	0.125	1.029	0.25	0.004	0.001	0	1	0.002	0.006	0.121	1	1	0.015	0.003	0.002	0	complete match
chr10:121836718|121924329	exon	ENSG00000107669.17	ATE1	protein_coding	0	1	0	0.771	0.311	0	0	0.18	0	0	0	0.065	0	1	0.014	0	0	1	0	0	complete match
chr10:121841082|121924329	exon	ENSG00000107669.17	ATE1	protein_coding	0.069	0	0	0	0	0.246	1	0	0	0	0.004	0	0	0	0	0.013	0.05	0	0	0	complete match
chr10:121870006|121913893	exon	ENSG00000107669.17	ATE1	protein_coding	0	0	0.027	0	0	0	0	0	0.158	0	0	0	0.011	0	0	0	0	0	1	0	complete match
chr10:121898841|121902620	exon	ENSG00000107669.17	ATE1	protein_coding	0.033	0	0	0	0	0.017	0.122	0.356	0	0	0.009	0	0	0	0	0.017	1	0.014	0	0	complete match
chr10:121898841|121911151	exon	ENSG00000107669.17	ATE1	protein_coding	0.12	0.012	0.039	0	0	0	0.27	0	1	0	0.005	0.001	0.003	0	0	0	0.014	0	0.041	0	complete match
chr10:121898841|121913893	exon	ENSG00000107669.17	ATE1	protein_coding	0	1	0.636	0.171	0	0.686	0.796	0.076	0.237	0.32	0	1	0.009	0.004	0	1	0.012	0.004	0.002	0.009	complete match
chr10:121898841|121924329	exon	ENSG00000107669.17	ATE1	protein_coding	1.286	0.176	0.302	0.514	1.487	0.171	0.735	0.12	0.134	2	1	1	0.015	1	0.044	1	1	1	0.022	1	complete match
chr10:121898841|121926527	intron	ENSG00000107669.17	ATE1	protein_coding	0	0	0	0.086	0	0.771	0	0	0.079	0	0	0	0	1	0	1	0	0	1	0	complete match
chr10:121902391|121922411	exon	ENSG00000107669.17	ATE1	protein_coding	0	0.016	0.006	0	0	0	0	0.002	0.014	0.002	0	0.007	0.003	0	0	0	0	0.002	0.005	0.002	complete match
chr10:121902391|121924329	exon	ENSG00000107669.17	ATE1	protein_coding	0.218	3.824	2.091	1	0	0.044	2	1.26	1.263	0.794	0.006	1	1	0.035	0	0.001	0.061	1	1	1	complete match
chr10:121910906|121913893	exon	ENSG00000107669.17	ATE1	protein_coding	0.105	2	0.636	0.857	2	0.199	0.551	0.66	0	0.176	0.002	1	1	1	0.034	0.004	1	1	0	1	complete match
chr10:121910906|121924329	exon	ENSG00000107669.17	ATE1	protein_coding	1.457	0.021	0.142	1	0	1	0.293	0.02	0.191	2	1	0.001	0.008	0.043	0	1	0.043	0.003	0.008	0.071	complete match
chr10:121959324|121961517	exon	ENSG00000107672.15	NSMCE4A	protein_coding	2.778	0	0	0	0	0.802	0.513	0	0	1.656	0.082	0	0	0	0	0.011	0.016	0	0	0.037	complete match
chr10:121959324|121963328	exon	ENSG00000107672.15	NSMCE4A	protein_coding	0	0	1.37	0	4.202	0	0	0	0	0	0	0	0.044	0	0.049	0	0	0	0	0	complete match
chr10:12209967|12217467	exon	ENSG00000151465.14	CDC123	protein_coding	0	0	1.005	0	0.76	1	0	0	0	1.109	0	0	0.007	0	0.003	0.004	0	0	0	0.007	complete match
chr10:12209967|12238485	exon	ENSG00000151465.14	CDC123	protein_coding	0	0	0.818	0.888	0	0	0	0	0	0	0	0	0.027	0.012	0	0	0	0	0	0	complete match
chr10:12215740|12217467	exon	ENSG00000151465.14	CDC123	protein_coding	0	0	0	0	0	0	0.163	0	2	0	0	0	0	0	0	0	0.004	0	0.8	0	complete match
chr10:12215740|12238485	exon	ENSG00000151465.14	CDC123	protein_coding	1	1	4	1	4.559	2	4	3	0	15.033	0.008	0.009	0.028	0.006	0.016	0.007	0.038	0.032	0	0.08	complete match
chr10:12217361|12238485	exon	ENSG00000151465.14	CDC123	protein_coding	0.457	0.178	0	0	0	0	0	0	2	0	0.008	0.004	0	0	0	0	0	0	0.047	0	complete match
chr10:122224726|122228008	exon	ENSG00000138162.19	TACC2	protein_coding	0.257	0	0	0	0	0	0	0	0	0.088	1	0	0	0	0	0	0	0	0	1	complete match
chr10:12230948|12238485	exon	ENSG00000151465.14	CDC123	protein_coding	1	0	0	1	0	0	0	0	2.277	0	0.125	0	0	0.016	0	0	0	0	0.026	0	complete match
chr10:12235048|12238485	exon	ENSG00000151465.14	CDC123	protein_coding	1	0.197	0	0	0	0	0	0.036	0.038	0.048	0.014	0.003	0	0	0	0	0	0.001	0.002	0.002	complete match
chr10:122392303|122406673	exon	ENSG00000107679.14	PLEKHA1	protein_coding	0	0	0	0.49	0	1	0	0	0	0	0	0	0	0.018	0	0.051	0	0	0	0	complete match
chr10:122392303|122413045	exon	ENSG00000107679.14	PLEKHA1	protein_coding	0	0	0.415	0.125	0	0.202	0	0.482	0.211	0.441	0	0	0.012	0.004	0	0.007	0	0.024	0.007	1	complete match
chr10:122392303|122417968	exon	ENSG00000265442.1,ENSG00000107679.14	MIR3941,PLEKHA1	miRNA,protein_coding	0	0	0	0.092	1	0.69	0.237	0.122	0	1	0	0	0	0.006	0.029	0.041	0.015	0.006	0	0.034	complete match
chr10:122392303|122424959	exon	ENSG00000265442.1,ENSG00000107679.14	MIR3941,PLEKHA1	miRNA,protein_coding	0	0	0.273	0	0.125	0.379	0	0	0	0	0	0	1	0	1	0.01	0	0	0	0	complete match
chr10:122400343|122416002	exon	ENSG00000107679.14	PLEKHA1	protein_coding	0	0	0.31	0	1	0	0	0	0	0	0	0	0.006	0	0.022	0	0	0	0	0	complete match
chr10:122406576|122424959	exon	ENSG00000265442.1,ENSG00000107679.14	MIR3941,PLEKHA1	miRNA,protein_coding	0	1.953	1.072	0	1	0.143	0	0.049	0	1.409	0	0.145	0.041	0	0.033	0.007	0	0.003	0	0.064	complete match
chr10:122412920|122417968	exon	ENSG00000265442.1,ENSG00000107679.14	MIR3941,PLEKHA1	miRNA,protein_coding	0	0	0	0	0	1	0.209	0.24	0.065	0	0	0	0	0	0	0.143	0.015	1	0.006	0	complete match
chr10:122412920|122424959	exon	ENSG00000265442.1,ENSG00000107679.14	MIR3941,PLEKHA1	miRNA,protein_coding	0	0.163	0	0	0	0	0	0	0.117	0.224	0	0.004	0	0	0	0	0	0	0.004	0.005	complete match
chr10:122488902|122489626	exon	ENSG00000166033.13	HTRA1	protein_coding	0	1	0	0	0	0.512	1.489	0.688	1	1	0	0.001	0	0	0	0.001	0.003	0.001	0.001	0.001	complete match
chr10:122488902|122510153	exon	ENSG00000166033.13	HTRA1	protein_coding	0	0.258	0	0	1.182	0	1.259	0	0	0	0	0	0	0	0.002	0	0.002	0	0	0	partial match
chr10:12249581|12250427	exon	ENSG00000151465.14	CDC123	protein_coding	0	0	0	2.271	0	4.61	0	0	0	0	0	0	0	0.016	0	0.064	0	0	0	0	complete match
chr10:12249581|12250469	exon	ENSG00000151465.14	CDC123	protein_coding	1	5.298	1.154	1	6	2.928	0.736	2	4	9.68	0.008	0.049	0.009	0.105	0.02	0.012	0.008	0.022	0.061	0.058	complete match
chr10:122937705|122953032	exon	ENSG00000119965.13	C10orf88	protein_coding	1	0	0	0.979	0	0	0	1	0	0	0.057	0	0	0.039	0	0	0	0.054	0	0	complete match
chr10:122994538|122998671	exon	ENSG00000095574.12	IKZF5	protein_coding	0	0	0	0	0	0	0	0.18	0	0.529	0	0	0	0	0	0	0	1	0	1	complete match
chr10:122995994|123007176	exon	ENSG00000095574.12	IKZF5	protein_coding	0	0.118	0	2.143	0	0	0	0	0	0	0	1	0	0.058	0	0	0	0	0	0	complete match
chr10:123034356|123041379	exon	ENSG00000196177.13	ACADSB	protein_coding	1.036	0	6.61	0	0	0	0	0	0.158	0	0.027	0	0.178	0	0	0	0	0	1	0	complete match
chr10:123040466|123041379	exon	ENSG00000196177.13	ACADSB	protein_coding	0	0	0.727	0	0	0	0.118	0.393	1.192	0	0	0	0.199	0	0	0	0.008	0.017	0.074	0	complete match
chr10:12389871|12403369	intron	ENSG00000183049.12	CAMK1D	protein_coding	0	0	0	0	0	0	0.49	0.627	0	0	0	0	0	0	0	0	1	0.152	0	0	complete match
chr10:12400016|12403369	intron	ENSG00000183049.12	CAMK1D	protein_coding	0	1	1	0.012	0	0	0.122	1	1	2	0	0.667	0.667	0.024	0	0	1	0.4	0.667	1	complete match
chr10:12400016|12403411	intron	ENSG00000183049.12	CAMK1D	protein_coding	0	0	0	0	0	0.171	0.367	0	0	0	0	0	0	0	0	1	1	0	0	0	complete match
chr10:124008818|124046724	exon	ENSG00000182022.18	CHST15	protein_coding	0.6	0	0	0.171	0	0	0	0.729	0	0	1	0	0	1	0	0	0	0.011	0	0	complete match
chr10:124012333|124046724	exon	ENSG00000182022.18	CHST15	protein_coding	0	0	3.947	0	0	0	1	2	3	1	0	0	0.317	0	0	0	0.011	1	0.04	0.011	complete match
chr10:124021256|124046724	exon	ENSG00000182022.18	CHST15	protein_coding	0.514	0	0.133	0	0	1	1	2	1	1	1	0	0.009	0	0	0.042	0.007	0.017	0.015	0.006	complete match
chr10:12403099|12553356	intron	ENSG00000252118.1,ENSG00000183049.12,ENSG00000252438.1	RNU6ATAC39P,CAMK1D,AL391314.1	snRNA,protein_coding,snoRNA	0	0	0	0.022	4	0	0	0	0	0	0	0	0	0.004	0.4	0	0	0	0	0	complete match
chr10:124038515|124044919	exon	ENSG00000182022.18	CHST15	protein_coding	0	0	0	0	0	0	0.52	0.54	0.033	0.804	0	0	0	0	0	0	0.003	0.001	0	0.004	complete match
chr10:124038515|124046724	exon	ENSG00000182022.18	CHST15	protein_coding	0.257	2	2	1	1	0	12	7	4	12	1	0.25	0.25	0.143	0.038	0	1	0.096	1	1	complete match
chr10:124400840|124403920	exon	ENSG00000065154.12	OAT	protein_coding	2.134	0	0.602	0	0	0	0	0.351	0.662	0	0.016	0	0.002	0	0	0	0	0.002	0.002	0	complete match
chr10:124402927|124405563	exon	ENSG00000065154.12	OAT	protein_coding	0.639	0.86	0	0	0	0	0	0	0	0	0.003	0.005	0	0	0	0	0	0	0	0	complete match
chr10:124402927|124412200	exon	ENSG00000065154.12	OAT	protein_coding	0	0	0	0	1.476	1.43	0.07	0	0.404	0	0	0	0	0	0.005	0.006	0.001	0	0.004	0	complete match
chr10:124405436|124412200	exon	ENSG00000065154.12	OAT	protein_coding	0.221	0	0	0	0	0.351	0	0.12	0.395	0	0.001	0	0	0	0	0.002	0	1	1	0	complete match
chr10:124408542|124408965	exon	ENSG00000065154.12	OAT	protein_coding	1	1	3	0.88	0	0	0.278	1	0.304	2	0.006	0.006	0.01	0.005	0	0	0.002	0.009	0.001	0.007	complete match
chr10:124408542|124412200	exon	ENSG00000065154.12	OAT	protein_coding	8.057	2	2	5	3	5.914	28.943	13.281	2	1	1	0.021	0.018	0.02	0.016	1	0.154	0.08	0.007	0.007	complete match
chr10:124408542|124414432	exon	ENSG00000065154.12	OAT	protein_coding	0.02	0	0	0	0	0	0	0	0	0.539	0.008	0	0	0	0	0	0	0	0	0.003	complete match
chr10:124484139|124498128	exon	ENSG00000107902.14	LHPP	protein_coding	0.196	0	1	0.925	0	0.714	0.633	0.61	0	0.412	0.011	0	0.029	0.026	0	0.04	0.024	0.023	0	0.009	complete match
chr10:124488422|124498128	exon	ENSG00000107902.14	LHPP	protein_coding	4.855	4	1	3	0	0	1	0.589	1.062	1	0.16	0.182	0.095	0.194	0	0	0.105	0.049	0.046	0.042	complete match
chr10:124681607|124682379	exon	ENSG00000258539.1,ENSG00000189319.14	AC068896.3,FAM53B	protein_coding,protein_coding	4	2	2	9	3	4	2	1	3	5	0.471	0.091	0.07	0.24	0.146	0.533	0.125	0.087	0.125	0.233	complete match
chr10:124681607|124696212	exon	ENSG00000258539.1,ENSG00000189319.14	AC068896.3,FAM53B	protein_coding,protein_coding	1.114	4	2	2	0.091	1	2	1.26	1	2	1	0.444	0.5	0.5	0.043	0.667	0.8	1	1	0.8	complete match
chr10:124681607|124706887	exon	ENSG00000258539.1,ENSG00000189319.14	AC068896.3,FAM53B	protein_coding,protein_coding	1	1	1	0.943	1	1	0.306	0.3	1	0.971	1	1	1	1	0.033	0.067	1	1	1	0.017	complete match
chr10:124696158|124706887	exon	ENSG00000258539.1,ENSG00000189319.14	AC068896.3,FAM53B	protein_coding,protein_coding	1	0.104	0.159	0	0	0.354	0.658	0.315	0.169	1	0.019	0.002	0.007	0	0	0.011	0.024	0.011	0.006	0.038	complete match
chr10:124706636|124706887	exon	ENSG00000258539.1,ENSG00000189319.14	AC068896.3,FAM53B	protein_coding,protein_coding	0.086	0	0	6.107	1	0.087	0.306	0.107	2.363	0.968	0.001	0	0	0.176	0.1	0.008	1	0.009	0.218	0.15	complete match
chr10:124760318|124774782	exon	ENSG00000203791.15,ENSG00000258539.1	EEF1AKMT2,AC068896.3	protein_coding,protein_coding	0	0.781	0	1	0	0	0.298	0.06	0	0	0	0.064	0	0.125	0	0	0.069	1	0	0	complete match
chr10:124760386|124774782	exon	ENSG00000203791.15,ENSG00000258539.1	EEF1AKMT2,AC068896.3	protein_coding,protein_coding	4.176	0	2	0.115	0	0.884	0.115	0.199	1	0.57	0.088	0	0.049	0.004	0	0.016	0.004	0.006	0.028	0.014	complete match
chr10:124767224|124790338	intron	ENSG00000203791.15,ENSG00000258539.1	EEF1AKMT2,AC068896.3	protein_coding,protein_coding	0	0	0	1	0	0.083	0	0.239	0	0	0	0	0	0.057	0	0.006	0	0.064	0	0	complete match
chr10:124774675|124790338	exon	ENSG00000203791.15,ENSG00000258539.1	EEF1AKMT2,AC068896.3	protein_coding,protein_coding	1	1	1	0.836	1	1	1	0.129	2	3	0.024	0.03	0.024	0.025	0.017	0.154	0.03	0.003	0.048	0.073	complete match
chr10:124806831|124826785	exon	ENSG00000165660.8	ABRAXAS2	protein_coding	0	0	0	1	0.395	0	0	0.227	0	0	0	0	0	0.025	0.009	0	0	0.008	0	0	complete match
chr10:124806831|124831463	exon	ENSG00000165660.8	ABRAXAS2	protein_coding	1.213	0	0	0	0	0	0	0	0.711	0	0.036	0	0	0	0	0	0	0	1	0	complete match
chr10:124816576|124831463	exon	ENSG00000165660.8	ABRAXAS2	protein_coding	0	9.384	1	0.153	0	0	0	0.36	0	0.715	0	0.194	1	0.012	0	0	0	1	0	0.052	complete match
chr10:124819384|124831463	exon	ENSG00000165660.8	ABRAXAS2	protein_coding	0	0	0	0	1.176	0	0	2.228	0	0	0	0	0	0	0.021	0	0	0.071	0	0	complete match
chr10:124826595|124831463	exon	ENSG00000165660.8	ABRAXAS2	protein_coding	0	0	2.229	0.755	0	0	0	0	0.246	0	0	0	0.05	0.02	0	0	0	0	0.019	0	complete match
chr10:124828756|124831463	exon	ENSG00000165660.8	ABRAXAS2	protein_coding	0	0	0	0	0	0	0.122	0	0	0.423	0	0	0	0	0	0	1	0	0	0.008	complete match
chr10:124926978|124943307	intron	ENSG00000019995.6,ENSG00000249456.1	ZRANB1,AL731577.2	protein_coding,lncRNA	1.082	0	0	6.905	0	0.051	0	0	0	0	0.025	0	0	0.128	0	0.002	0	0	0	0	complete match
chr10:124940374|124943307	intron	ENSG00000019995.6,ENSG00000249456.1	ZRANB1,AL731577.2	protein_coding,lncRNA	4.629	1	3	1	2	1	2	1	7	3	0.274	0.042	1	0.083	1	0.182	1	1	1	0.207	complete match
chr10:124940374|124966781	intron	ENSG00000019995.6,ENSG00000249456.1	ZRANB1,AL731577.2	protein_coding,lncRNA	0	0	1	0	0	0	0.245	0.12	0	0	0	0	0.062	0	0	0	1	1	0	0	complete match
chr10:124942457|124943307	exon	ENSG00000019995.6,ENSG00000249456.1	ZRANB1,AL731577.2	protein_coding,lncRNA	2	6	3.108	3	5	6	2	1	1	2	0.03	0.13	0.064	1	0.075	0.226	0.026	0.032	0.024	1	complete match
chr10:124942457|124962408	intron	ENSG00000019995.6,ENSG00000249456.1	ZRANB1,AL731577.2	protein_coding,lncRNA	7	0.764	1	3	0	1.029	1	2	3	1	1	0.087	0.2	0.429	0	1	0.25	0.267	1	0.2	complete match
chr10:124942457|124966781	exon	ENSG00000019995.6,ENSG00000249456.1	ZRANB1,AL731577.2	protein_coding,lncRNA	1.299	2.141	1	1	0	2.587	1	0.088	2.242	2	0.016	0.032	0.017	0.015	0	0.053	1	0.002	0.034	0.03	complete match
chr10:124942457|124974398	exon	ENSG00000019995.6,ENSG00000249456.1	ZRANB1,AL731577.2	protein_coding,lncRNA	1	1	0.455	4.204	0	0	2.215	0.36	2	1	0.013	1	1	0.039	0	0	0.036	1	1	0.013	complete match
chr10:124962287|124974398	intron	ENSG00000019995.6	ZRANB1	protein_coding	0	0	0	0	0	0	0.367	0	0.474	0	0	0	0	0	0	0	1	0	1	0	complete match
chr10:124971965|124974398	exon	ENSG00000019995.6	ZRANB1	protein_coding	0	0.176	0.093	0.343	0	0	0	0	0	0	0	1	0.03	1	0	0	0	0	0	0	complete match
chr10:124973645|124974398	exon	ENSG00000019995.6	ZRANB1	protein_coding	0	0	0	0	0	0	0	0	1	0.213	0	0	0	0	0	0	0	0	0.01	0.002	complete match
chr10:125038997|125074843	intron	ENSG00000175029.17	CTBP2	protein_coding	1	0.108	0.091	0	1	0	0	0.142	0.005	0.003	0.033	0.015	1	0	0.25	0	0	0.019	0.002	0.005	complete match
chr10:125038997|125088319	exon	ENSG00000175029.17	CTBP2	protein_coding	0.441	0	0	0.514	0	0.514	0	0	1	0.441	0.089	0	0	1	0	1	0	0	0.021	1	complete match
chr10:125038997|125111093	exon	ENSG00000175029.17	CTBP2	protein_coding	1	1	3	1	4	3	1.959	1.56	1	0.427	0.031	0.016	0.052	0.045	0.04	0.034	1	1	0.029	0.013	complete match
chr10:125038997|125122868	exon	ENSG00000175029.17	CTBP2	protein_coding	0	0	0	1	1.125	0.943	1.142	0.186	0.02	1.221	0	0	0	0.667	1	1	0.102	0.012	0.013	0.022	complete match
chr10:125038997|125133612	exon	ENSG00000175029.17	CTBP2	protein_coding	0	0	0.044	0.066	0	0	0.086	0.96	1	0	0	0	0.014	0.032	0	0	0.001	1	0.286	0	complete match
chr10:125074743|125111093	intron	ENSG00000175029.17	CTBP2	protein_coding	0	0	0	0	1	0.017	0	0	0	0	0	0	0	0	0.286	0.017	0	0	0	0	complete match
chr10:125074743|125122868	intron	ENSG00000175029.17	CTBP2	protein_coding	0	0	0	0	0	0	0.122	0	0	0.029	0	0	0	0	0	0	1	0	0	0.01	complete match
chr10:125088191|125111093	exon	ENSG00000175029.17	CTBP2	protein_coding	0	0	0	0	0	0	1	0.04	0	0	0	0	0	0	0	0	0.025	0.001	0	0	complete match
chr10:125110990|125122868	exon	ENSG00000175029.17	CTBP2	protein_coding	0	1	1.182	0.857	1	2	0.98	0.304	1	3	0	0.039	1	1	1	0.4	1	0.017	0.032	0.103	complete match
chr10:125110990|125133612	exon	ENSG00000175029.17	CTBP2	protein_coding	0	0	0	0.051	0.589	0.025	0.262	0	0	0	0	0	0	0.013	0.016	0.017	0.007	0	0	0	complete match
chr10:125721204|125741201	exon	ENSG00000107938.18	EDRF1	protein_coding	0	0	0	0	0	0	0	0	2.966	0.268	0	0	0	0	0	0	0	0	0.085	0.006	complete match
chr10:125730288|125741201	exon	ENSG00000107938.18	EDRF1	protein_coding	1	0	1	0	0	0	0	0	0	0	0.059	0	0.071	0	0	0	0	0	0	0	complete match
chr10:125733404|125741201	exon	ENSG00000107938.18	EDRF1	protein_coding	0	0	0	0	0.581	0	0	0	0.071	0	0	0	0	0	0.017	0	0	0	0.006	0	complete match
chr10:125743058|125752914	exon	ENSG00000107938.18	EDRF1	protein_coding	0	0	0.063	0	0	0	0.311	0	0	0	0	0	0.008	0	0	0	0.026	0	0	0	partial match
chr10:125743058|125753845	exon	ENSG00000107938.18	EDRF1	protein_coding	0.588	1	0.522	0	0.051	2	1	0.394	0.324	0	0.021	0.036	0.023	0	0.014	0.061	0.04	0.016	0.013	0	complete match
chr10:125749412|125753845	exon	ENSG00000107938.18	EDRF1	protein_coding	0	0.186	0.495	0.513	0.773	0	0.135	0.068	0.119	1.677	0	0.015	0.034	0.015	0.021	0	0.013	0.033	0.009	0.052	complete match
chr10:125794880|125798145	exon	ENSG00000188690.15	UROS	protein_coding	0	0.361	0	1.102	0	0	0	0.059	5	0.055	0	0.005	0	0.109	0	0	0	0.001	0.035	0.009	complete match
chr10:125794880|125807487	exon	ENSG00000188690.15	UROS	protein_coding	0	0	0.396	0	0	0	0.122	0	0	0	0	0	0.007	0	0	0	1	0	0	0	complete match
chr10:125794880|125812288	exon	ENSG00000188690.15	UROS	protein_coding	0	0	0	0.217	0	0.672	0	0	0	0.07	0	0	0	0.002	0	0.005	0	0	0	0.001	complete match
chr10:125794880|125816525	exon	ENSG00000188690.15	UROS	protein_coding	0	0	0	0.086	0	0	0	0	0.158	0	0	0	0	1	0	0	0	0	0.003	0	complete match
chr10:125807413|125816525	exon	ENSG00000188690.15	UROS	protein_coding	2	1	0.864	3	0	1.839	1.27	1	0	0.965	0.009	0.005	0.005	0.016	0	0.01	0.011	0.009	0	0.005	complete match
chr10:125812214|125816525	exon	ENSG00000188690.15	UROS	protein_coding	1	0.852	2	0.514	0.295	0.004	0.429	0.25	3.17	1	0.022	0.021	0.049	1	0.002	0.004	1	0.01	0.022	0.019	complete match
chr10:125827558|125831607	exon	ENSG00000107949.17	BCCIP	protein_coding	4.622	0	0	0	0	0	0	0	0	0.911	0.032	0	0	0	0	0	0	0	0	0.007	complete match
chr10:125831420|125833946	exon	ENSG00000107949.17	BCCIP	protein_coding	0	0	0	0	0	0	0.534	0	0	0.958	0	0	0	0	0	0	0.006	0	0	0.006	complete match
chr10:125852146|125881071	intron	ENSG00000089876.12	DHX32	protein_coding	0	0	0	0.343	0	0	0	0	0	1.553	0	0	0	1	0	0	0	0	0	0.027	complete match
chr10:125852293|125867183	exon	ENSG00000089876.12	DHX32	protein_coding	0	0.348	0	0	2	0	0	0	0	0	0	0.017	0	0	0.267	0	0	0	0	0	complete match
chr10:125852293|125881071	exon	ENSG00000089876.12	DHX32	protein_coding	1	2	0	2	0.466	1.7	0.408	0.158	2	0	0.036	0.068	0	0.057	0.016	0.038	0.011	0.004	0.026	0	complete match
chr10:125866990|125881071	exon	ENSG00000089876.12	DHX32	protein_coding	0.491	1	0	0	0	0	0.174	1	0	0	0.009	0.022	0	0	0	0	0.002	0.034	0	0	complete match
chr10:125880543|125881071	exon	ENSG00000089876.12	DHX32	protein_coding	0	0	0	0.212	6.899	0	0.033	0.496	0	0	0	0	0	0.012	0.127	0	0.002	0.007	0	0	complete match
chr10:125973373|125980338	exon	ENSG00000203780.12	FANK1	protein_coding	1	0.077	0.074	0.089	0	0	2	0	0	0	0.667	0.015	0.047	0.034	0	0	0.571	0	0	0	complete match
chr10:125973373|126008550	exon	ENSG00000203780.12	FANK1	protein_coding	0	0.294	0	0	0	0	0	0.06	0	0	0	1	0	0	0	0	0	1	0	0	complete match
chr10:125980161|126008550	exon	ENSG00000203780.12	FANK1	protein_coding	0	0.191	0.052	0.071	0	0	0	0	0	0	0	0.041	0.02	0.023	0	0	0	0	0	0	complete match
chr10:125988551|126008550	exon	ENSG00000203780.12	FANK1	protein_coding	1	0.013	1	0	0	0	0	0.18	0	0.176	0.125	0.025	1	0	0	0	0	1	0	1	complete match
chr10:125995417|126008550	exon	ENSG00000203780.12	FANK1	protein_coding	0.033	0	0	1	0	0	0	0	0	0	0.016	0	0	0.125	0	0	0	0	0	0	complete match
chr10:126004884|126008550	exon	ENSG00000203780.12	FANK1	protein_coding	0	0.545	0.075	0.032	0	0	0.035	0.128	0	0.061	0	0.09	0.011	0.003	0	0	0.01	0.049	0	0.024	complete match
chr10:126017098|126019825	exon	ENSG00000148848.14	ADAM12	protein_coding	0	0	0	0.577	0	0	1	0	0	0	0	0	0	0.034	0	0	0.013	0	0	0	complete match
chr10:126039294|126046132	exon	ENSG00000148848.14	ADAM12	protein_coding	0	0.659	0	0.343	1	1	2.826	0	3.285	1	0	0.01	0	1	0.005	0.006	0.037	0	0.019	0.005	complete match
chr10:126064806|126101241	exon	ENSG00000148848.14	ADAM12	protein_coding	0	0	0	0	0	0	0	0.624	1.097	1	0	0	0	0	0	0	0	0.006	0.005	0.01	complete match
chr10:126093985|126109840	exon	ENSG00000148848.14	ADAM12	protein_coding	0	0	0	0	1	0	0	0	0	0.494	0	0	0	0	0.005	0	0	0	0	0.002	complete match
chr10:126093985|126118224	exon	ENSG00000148848.14	ADAM12	protein_coding	0.6	1	0	0	2.186	1.571	3.255	1.606	2.157	0.618	1	0.01	0	0	0.015	0.007	0.057	0.015	0.011	0.007	complete match
chr10:126108593|126118224	exon	ENSG00000148848.14	ADAM12	protein_coding	0	0.612	0	0	0	0	0	0.3	0	0	0	0.01	0	0	0	0	0	1	0	0	complete match
chr10:126118038|126155305	exon	ENSG00000148848.14,ENSG00000222740.1	ADAM12,RNA5SP328	protein_coding,rRNA_pseudogene	0	0	0	0	0	0	0	0.462	1	0	0	0	0	0	0	0	0	0.005	0.005	0	complete match
chr10:12662154|12666810	intron	ENSG00000183049.12	CAMK1D	protein_coding	0	0.353	0	0	0.193	0	0	0	0	0	0	1	0	0	0.016	0	0	0	0	0	complete match
chr10:126970702|126990603	exon	ENSG00000150760.12	DOCK1	protein_coding	2	11	3	1	2	1	4	4	1	6	0.364	0.183	0.667	0.5	0.4	0.333	0.5	0.533	0.4	1	complete match
chr10:126970702|126996883	exon	ENSG00000150760.12	DOCK1	protein_coding	0.005	0	0	0.011	0	0	0	0.021	0	0.088	0	0	0	0	0	0	0	0.001	0	1	complete match
chr10:126970702|126998249	exon	ENSG00000150760.12	DOCK1	protein_coding	0	0	0	0.123	0	0	0	0	0.121	0.058	0	0	0	0.002	0	0	0	0	0.002	0.001	complete match
chr10:126970702|127000307	exon	ENSG00000150760.12	DOCK1	protein_coding	4	5	14.636	11.914	3	1	8	13.74	9.395	5	0.089	0.145	1	1	0.027	0.029	1	1	1	1	complete match
chr10:126970702|127008804	exon	ENSG00000150760.12	DOCK1	protein_coding	3.209	0.447	0.728	0	0	0.391	1.878	0.42	0.237	0.441	0.026	0.004	0.03	0	0	0.004	0.016	1	1	1	complete match
chr10:126970702|127012374	exon	ENSG00000150760.12	DOCK1	protein_coding	0.237	0	0.156	0	0	0	0.033	0.068	0	0.017	0.004	0	0.001	0	0	0	0.001	0.001	0	0	complete match
chr10:126970702|127018835	exon	ENSG00000150760.12	DOCK1	protein_coding	0	0	0	0	0	1	0	0.3	0	0.074	0	0	0	0	0	0.016	0	1	0	0.001	complete match
chr10:126970702|127032320	exon	ENSG00000150760.12	DOCK1	protein_coding	0.122	0	0	0	0	0	0	1	0	0	0.003	0	0	0	0	0	0	0.029	0	0	complete match
chr10:126970702|127061776	exon	ENSG00000150760.12	DOCK1	protein_coding	0.257	0	0.091	0.086	0.5	0	0.061	0.18	0.395	0.176	1	0	1	1	1	0	1	1	1	1	complete match
chr10:126970702|127127764	exon	ENSG00000150760.12	DOCK1	protein_coding	0	0	0.818	2	0	0	1	0.12	1	0	0	0	1	1	0	0	1	1	1	0	complete match
chr10:126996748|126999435	exon	ENSG00000150760.12	DOCK1	protein_coding	2	0.104	0.226	0.257	1	0.257	0.115	0.198	0.204	1	0.011	0.001	0.002	0.003	0.006	1	0.002	0.003	0.002	0.008	complete match
chr10:126996748|127000307	exon	ENSG00000150760.12	DOCK1	protein_coding	1.029	0.588	1.364	2.057	2.25	0.514	3.306	1.02	1	60.696	1	1	1	1	1	0.002	1	1	0.007	0.468	complete match
chr10:126996748|127012374	exon	ENSG00000150760.12	DOCK1	protein_coding	0	0.176	0	0	0.123	0	0	0	0.158	0	0	1	0	0	0.002	0	0	0	1	0	complete match
chr10:126996748|127023324	exon	ENSG00000150760.12	DOCK1	protein_coding	0	0	0	0.406	1.071	0	0	0	0	0	0	0	0	0.005	0.015	0	0	0	0	0	complete match
chr10:126996748|127032320	exon	ENSG00000150760.12	DOCK1	protein_coding	0	0	0	0	0.125	0	0	0	1	0	0	0	0	0	0.001	0	0	0	0.016	0	complete match
chr10:127008732|127012374	exon	ENSG00000150760.12	DOCK1	protein_coding	1	0	0	1	0	0	0	0	1	0.088	0.333	0	0	0.014	0	0	0	0	0.013	1	complete match
chr10:127008732|127018835	exon	ENSG00000150760.12	DOCK1	protein_coding	0.343	0	0	0.343	0	0.343	0.039	0.06	0	0	1	0	0	1	0	1	0.001	1	0	0	complete match
chr10:127008732|127026424	exon	ENSG00000150760.12	DOCK1	protein_coding	0	0	0	0.514	0	0.514	1	0.024	0.048	0	0	0	0	0.004	0	1	0.333	0	0.001	0	complete match
chr10:127008732|127037816	exon	ENSG00000150760.12	DOCK1	protein_coding	0	0	0.909	0.086	1	0	0.49	0	0	0	0	0	1	1	0.143	0	1	0	0	0	complete match
chr10:127008732|127043164	exon	ENSG00000150760.12	DOCK1	protein_coding	0	0	0	0.171	0	0.514	0	0	0	0	0	0	0	1	0	1	0	0	0	0	complete match
chr10:127012295|127023324	exon	ENSG00000150760.12	DOCK1	protein_coding	0	0	0	0	0	0	0	0.048	0.102	0	0	0	0	0	0	0	0	0.001	0.001	0	complete match
chr10:127012295|127032320	exon	ENSG00000150760.12	DOCK1	protein_coding	0	0	0	0	0	0	0.013	0	0	0.531	0	0	0	0	0	0	0.003	0	0	0.004	complete match
chr10:127012295|127061776	exon	ENSG00000150760.12	DOCK1	protein_coding	0	0	0	0	0	0	0.017	0.003	0.395	1	0	0	0	0	0	0	0.006	0.002	0.009	1	complete match
chr10:127018710|127026424	exon	ENSG00000150760.12	DOCK1	protein_coding	0	0.176	0.273	0.029	0	0	0.245	0.06	0.237	0.002	0	1	1	0.004	0	0	1	1	1	0.002	complete match
chr10:127018710|127032320	exon	ENSG00000150760.12	DOCK1	protein_coding	0	0	0	0.171	1	0	0	0	0	0	0	0	0	1	0.105	0	0	0	0	0	complete match
chr10:127018710|127037816	exon	ENSG00000150760.12	DOCK1	protein_coding	0	0	0	0.171	0.125	0	0	1	0.079	0	0	0	0	0.003	1	0	0	1	0.001	0	complete match
chr10:127018710|127043164	exon	ENSG00000150760.12	DOCK1	protein_coding	0.514	0	0.182	0.171	0.017	0	0	1	0.553	0	1	0	1	0.001	0.004	0	0	1	1	0	complete match
chr10:127018710|127052815	exon	ENSG00000150760.12	DOCK1	protein_coding	0	0	1	0	0	0	0	0	0	0.176	0	0	0.667	0	0	0	0	0	0	1	complete match
chr10:127018710|127061776	exon	ENSG00000150760.12	DOCK1	protein_coding	1	1	0.093	0.306	0	0.171	0	0.24	0	0	1	0.118	0.017	0.133	0	1	0	0.033	0	0	complete match
chr10:127031650|127037816	exon	ENSG00000150760.12	DOCK1	protein_coding	0	0.244	0.013	1.029	0.266	0.514	0.041	0.221	1.816	10.697	0	0.011	0.013	1	0.003	1	0.076	0.006	1	0.086	complete match
chr10:127031650|127043164	exon	ENSG00000150760.12	DOCK1	protein_coding	0.343	0.647	0	1.114	0.75	0.016	0.551	0	0.789	0.882	1	1	0	1	1	0.002	1	0	1	1	complete match
chr10:127031650|127052815	exon	ENSG00000150760.12	DOCK1	protein_coding	0	0	0	0.086	0	0	0	0	0.237	0	0	0	0	0.005	0	0	0	0	0.038	0	complete match
chr10:127031650|127061776	exon	ENSG00000150760.12	DOCK1	protein_coding	0	0	0	0	0	0	0.122	1	0	0.971	0	0	0	0	0	0	1	1	0	1	complete match
chr10:127037719|127052815	exon	ENSG00000150760.12	DOCK1	protein_coding	0	0.764	0	0.171	0	0	0	0	0	0	0	0.019	0	1	0	0	0	0	0	0	complete match
chr10:127037719|127061776	exon	ENSG00000150760.12	DOCK1	protein_coding	0	0	0	0.171	0	0	0.057	0	0	0	0	0	0	0.001	0	0	0.001	0	0	0	complete match
chr10:127042625|127061776	exon	ENSG00000150760.12	DOCK1	protein_coding	4	0.408	1	2.314	1	7.967	1.469	0.598	1	2.309	0.157	0.12	0.25	1	1	0.443	1	0.166	0.333	0.435	complete match
chr10:127052681|127061776	exon	ENSG00000150760.12	DOCK1	protein_coding	1	0	0	1	0	0	0.367	0	0	0	0.029	0	0	1	0	0	1	0	0	0	complete match
chr10:127061668|127110354	exon	ENSG00000150760.12	DOCK1	protein_coding	0.257	0.119	1	1	0	0	0.059	0	0.198	0	1	0.001	0.008	0.008	0	0	0.001	0	0.003	0	complete match
chr10:127061668|127127764	exon	ENSG00000150760.12	DOCK1	protein_coding	0	0	0	1.029	0	1	0.735	0.24	0.395	0.882	0	0	0	1	0	0.021	1	1	1	1	complete match
chr10:127106231|127127764	exon	ENSG00000150760.12	DOCK1	protein_coding	1	1	1.132	3.164	0.125	0.653	16.11	0.058	0.365	0.176	0.023	0.017	0.013	0.041	1	0.009	0.214	0.103	0.009	0.031	complete match
chr10:127110248|127127764	exon	ENSG00000150760.12	DOCK1	protein_coding	0	0	0	0	0	0	1	0.053	0	0	0	0	0	0	0	0	0.059	0.001	0	0	complete match
chr10:127125474|127127764	exon	ENSG00000150760.12	DOCK1	protein_coding	0	0	0.091	0	1	2	0.045	1	1	0.004	0	0	1	0	0.011	1	0.043	0.026	1	0.008	complete match
chr10:127223436|127257429	intron	ENSG00000150760.12	DOCK1	protein_coding	0	0	0	0	0	0.086	0	0	0.677	0	0	0	0	0	0	1	0	0	0.012	0	complete match
chr10:127354669|127384909	exon	ENSG00000150760.12	DOCK1	protein_coding	0	0	0	0	0	0	1.005	0.659	0.365	0	0	0	0	0	0	0	0.015	0.009	0.008	0	complete match
chr10:127362064|127384909	exon	ENSG00000150760.12	DOCK1	protein_coding	2.304	2.064	0	2.003	0	0	0	0	0	0	0.023	0.032	0	0.017	0	0	0	0	0	0	complete match
chr10:127373781|127384909	exon	ENSG00000150760.12	DOCK1	protein_coding	0	0	0	0.343	0	0.967	0	0	0	0	0	0	0	0.005	0	0.011	0	0	0	0	complete match
chr10:127403055|127426011	exon	ENSG00000150760.12	DOCK1	protein_coding	0	0	1.39	0	0.666	0	1	0	0	0	0	0	0.014	0	0.007	0	0.032	0	0	0	complete match
chr10:127409037|127444279	exon	ENSG00000150760.12	DOCK1	protein_coding	0	0	1	0	0.693	0	0	0	0	0	0	0	0.011	0	0.01	0	0	0	0	0	complete match
chr10:127415152|127426011	exon	ENSG00000150760.12	DOCK1	protein_coding	0	0	0	0	0	1.237	0	0.637	0	0	0	0	0	0	0	0.016	0	0.011	0	0	complete match
chr10:12760948|12769799	exon	ENSG00000183049.12	CAMK1D	protein_coding	0	0	0	0	0	2	0.079	0	1.748	0	0	0	0	0	0	0.111	0.01	0	0.096	0	complete match
chr10:128040875|128049666	exon	ENSG00000132334.16	PTPRE	protein_coding	0	0	0	0	0	0	0	0.186	0	2.091	0	0	0	0	0	0	0	0.006	0	0.048	complete match
chr10:128040875|128056213	exon	ENSG00000132334.16	PTPRE	protein_coding	0	0	0	0	0	0	1.663	0	1.059	0	0	0	0	0	0	0	0.047	0	0.032	0	complete match
chr10:12814195|12816328	exon	ENSG00000183049.12	CAMK1D	protein_coding	0.019	0	1	4.071	0	0	0.122	0.18	0	1.235	0.005	0	0.105	0.3	0	0	1	1	0	1	complete match
chr10:129805341|129821652	intron	ENSG00000283141.1	LINC02666	lncRNA	0.686	0	0	0	0	0	0	0	0	2	1	0	0	0	0	0	0	0	0	1	complete match
chr10:129867141|129877849	exon	ENSG00000108001.14	EBF3	protein_coding	7.439	3.423	5.519	1	2.875	1.152	1.787	0	0	1.358	0.12	0.049	0.094	0.016	1	0.049	0.13	0	0	0.067	complete match
chr10:129867141|129963005	exon	ENSG00000108001.14	EBF3	protein_coding	0	0	0.182	0	0	0	0	0	0	1	0	0	1	0	0	0	0	0	0	0.1	partial match
chr10:130124228|130133581	intron	ENSG00000233319.1	PPIAP32	processed_pseudogene	0.257	0	0	0.171	0	0	0	0	0	0	1	0	0	1	0	0	0	0	0	0	complete match
chr10:130131605|130133581	intron	ENSG00000233319.1	PPIAP32	processed_pseudogene	0	0.006	0	0	0	0	0	0	0.395	0	0	0.012	0	0	0	0	0	0	1	0	complete match
chr10:130145211|130160997	exon	ENSG00000108010.12	GLRX3	protein_coding	1	0.059	0.091	0.171	0	3.885	3.277	1.811	0.395	1	0.222	1	1	1	0	0.022	0.062	0.032	1	0.013	complete match
chr10:130145211|130166980	exon	ENSG00000108010.12	GLRX3	protein_coding	0	1	0	0.28	1.279	0	0	0	3.317	0	0	0.01	0	0.002	0.005	0	0	0	0.019	0	complete match
chr10:130159995|130180321	exon	ENSG00000108010.12	GLRX3	protein_coding	0	0	1.81	0	0	0	0.299	0	1.097	0	0	0	0.019	0	0	0	0.005	0	0.01	0	complete match
chr10:130166507|130169490	exon	ENSG00000108010.12	GLRX3	protein_coding	0	0	0	0	0	0	0	1	0.007	0	0	0	0	0	0	0	0	0.01	0.007	0	complete match
chr10:130166507|130171636	exon	ENSG00000108010.12	GLRX3	protein_coding	1.068	1	1	4	0	5.507	0.129	0.361	3	2.183	0.01	0.01	0.008	0.072	0	0.032	0.002	0.016	0.05	0.026	complete match
chr10:130166507|130179420	exon	ENSG00000108010.12	GLRX3	protein_coding	0	0	0	2.602	0	1.692	0	0	1.993	0	0	0	0	0.021	0	0.01	0	0	0.013	0	complete match
chr10:13109112|13112635	exon	ENSG00000123240.17	OPTN	protein_coding	0	0	0	0	0	0	0.245	0	0.521	0	0	0	0	0	0	0	1	0	0.002	0	complete match
chr10:13110274|13112635	exon	ENSG00000123240.17	OPTN	protein_coding	0	0	0	0	0	0	0.306	0	0.079	7.271	0	0	0	0	0	0	1	0	1	0.027	complete match
chr10:13110274|13116340	exon	ENSG00000123240.17	OPTN	protein_coding	0	0	0	0	3.645	0	0.367	2.117	0	0	0	0	0	0	0.024	0	1	0.015	0	0	complete match
chr10:13110274|13122487	exon	ENSG00000123240.17	OPTN	protein_coding	0.41	7.473	0	0.029	1.875	0	1.982	101.876	1	15.551	0.003	0.043	0	0.003	1	0	0.01	0.25	0.004	0.086	complete match
chr10:13116267|13122487	exon	ENSG00000123240.17	OPTN	protein_coding	0.835	0	0.694	15.672	0	0	0.122	0.423	0	0	0.005	0	0.003	0.065	0	0	1	0.002	0	0	complete match
chr10:13123995|13136897	exon	ENSG00000123240.17	OPTN	protein_coding	7.448	0.42	0	0	0.482	0	1	2	0.187	0.265	0.053	0.018	0	0	0.005	0	1	0.103	0.007	1	complete match
chr10:13127745|13133581	exon	ENSG00000123240.17	OPTN	protein_coding	2.4	0.015	0.499	0	0	0	1.041	2	0.426	3	1	0	0.005	0	0	0	1	1	0.002	0.017	complete match
chr10:13127745|13136897	exon	ENSG00000123240.17	OPTN	protein_coding	13.971	1	8	5	1.625	4	3	2	7	9	1	0.011	0.049	0.044	1	0.032	0.017	1	0.037	0.692	complete match
chr10:13132067|13136897	exon	ENSG00000123240.17	OPTN	protein_coding	0	0.276	0	0	0	0	0	0	0	0.147	0	0.003	0	0	0	0	0	0	0	0.001	complete match
chr10:13172376|13175681	exon	ENSG00000065328.16	MCM10	protein_coding	0	0	0	1	0	0.584	0	0	0.272	0	0	0	0	0.5	0	0.045	0	0	0.057	0	complete match
chr10:13172376|13183100	exon	ENSG00000065328.16	MCM10	protein_coding	0	0	0.062	0	0	0	0	0	0	0.22	0	0	0.017	0	0	0	0	0	0	0.18	complete match
chr10:13172376|13186280	exon	ENSG00000065328.16	MCM10	protein_coding	0	0	0	0	0.385	0.976	0	0	0	0	0	0	0	0	0.012	0.072	0	0	0	0	complete match
chr10:13191299|13192568	exon	ENSG00000065328.16	MCM10	protein_coding	0	0	0	1	2	0.32	0.429	0.04	0	0.495	0	0	0	0.667	0.051	0.01	1	0.074	0	0.076	complete match
chr10:131934458|131945459	exon	ENSG00000175470.20	PPP2R2D	protein_coding	0.378	0.048	0	0.078	0	0	0	0.219	0	0.176	0.027	0.003	0	0.006	0	0	0	0.014	0	1	complete match
chr10:131934458|131947791	exon	ENSG00000175470.20	PPP2R2D	protein_coding	1.2	0.876	2	0.429	1	0.906	1	4.016	1	1	1	0.025	1	0.037	0.017	0.079	0.111	0.141	0.021	0.022	complete match
chr10:131940031|131945459	exon	ENSG00000175470.20	PPP2R2D	protein_coding	0	1.76	0	1.857	0.625	0	0	0.331	0	0.344	0	0.03	0	0.034	1	0	0	0.006	0	0.007	complete match
chr10:131940031|131947791	exon	ENSG00000175470.20	PPP2R2D	protein_coding	0.136	0	0.235	0.343	0.375	1	0.095	0	0	0	0.003	0	0.004	1	1	0.014	0.002	0	0	0	complete match
chr10:131943968|131945459	exon	ENSG00000175470.20	PPP2R2D	protein_coding	3	1	2	2.341	0.091	1	3	0.501	0.505	0.218	0.046	0.065	0.074	0.074	0.004	0.019	0.059	0.026	0.012	0.008	complete match
chr10:131968502|131973943	exon	ENSG00000176171.11	BNIP3	protein_coding	0	0	0	0	1.387	0	0	0.12	0	0	0	0	0	0	0.005	0	0	1	0	0	complete match
chr10:131970638|131973943	exon	ENSG00000176171.11	BNIP3	protein_coding	1	0.896	1	1	0	0	0	2	13.372	1	0.004	0.004	0.004	0.004	0	0	0	0.013	0.05	0.005	complete match
chr10:13197623|13201534	exon	ENSG00000065328.16	MCM10	protein_coding	0	0	0	0	0	0	0.122	0.36	0	0	0	0	0	0	0	0	1	1	0	0	complete match
chr10:13197623|13204364	exon	ENSG00000065328.16	MCM10	protein_coding	0	0.235	0	0	0.18	0	0	0	0	0	0	1	0	0	0.004	0	0	0	0	0	partial match
chr10:132222641|132228128	exon	ENSG00000165752.17	STK32C	protein_coding	0	0	0	0.046	0	0	0	1	0	0	0	0	0	0.004	0	0	0	0.118	0	0	complete match
chr10:132244879|132245955	intron	ENSG00000165752.17	STK32C	protein_coding	0	0	0	0.163	0	0.871	0.755	1	0.344	0	0	0	0	0.039	0	0.093	0.074	0.333	0.147	0	complete match
chr10:132337565|132344650	exon	ENSG00000148814.18	LRRC27	protein_coding	0.217	0.679	0.182	0.875	0.556	0	2.457	1.775	0.242	0.454	0.01	0.028	0.008	0.034	0.025	0	0.183	0.044	0.016	0.014	complete match
chr10:132342213|132365550	exon	ENSG00000148814.18	LRRC27	protein_coding	0	0	0	1	0	0	0	0	0	0.055	0	0	0	0.044	0	0	0	0	0	0.01	complete match
chr10:132344498|132365550	exon	ENSG00000148814.18	LRRC27	protein_coding	0.08	0	0	0	2	0	0	0	0	3	0.004	0	0	0	0.095	0	0	0	0	0.128	complete match
chr10:132690392|132710456	exon	ENSG00000068383.19	INPP5A	protein_coding	3.99	0.816	1	0.253	1	1	0.348	0.72	0	1	0.077	0.02	0.087	0.015	0.011	0.015	0.014	1	0	0.03	complete match
chr10:132690392|132726905	exon	ENSG00000068383.19	INPP5A	protein_coding	0	0	2.225	0.741	0	0.029	0	3.777	0	0	0	0	0.037	0.013	0	0.015	0	0.114	0	0	complete match
chr10:13280976|13288541	exon	ENSG00000107537.14	PHYH	protein_coding	0	0.107	1.857	0.171	0	0	0	0.016	0.136	0	0	0.012	0.199	1	0	0	0	0.006	0.043	0	complete match
chr10:13280976|13295606	exon	ENSG00000107537.14	PHYH	protein_coding	3	2.325	35.86	2	0.625	1.396	3.874	2.074	1	1	0.035	0.02	0.205	0.015	1	0.025	0.075	0.049	0.014	0.01	complete match
chr10:13280976|13298245	exon	ENSG00000107537.14	PHYH	protein_coding	0	0.588	1	0.326	0	0	0	0	0	0	0	1	0.083	0.02	0	0	0	0	0	0	complete match
chr10:13283690|13295606	exon	ENSG00000107537.14	PHYH	protein_coding	0	0	1	0	0	0	0.036	0	0	0	0	0	0.013	0	0	0	0.002	0	0	0	complete match
chr10:13291831|13295606	exon	ENSG00000107537.14	PHYH	protein_coding	0	0.109	0	1	0.406	0	0	0.042	0.915	1	0	0.002	0	0.014	0.007	0	0	0.002	0.023	0.02	complete match
chr10:13294428|13295606	exon	ENSG00000107537.14	PHYH	protein_coding	0.484	0	0	0.199	0	0	0.11	0	0	1	0.003	0	0	0.006	0	0	0.004	0	0	0.044	complete match
chr10:13322835|13345028	exon	ENSG00000086475.15	SEPHS1	protein_coding	0	0	0.232	0	0	2.049	0	0.154	2.187	0.277	0	0	0.002	0	0	0.016	0	0.003	0.027	0.003	complete match
chr10:13328351|13345028	exon	ENSG00000086475.15	SEPHS1	protein_coding	0	0.48	0	0	0.211	0	0.184	0	0	0	0	0.007	0	0	0.008	0	1	0	0	0	complete match
chr10:133297952|133302980	exon	ENSG00000130640.13	TUBGCP2	protein_coding	0	0	0	0	0	0	0.167	0	0.056	0.183	0	0	0	0	0	0	0.007	0	0.001	0.002	complete match
chr10:13333817|13340908	intron	ENSG00000086475.15	SEPHS1	protein_coding	0	0	0	0	2.669	0	0	0	0.068	0	0	0	0	0	0.021	0	0	0	0.017	0	complete match
chr10:13333817|13345028	exon	ENSG00000086475.15	SEPHS1	protein_coding	0	0	0	0	0	0.393	0.634	0.497	0	1.728	0	0	0	0	0	0.005	0.01	0.01	0	0.038	complete match
chr10:133395713|133402773	exon	ENSG00000254536.2,ENSG00000148824.19	AL360181.3,MTG1	protein_coding,protein_coding	2	1.224	1	1	2	1	3.638	1.872	1	2	0.022	0.014	0.013	0.014	0.018	0.01	0.043	0.028	0.01	0.022	complete match
chr10:133395713|133419592	exon	ENSG00000254536.2,ENSG00000148824.19	AL360181.3,MTG1	protein_coding,protein_coding	0.274	0	0	0.211	0	0	0	0	0	0	0.012	0	0	0.007	0	0	0	0	0	0	complete match
chr10:133395713|133429818	intron	ENSG00000254536.2,ENSG00000148824.19	AL360181.3,MTG1	protein_coding,protein_coding	0	0	0	1	0	0	0	0	1	0	0	0	0	0.2	0	0	0	0	1	0	complete match
chr10:133398435|133399653	exon	ENSG00000254536.2,ENSG00000148824.19	AL360181.3,MTG1	protein_coding,protein_coding	0	0.242	0	0	0	0	0	0	1	0	0	0.004	0	0	0	0	0	0	0.02	0	complete match
chr10:133398435|133402773	exon	ENSG00000254536.2,ENSG00000148824.19	AL360181.3,MTG1	protein_coding,protein_coding	0	0	0	0.453	0	0	0.061	0	0	0	0	0	0	0.012	0	0	1	0	0	0	complete match
chr10:133456237|133467353	exon	ENSG00000214279.13	SCART1	protein_coding	0	2.123	0	0	0	0	0.184	0	0	0	0	0.145	0	0	0	0	1	0	0	0	complete match
chr10:133491222|133498005	exon	ENSG00000214279.13	SCART1	protein_coding	1.886	2	2	1.114	0.75	1	1.224	0.96	1	1.147	1	0.4	0.667	1	1	0.4	1	1	0.667	1	complete match
chr10:13597458|13616553	exon	ENSG00000165630.14,ENSG00000282246.1	PRPF18,AL157392.5	protein_coding,protein_coding	0	0	0	0	0	0	1.44	0	8.368	2.064	0	0	0	0	0	0	0.047	0	0.096	0.034	complete match
chr10:13605631|13611683	exon	ENSG00000165630.14,ENSG00000282246.1	PRPF18,AL157392.5	protein_coding,protein_coding	0	0	1.935	45.914	0	0	0	0	0.431	2.183	0	0	0.03	0.424	0	0	0	0	0.006	0.03	complete match
chr10:13605631|13616553	exon	ENSG00000165630.14,ENSG00000282246.1	PRPF18,AL157392.5	protein_coding,protein_coding	0	0.34	0	0	0	0	1	0	0	0	0	0.004	0	0	0	0	0.015	0	0	0	complete match
chr10:13659323|13660553	exon	ENSG00000151474.23	FRMD4A	protein_coding	0.09	0	0	0	0	0	0.429	0.077	0	0	0.043	0	0	0	0	0	1	0.037	0	0	complete match
chr10:13659323|13663509	exon	ENSG00000151474.23	FRMD4A	protein_coding	7	3	3	2	3	1	3	5	2	3	1	0.857	1	0.055	0.5	1	0.857	0.909	1	0.857	complete match
chr10:13659323|13670528	exon	ENSG00000151474.23	FRMD4A	protein_coding	0.429	0.267	0	1	0	0	0	0.06	0	1	1	0.008	0	0.026	0	0	0	1	0	1	complete match
chr10:13659323|13675044	exon	ENSG00000151474.23	FRMD4A	protein_coding	1	0	1	1	0.267	6.952	0.483	0.38	1	4.508	0.013	0	0.018	0.022	0.003	0.047	0.027	0.014	0.016	0.068	complete match
chr10:13663453|13666325	exon	ENSG00000151474.23	FRMD4A	protein_coding	1	0	0	0	0	0.072	0.092	0.014	0	0.033	0.012	0	0	0	0	0.001	0.003	0.001	0	0.001	complete match
chr10:13663453|13670528	exon	ENSG00000151474.23	FRMD4A	protein_coding	2	0.471	1	0.086	0	1.286	1.469	1	2	0.706	1	1	1	0.001	0	1	0.106	1	0.071	0.027	complete match
chr10:13663453|13675044	exon	ENSG00000151474.23	FRMD4A	protein_coding	1	2	2	1	0	1.029	1.041	1.56	2.447	0.176	1	0.043	0.133	0.065	0	1	1	1	1	1	complete match
chr10:13666097|13670528	exon	ENSG00000151474.23	FRMD4A	protein_coding	0.521	0.243	1	0	2	2.264	0.007	0.214	0	0.124	0.007	0.003	0.015	0	0.03	0.021	0	0.007	0	0.003	complete match
chr10:13666097|13675044	exon	ENSG00000151474.23	FRMD4A	protein_coding	0	0	0	0	1	0	0	0	0.158	0.176	0	0	0	0	0.006	0	0	0	1	1	complete match
chr10:13669813|13670280	antisense	ENSG00000151474.23	FRMD4A	protein_coding	0	0.051	0	0	0	0	0	0	0.158	0	0	0.011	0	0	0	0	0	0	1	0	complete match
chr10:13676630|13679152	antisense	ENSG00000151474.23	FRMD4A	protein_coding	1	1	0	0	0	0	0	0	0	0	0.083	0.133	0	0	0	0	0	0	0	0	complete match
chr10:13693898|13707113	exon	ENSG00000151474.23	FRMD4A	protein_coding	2.342	0	0.08	0	0	0	0	0	0	0	0.039	0	0.009	0	0	0	0	0	0	0	complete match
chr10:13693898|13747819	exon	ENSG00000151474.23	FRMD4A	protein_coding	0	7.303	0	0	1	0	0	0.161	0	0	0	0.145	0	0	0.014	0	0	0.074	0	0	complete match
chr10:13701340|13747819	exon	ENSG00000151474.23	FRMD4A	protein_coding	0	0	0	0	0	0	0	0	0.477	0.209	0	0	0	0	0	0	0	0	0.009	0.005	complete match
chr10:13720334|13721250	antisense	ENSG00000151474.23	FRMD4A	protein_coding	0	0	0	0	0	2	0	0	1	0	0	0	0	0	0	0.4	0	0	1	0	complete match
chr10:13737844|13747819	exon	ENSG00000151474.23	FRMD4A	protein_coding	0	0	0.221	2.076	0	0	0	0.142	0.275	0.467	0	0	0.004	0.036	0	0	0	0.005	0.014	0.009	complete match
chr10:13737844|13762680	exon	ENSG00000151474.23	FRMD4A	protein_coding	0	0.861	0	0	0.898	0	1	0.256	0	0	0	0.024	0	0	0.008	0	0.034	0.035	0	0	complete match
chr10:13737844|13858912	exon	ENSG00000151474.23	FRMD4A	protein_coding	0	1.249	0	0	0	0	0	2.868	0	0.179	0	0.012	0	0	0	0	0	0.17	0	0.007	complete match
chr10:13759165|13762680	exon	ENSG00000151474.23	FRMD4A	protein_coding	0.094	0	0	0.045	0	1	0.184	0	0.238	0	0.002	0	0	0.022	0	0.143	1	0	0.013	0	complete match
chr10:13782922|13796588	exon	ENSG00000151474.23	FRMD4A	protein_coding	0	1	0	0	0	1	0	0	0	0	0	0.015	0	0	0	0.009	0	0	0	0	complete match
chr10:13782922|13810908	exon	ENSG00000151474.23	FRMD4A	protein_coding	0	0	0	0	0	0	0.184	0.262	0	0	0	0	0	0	0	0	1	0.022	0	0	complete match
chr10:13782922|13858912	exon	ENSG00000151474.23	FRMD4A	protein_coding	0	0	1	0	0	0.624	0	0	0	0	0	0	0.035	0	0	0.018	0	0	0	0	complete match
chr10:14520977|14530515	exon	ENSG00000065809.13	FAM107B	protein_coding	0	0.827	1.592	0	0	0	0	0	0	0	0	0.011	0.034	0	0	0	0	0	0	0	complete match
chr10:14848609|14855943	exon	ENSG00000187522.16	HSPA14	protein_coding	0	1	0	0.096	0	0	0	0	0	0.971	0	0.061	0	0.008	0	0	0	0	0	1	complete match
chr10:14851219|14867909	exon	ENSG00000187522.16	HSPA14	protein_coding	0.171	0	0.597	0	0	4.917	0.318	0	0	0	1	0	0.026	0	0	0.17	0.019	0	0	0	complete match
chr10:14867083|14867909	exon	ENSG00000187522.16	HSPA14	protein_coding	3.85	14.72	0.155	0.271	0	2.612	0.161	0.48	0	1	0.123	0.595	0.015	0.009	0	0.05	0.024	1	0	0.057	complete match
chr10:14880484|14881645	intron	ENSG00000152455.16	SUV39H2	protein_coding	0	0	0	0.086	0	0.171	0	0	0	0	0	0	0	0.007	0	1	0	0	0	0	complete match
chr10:14896846|14897517	exon	ENSG00000152455.16	SUV39H2	protein_coding	1	0	0.091	12.121	0	1.823	0	0.82	0.553	0.733	0.057	0	1	0.424	0	0.058	0	0.17	1	0.044	complete match
chr10:14896846|14901262	exon	ENSG00000152455.16	SUV39H2	protein_coding	0.343	0.294	0	1	3.914	0	0.49	1.389	2	2	1	1	0	0.087	0.092	0	1	0.082	0.16	0.082	complete match
chr10:14919738|14935564	exon	ENSG00000152457.18	DCLRE1C	protein_coding	2.268	0	0	0	0	0	0	0	0.185	0.618	0.335	0	0	0	0	0	0	0	0.05	1	complete match
chr10:14922981|14935564	exon	ENSG00000152457.18	DCLRE1C	protein_coding	0	0	0	0	0	0.171	0.104	0	0	0	0	0	0	0	0	1	0.006	0	0	0	complete match
chr10:14928016|14935564	exon	ENSG00000152457.18	DCLRE1C	protein_coding	0.171	0	0	0.086	1.15	0	0.05	0.141	0.191	0.16	1	0	0	1	0.057	0	0.011	0.008	0.021	0.009	complete match
chr10:150097|180128	intron	ENSG00000015171.19	ZMYND11	protein_coding	0	0	0	0.134	0.01	0	0.059	0	0.553	0	0	0	0	0.002	0.002	0	0.001	0	1	0	complete match
chr10:15103305|15103713	exon	ENSG00000152464.15	RPP38	protein_coding	0	0.882	0	0.177	0	0	0	0	0	0	0	0.023	0	0.007	0	0	0	0	0	0	complete match
chr10:15103305|15104553	intron	ENSG00000152464.15	RPP38	protein_coding	0	0	1	0	0	0	0.329	0.143	0	0.363	0	0	0.05	0	0	0	0.018	0.007	0	0.019	complete match
chr10:15109040|15112963	exon	ENSG00000152465.18	NMT2	protein_coding	0	0.283	1	0	0	0	0.242	0.166	9.956	1.317	0	0.008	0.027	0	0	0	0.007	0.008	0.175	0.02	complete match
chr10:15109702|15119513	exon	ENSG00000152465.18	NMT2	protein_coding	0.448	1.297	0	0	0	0	0	0.18	0.347	0	0.053	0.03	0	0	0	0	0	1	0.012	0	complete match
chr10:15109702|15130312	exon	ENSG00000152465.18	NMT2	protein_coding	2	0	0	0.128	0	0	0	0.23	0	1.698	0.022	0	0	0.002	0	0	0	0.006	0	0.024	complete match
chr10:15112796|15141557	exon	ENSG00000152465.18	NMT2	protein_coding	0	0	0	0	1	0	0	0	0	0.176	0	0	0	0	0.024	0	0	0	0	1	complete match
chr10:15119343|15135418	exon	ENSG00000152465.18	NMT2	protein_coding	0	0.353	0	0	1	1	0	0	0.43	0	0	0.004	0	0	0.015	0.013	0	0	0.016	0	complete match
chr10:15119343|15141557	exon	ENSG00000152465.18	NMT2	protein_coding	0.109	26.043	0.182	0.704	0	0	0	0.07	0	0	0.003	0.303	1	0.02	0	0	0	0.002	0	0	complete match
chr10:15128195|15130312	intron	ENSG00000152465.18	NMT2	protein_coding	0	0	1	0.257	0.25	0.034	0	0.323	0.316	1	0	0	0.167	1	1	0.033	0	0.067	0.014	0.667	complete match
chr10:15128350|15130312	exon	ENSG00000152465.18	NMT2	protein_coding	3	1	0	0	0	1	0	0	0	0	1	0.024	0	0	0	0.022	0	0	0	0	complete match
chr10:15128350|15135418	exon	ENSG00000152465.18	NMT2	protein_coding	0.347	3.658	0	0.589	0	0	0.054	0.711	0	0	0.004	0.057	0	0.008	0	0	0.002	0.019	0	0	complete match
chr10:15128350|15141557	exon	ENSG00000152465.18	NMT2	protein_coding	0	0.176	1	0	0	0	0.49	1.2	0.169	0.275	0	1	0.049	0	0	0	1	1	0.008	0.014	complete match
chr10:15132817|15141557	exon	ENSG00000152465.18	NMT2	protein_coding	0	0	0.481	0	0.169	0	0.538	0	0	0	0	0	0.008	0	0.004	0	0.016	0	0	0	complete match
chr10:15135274|15141557	exon	ENSG00000152465.18	NMT2	protein_coding	0.17	0	0.508	0.345	0	0	0.255	0	0	0.275	0.003	0	0.012	0.007	0	0	0.013	0	0	0.011	complete match
chr10:15140539|15141037	antisense	ENSG00000152465.18	NMT2	protein_coding	0	0	0.455	0	0	0.429	0	0	1.342	0	0	0	1	0	0	1	0	0	1	0	complete match
chr10:15248639|15284105	exon	ENSG00000148468.17	FAM171A1	protein_coding	0	0.588	0.564	1	0	0.442	0	0.832	1	0	0	1	0.022	0.039	0	0.013	0	0.025	0.02	0	complete match
chr10:15275855|15284105	exon	ENSG00000148468.17	FAM171A1	protein_coding	1	0.987	1	3	3.232	4.587	8.241	1.072	0.953	1	0.021	0.06	0.023	0.545	0.068	0.15	0.166	0.059	0.034	0.018	complete match
chr10:15548455|15592304	exon	ENSG00000077943.8	ITGA8	protein_coding	0	0.849	0	0.296	0	0	0	0	0	0	0	0.034	0	0.02	0	0	0	0	0	0	complete match
chr10:15816835|15843272	exon	ENSG00000148481.14	MINDY3	protein_coding	0	0	0.091	0.086	1	0.41	0.245	0.3	0.553	0.706	0	0	1	1	0.02	0.013	1	1	1	1	complete match
chr10:15816835|15847943	exon	ENSG00000148481.14	MINDY3	protein_coding	3	2	1.727	1	0.25	1.886	3	1.86	1.421	4	1	0.174	0.144	1	1	1	1	1	1	1	complete match
chr10:15821656|15843272	exon	ENSG00000148481.14	MINDY3	protein_coding	1	0.48	1	0.012	2	0	0.012	0.016	0.553	0.123	0.049	0.01	0.065	0.001	0.5	0	0.001	0.011	0.005	0.009	complete match
chr10:15821656|15847943	exon	ENSG00000148481.14	MINDY3	protein_coding	1.029	2.927	0.273	2.229	2	0.6	1.163	27.966	1	0.529	1	0.095	0.085	1	1	1	0.485	0.571	0.077	1	complete match
chr10:15833630|15843272	exon	ENSG00000148481.14	MINDY3	protein_coding	0.686	0.765	0.545	0.257	0	1.114	0.306	0.18	0.553	0.882	1	1	1	1	0	1	1	1	1	1	complete match
chr10:15833630|15847943	exon	ENSG00000148481.14	MINDY3	protein_coding	4	0.424	0.024	0.607	0.813	0.12	1	4.2	0.675	3	0.062	0.019	0.045	0.029	0.021	0.002	0.071	0.025	0.036	0.113	complete match
chr10:16484337|16486617	exon	ENSG00000165983.14	PTER	protein_coding	0.119	5.378	1	1	2.015	2.254	1	4.241	0.316	1	0.007	0.361	0.048	0.047	0.098	0.12	0.03	0.191	1	0.018	complete match
chr10:16484337|16505160	exon	ENSG00000165983.14	PTER	protein_coding	0	0.129	0	0	0	0	0	0.48	0	0	0	0.008	0	0	0	0	0	0.013	0	0	complete match
chr10:16695023|16782084	exon	ENSG00000148484.18,ENSG00000225213.2	RSU1,AC073367.1	protein_coding,lncRNA	0.281	0	1.672	1	0	0	0	0.483	0	0	0.005	0	0.005	0.003	0	0	0	0.002	0	0	complete match
chr10:16752539|16754989	exon	ENSG00000148484.18	RSU1	protein_coding	2	0.332	0.091	2	0.735	1	0.17	0.165	1	0.404	0.013	0.003	1	0.013	0.003	0.004	0.001	0.002	0.003	0.002	complete match
chr10:16752539|16764510	exon	ENSG00000148484.18	RSU1	protein_coding	2	2.196	2	1	2.753	2.456	0.551	6.488	1	1	0.005	0.007	0.007	0.004	0.005	0.005	0.005	0.064	0.007	0.003	complete match
chr10:16752539|16782084	exon	ENSG00000148484.18	RSU1	protein_coding	2	2	4	3	1	2	4	3	2	7	1	0.043	1	1	1	0.024	0.104	1	0.034	0.111	complete match
chr10:16898996|16904115	exon	ENSG00000107611.16	CUBN	protein_coding	0	0	0	0	0.5	0.514	0	0	0	0	0	0	0	0	1	1	0	0	0	0	complete match
chr10:16906203|16907679	exon	ENSG00000107611.16	CUBN	protein_coding	0	0	0	0.429	0	0	0	0.077	0	0	0	0	0	1	0	0	0	0.049	0	0	complete match
chr10:16982484|16984279	exon	ENSG00000107611.16	CUBN	protein_coding	0	0	0	0	0.399	0	0	0	0.062	0	0	0	0	0	0.138	0	0	0	0.11	0	complete match
chr10:16982484|16990515	exon	ENSG00000107611.16	CUBN	protein_coding	0	0.057	0	0	0.024	0	0	0.06	0	0	0	0.009	0	0	0.016	0	0	1	0	0	complete match
chr10:16982484|17019983	exon	ENSG00000107611.16	CUBN	protein_coding	0.857	0.412	2	12.244	0.015	1.673	0.434	0.12	0.316	0.033	1	1	0.5	0.605	0.014	0.323	0.11	1	1	0.022	complete match
chr10:17153507|17162237	exon	ENSG00000107614.22	TRDMT1	protein_coding	0	0	1	0.429	0	0	0	0.256	0	0	0	0	0.087	0.039	0	0	0	0.093	0	0	complete match
chr10:17153507|17174660	exon	ENSG00000107614.22	TRDMT1	protein_coding	0	0	0.364	0	0	0.546	0	0.19	0	1	0	0	1	0	0	0.027	0	0.014	0	0.049	complete match
chr10:17157441|17162237	exon	ENSG00000107614.22	TRDMT1	protein_coding	0	0	0	0	0	0	0.008	0.12	0	0	0	0	0	0	0	0	0.008	0.004	0	0	complete match
chr10:17157441|17168917	exon	ENSG00000107614.22	TRDMT1	protein_coding	1	0.882	1	0.476	0	1	1	0.416	0.847	0.097	0.044	1	0.069	0.033	0	0.044	0.087	0.06	0.05	0.016	complete match
chr10:17215001|17216274	exon	ENSG00000229124.7	VIM-AS1	lncRNA	0	0	1	0	0	0	0	0.18	0	0	0	0	0.4	0	0	0	0	1	0	0	complete match
chr10:17540806|17604047	intron	ENSG00000165996.14	HACD1	protein_coding	0.343	1	0	0	0	0	0	0	0	0	1	0.667	0	0	0	0	0	0	0	0	partial match
chr10:17562599|17599411	intron	ENSG00000165996.14	HACD1	protein_coding	0	2.399	0	1.806	0	0	0	0	0	0	0	0.041	0	0.03	0	0	0	0	0	0	complete match
chr10:17562599|17604047	intron	ENSG00000165996.14	HACD1	protein_coding	0	1	0	0.257	0	0	0	0	0	0	0	1	0	1	0	0	0	0	0	0	complete match
chr10:17590153|17604047	exon	ENSG00000165996.14	HACD1	protein_coding	0	0	0.182	0.145	0	0	0	0	0	0	0	0	1	0.011	0	0	0	0	0	0	complete match
chr10:17590346|17604047	exon	ENSG00000165996.14	HACD1	protein_coding	2.825	0	0	1.788	1.087	0.383	0	0	0	0	0.026	0	0	0.047	0.013	0.006	0	0	0	0	complete match
chr10:17594205|17604047	exon	ENSG00000165996.14	HACD1	protein_coding	0	0.423	1.137	0.121	0	0.756	0	0	0	0	0	0.009	0.022	0.004	0	0.016	0	0	0	0	complete match
chr10:17599290|17604047	exon	ENSG00000165996.14	HACD1	protein_coding	0	0.587	1.416	0	0	0	0	0	0.454	0	0	0.012	0.015	0	0	0	0	0	0.015	0	complete match
chr10:17603560|17604047	exon	ENSG00000165996.14	HACD1	protein_coding	1	32.384	0	1	0	1	0.184	0.601	0	0	0.019	0.384	0	0.017	0	0.017	1	0.011	0	0	complete match
chr10:17684675|17688173	exon	ENSG00000136738.15	STAM	protein_coding	0	0	1	0	0	0	0	0	0.496	0	0	0	0.043	0	0	0	0	0	0.008	0	complete match
chr10:17688027|17696869	exon	ENSG00000136738.15	STAM	protein_coding	1.292	0	0.297	0.502	0	3.483	0	1	0.668	0.376	0.021	0	0.004	0.014	0	0.093	0	0.03	0.021	0.008	complete match
chr10:17693222|17700279	exon	ENSG00000136738.15	STAM	protein_coding	0.437	0	0	0.069	0.946	0	0	0	0	0	0.006	0	0	0.002	0.014	0	0	0	0	0	complete match
chr10:17700191|17705741	exon	ENSG00000136738.15	STAM	protein_coding	0	0	0	0.673	0	0.407	0.245	0.48	0.316	0.353	0	0	0	0.02	0	0.005	1	1	1	1	complete match
chr10:17704431|17705741	exon	ENSG00000136738.15	STAM	protein_coding	5	16.317	2	3	3	0.801	1	1	1	1	0.139	0.199	0.046	0.036	0.074	0.035	0.016	0.017	0.015	0.012	complete match
chr10:17704431|17714678	exon	ENSG00000136738.15	STAM	protein_coding	0	1.982	0	0	0	0	0	0	1	0	0	0.117	0	0	0	0	0	0	0.035	0	complete match
chr10:17733835|17776170	intron	ENSG00000148483.9	TMEM236	protein_coding	0	0	0.727	0.171	0.436	0	1	0.06	0	0.265	0	0	1	1	0.225	0	0.222	1	0	1	complete match
chr10:17771118|17776170	intron	ENSG00000148483.9	TMEM236	protein_coding	1	0	1	0	0	0	0	0	0	0.265	0.333	0	1	0	0	0	0	0	0	1	complete match
chr10:179994|210048	exon	ENSG00000015171.19	ZMYND11	protein_coding	2	1	0	0.487	0	0	0	0	3	0	0.028	0.014	0	0.005	0	0	0	0	0.039	0	complete match
chr10:179994|221356	exon	ENSG00000015171.19	ZMYND11	protein_coding	4.114	5	2	16.07	5	2	6.95	3	1	5	1	0.091	0.267	0.3	1	0.048	0.332	0.054	1	1	complete match
chr10:179994|236915	exon	ENSG00000015171.19	ZMYND11	protein_coding	0	0	0	0.698	0	0	0	0	0	0.077	0	0	0	0.016	0	0	0	0	0	0.001	complete match
chr10:179994|249088	exon	ENSG00000015171.19	ZMYND11	protein_coding	1.21	2	1	1.543	0.625	1.315	6.779	0.411	1.462	0.971	0.022	0.075	0.033	1	0.009	0.02	0.107	0.005	0.06	1	complete match
chr10:18317822|18319096	intron	ENSG00000165995.21	CACNB2	protein_coding	2	0.647	0	0	0	0	0	0	0	0	0.053	1	0	0	0	0	0	0	0	0	complete match
chr10:18317904|18319096	exon	ENSG00000165995.21	CACNB2	protein_coding	1.05	0	0	1	0	0	0	0	0	0	0.123	0	0	0.182	0	0	0	0	0	0	complete match
chr10:18498355|18506547	exon	ENSG00000165995.21	CACNB2	protein_coding	1	2	0	1	0	0	0	0	0	0	1	0.045	0	0.091	0	0	0	0	0	0	complete match
chr10:18527588|18536196	exon	ENSG00000165995.21	CACNB2	protein_coding	2	1	2.6	5.812	0	0	0	0	0.474	1.059	0.053	0.043	0.096	0.192	0	0	0	0	1	1	complete match
chr10:18542069|18548237	exon	ENSG00000240291.1,ENSG00000241058.4	AL450384.2,NSUN6	lncRNA,protein_coding	0.148	0	0	0.086	0	0	0	0	0	0	0.006	0	0	1	0	0	0	0	0	0	complete match
chr10:18542069|18548247	intron	ENSG00000240291.1,ENSG00000241058.4	AL450384.2,NSUN6	lncRNA,protein_coding	0.429	0	0	0.086	0	0	0	0	0	0	1	0	0	0.015	0	0	0	0	0	0	complete match
chr10:18581681|18616293	intron	ENSG00000241058.4	NSUN6	protein_coding	0	0	0	0	0	0	0.245	0	0.316	0	0	0	0	0	0	0	1	0	1	0	complete match
chr10:18585949|18616293	exon	ENSG00000241058.4	NSUN6	protein_coding	1	1	1	0.257	0.625	0.343	0.372	0.023	0	0.088	0.074	0.071	1	0.028	1	0.044	0.04	0.003	0	1	complete match
chr10:18585949|18655175	exon	ENSG00000241058.4	NSUN6	protein_coding	0	0	0	1	0	0.257	0	0	0	0	0	0	0	0.667	0	1	0	0	0	0	complete match
chr10:18596208|18616293	exon	ENSG00000241058.4	NSUN6	protein_coding	0	0	0.077	0	0	0.051	0	0	0	0	0	0	0.015	0	0	0.02	0	0	0	0	complete match
chr10:18596208|18648645	exon	ENSG00000241058.4	NSUN6	protein_coding	0	0.144	0	0.419	0	0	0	0.038	0	0	0	0.005	0	0.019	0	0	0	0.002	0	0	complete match
chr10:18609845|18616293	exon	ENSG00000241058.4	NSUN6	protein_coding	0.682	1	0.545	1	0.622	0.151	1.469	0.307	0.357	1.147	0.024	0.125	1	0.095	0.03	0.011	1	0.028	0.026	1	complete match
chr10:18609845|18642555	exon	ENSG00000241058.4	NSUN6	protein_coding	0	0.059	0	0.582	0	0	0.306	0.12	0	0	0	1	0	0.058	0	0	1	1	0	0	complete match
chr10:20001775|20047015	exon	ENSG00000120594.17	PLXDC2	protein_coding	0	0	2	1.057	0	0	0	1.368	2.036	0	0	0	0.019	0.014	0	0	0	0.006	0.013	0	complete match
chr10:20001775|20068239	exon	ENSG00000120594.17	PLXDC2	protein_coding	0	1	0.358	0	1	0	0	5.609	0	0	0	0.022	0.013	0	0.031	0	0	0.071	0	0	complete match
chr10:20143295|20164567	exon	ENSG00000120594.17	PLXDC2	protein_coding	1.098	0.37	0	0	0	1	0.98	0	1	0.552	0.022	0.004	0	0	0	0.048	1	0	0.009	0.003	complete match
chr10:20143295|20177409	exon	ENSG00000120594.17	PLXDC2	protein_coding	0	0	0	0	0	0	0.01	0	0.301	0	0	0	0	0	0	0	0.001	0	0.003	0	complete match
chr10:20147784|20177409	exon	ENSG00000120594.17	PLXDC2	protein_coding	0	0.728	0	0	0	0	0	0.291	0	0	0	0.009	0	0	0	0	0	0.003	0	0	complete match
chr10:20176999|20219102	exon	ENSG00000120594.17	PLXDC2	protein_coding	1.473	0.588	0	0	0	0	0	4.243	0.397	2	0.024	1	0	0	0	0	0	0.017	0.026	0.017	complete match
chr10:20211669|20245505	exon	ENSG00000120594.17	PLXDC2	protein_coding	0	0	0	4.832	0	0	0.637	5.139	0	0	0	0	0	0.042	0	0	0.002	0.017	0	0	complete match
chr10:20245345|20279984	exon	ENSG00000120594.17	PLXDC2	protein_coding	0	2.818	0	0	0	0	0	0.821	3.168	0	0	0.042	0	0	0	0	0	0.006	0.018	0	complete match
chr10:20868664|20899450	exon	ENSG00000078114.18	NEBL	protein_coding	0.171	0	0.433	0	0	0	0	0	0	0	1	0	0.178	0	0	0	0	0	0	0	complete match
chr10:20880794|20899450	exon	ENSG00000078114.18	NEBL	protein_coding	0.514	0.824	0	0.041	0	0	0	0	0	0	1	1	0	0.075	0	0	0	0	0	0	complete match
chr10:20945338|20961779	intron	ENSG00000078114.18	NEBL	protein_coding	0	0.051	0	0.046	0	0	0	0.06	0	0	0	0.092	0	0.084	0	0	0	1	0	0	complete match
chr10:20957731|20961779	intron	ENSG00000078114.18	NEBL	protein_coding	0	1	0	1	0	0	0	0	0	0	0	0.061	0	0.154	0	0	0	0	0	0	complete match
chr10:209889|221356	exon	ENSG00000015171.19	ZMYND11	protein_coding	0.052	0	0	0	0.689	0	0	0	0.307	0.441	0	0	0	0	0.005	0	0	0	0.006	1	complete match
chr10:209889|249088	exon	ENSG00000015171.19	ZMYND11	protein_coding	0	0.176	0	0	0	0	0	0	0	1	0	0.001	0	0	0	0	0	0	0	0.006	complete match
chr10:21571975|21595440	exon	ENSG00000078403.17	MLLT10	protein_coding	0	0	1	0.126	0	0	0	0	0	0	0	0	0.065	0.008	0	0	0	0	0	0	complete match
chr10:21586294|21617207	exon	ENSG00000078403.17	MLLT10	protein_coding	0	1	0	0	0	0	0	0	0	1.006	0	0.019	0	0	0	0	0	0	0	0.032	complete match
chr10:21588094|21651768	intron	ENSG00000078403.17	MLLT10	protein_coding	0	0	0	0	0	6.573	0	0	1	0	0	0	0	0	0	0.146	0	0	0.25	0	complete match
chr10:21595331|21651768	exon	ENSG00000078403.17	MLLT10	protein_coding	0.305	0	0	0	0	0	0	0	0.237	0	0.006	0	0	0	0	0	0	0	1	0	complete match
chr10:21612348|21651768	exon	ENSG00000078403.17	MLLT10	protein_coding	0	0.642	0	1	0	0	0.08	0	0	0	0	0.019	0	0.125	0	0	0.004	0	0	0	complete match
chr10:21617112|21663843	exon	ENSG00000078403.17	MLLT10	protein_coding	0	0	0.364	0	0	0	0	0	0	0.17	0	0	1	0	0	0	0	0	0	0.009	partial match
chr10:21668917|21713950	exon	ENSG00000078403.17	MLLT10	protein_coding	0	0	0	0	0.178	0	1	0	0	0	0	0	0	0	0.006	0	0.044	0	0	0	complete match
chr10:21670449|21682257	exon	ENSG00000078403.17	MLLT10	protein_coding	1	1	0.134	0.052	1.997	0.118	0.087	0.576	0	0.08	0.04	0.025	0.004	0.002	0.039	0.018	0.002	0.016	0	0.002	complete match
chr10:21670449|21713950	exon	ENSG00000078403.17	MLLT10	protein_coding	0.094	0	0.273	1	0.125	0	0.429	0	1	0	0.003	0	1	0.071	1	0	0.006	0	1	0	complete match
chr10:21673350|21713950	exon	ENSG00000078403.17	MLLT10	protein_coding	0.514	1	0	1	0	0.06	0	0	0	0	1	0.057	0	0.049	0	0.001	0	0	0	0	complete match
chr10:21673350|21727928	exon	ENSG00000078403.17	MLLT10	protein_coding	0	0	0	0	0	0.343	0.407	0	0.109	0	0	0	0	0	0	0.009	0.01	0	0.006	0	complete match
chr10:21681332|21682257	exon	ENSG00000078403.17	MLLT10	protein_coding	0.305	0	0.186	0.771	1.125	0.171	0.894	0.144	0.079	0.165	0.015	0	0.02	0.073	1	0.033	0.047	0.016	1	0.014	complete match
chr10:21681332|21713950	exon	ENSG00000078403.17	MLLT10	protein_coding	0	0.031	0	0	0	0	0	0	0.06	0	0	0.001	0	0	0	0	0	0	0.002	0	complete match
chr10:21713772|21727928	exon	ENSG00000078403.17	MLLT10	protein_coding	6.696	1	0.746	1.039	3.842	3	2.78	1.5	1.5	2.912	0.178	0.043	0.052	0.138	0.1	1	0.258	1	1	1	complete match
chr10:21713772|21735235	exon	ENSG00000078403.17	MLLT10	protein_coding	0.692	2	1	0	0	0.563	1	0.218	6.117	0.44	0.02	0.059	0.059	0	0	0.025	0.087	0.025	0.368	0.027	complete match
chr10:21716602|21718818	intron	ENSG00000078403.17	MLLT10	protein_coding	2	0	0	1	0	1	1	1	0	0	0.125	0	0	0.333	0	0.2	0.182	0.118	0	0	complete match
chr10:21730900|21735235	exon	ENSG00000078403.17	MLLT10	protein_coding	1	0	0	0	1.226	0.512	0	0.12	0	0	0.083	0	0	0	0.083	0.093	0	1	0	0	complete match
chr10:21805980|21882439	exon	ENSG00000136770.11,ENSG00000279623.1	DNAJC1,AL359697.1	protein_coding,lncRNA	0	0.777	1	0	0	0	0	0	0	0	0	0.016	0.014	0	0	0	0	0	0	0	complete match
chr10:21805980|21920963	exon	ENSG00000136770.11,ENSG00000279623.1	DNAJC1,AL359697.1	protein_coding,lncRNA	0	0.235	0.273	0	0	0	0.108	0.06	0	0	0	1	0.009	0	0	0	0.002	1	0	0	complete match
chr10:21882282|21920963	exon	ENSG00000136770.11	DNAJC1	protein_coding	2	3	9.876	6	7	2.028	2	4.138	4	8.714	0.023	0.029	0.082	0.046	0.078	0.027	0.009	0.019	0.027	0.052	complete match
chr10:21882282|21929141	exon	ENSG00000136770.11	DNAJC1	protein_coding	0.171	0.118	0	2	0	0	1	0	0	0	1	0.002	0	0.041	0	0	1	0	0	0	complete match
chr10:21904522|21920963	exon	ENSG00000136770.11	DNAJC1	protein_coding	1.457	2	2	1	2	2	0.755	2.82	2.368	1	1	1	1	1	0.074	1	0.01	0.01	0.013	1	complete match
chr10:21904522|21929141	exon	ENSG00000136770.11	DNAJC1	protein_coding	0.166	0.941	2	3.086	0	0.09	1	2.1	2	2	0.002	1	0.019	1	0	0.002	0.013	1	0.015	0.015	complete match
chr10:21918779|21920963	exon	ENSG00000136770.11	DNAJC1	protein_coding	0	0.471	0	0	0	0	0.103	0.36	1	0.265	0	1	0	0	0	0	0.001	1	0.019	1	complete match
chr10:21918779|21929141	exon	ENSG00000136770.11	DNAJC1	protein_coding	0.057	0.471	0.184	0.026	0	0	0	0.6	0	0	0.002	0.004	0.004	0.001	0	0	0	0.002	0	0	complete match
chr10:21928506|21984552	intron	ENSG00000136770.11	DNAJC1	protein_coding	0	0	0	0	0	0	0.011	0	0	1	0	0	0	0	0	0	0.001	0	0	0.222	partial match
chr10:21981753|21984552	intron	ENSG00000136770.11	DNAJC1	protein_coding	0	0	0	0	0	0	0	0.06	0.395	0	0	0	0	0	0	0	0	1	1	0	none
chr10:22326431|22328698	exon	ENSG00000269897.5,ENSG00000168283.14	COMMD3-BMI1,BMI1	protein_coding,protein_coding	0.71	1.639	0	0	0	0	0	0	0	1	0.005	0.011	0	0	0	0	0	0	0	0.005	complete match
chr10:22328134|22329351	exon	ENSG00000269897.5,ENSG00000168283.14	COMMD3-BMI1,BMI1	protein_coding,protein_coding	0	0	0	0.981	0	0	0	0	0	0.31	0	0	0	0.006	0	0	0	0	0	0.002	partial match
chr10:22550659|22573457	exon	ENSG00000150867.14	PIP4K2A	protein_coding	0	0	24.24	0	0	0	0	0	0.395	0.706	0	0	0.218	0	0	0	0	0	1	1	complete match
chr10:22550659|22608023	exon	ENSG00000150867.14	PIP4K2A	protein_coding	0	0	0	0	0	0	0.476	0	0	1.707	0	0	0	0	0	0	0.007	0	0	0.022	complete match
chr10:22567851|22591781	exon	ENSG00000150867.14	PIP4K2A	protein_coding	0	0	0.305	0	0	0	0	0.05	0	0	0	0	0.008	0	0	0	0	0.001	0	0	complete match
chr10:22567851|22609717	exon	ENSG00000150867.14	PIP4K2A	protein_coding	0	0	0	0	2	1.057	0	0.06	1.73	0	0	0	0	0	0.04	0.008	0	1	0.034	0	complete match
chr10:22588432|22609717	intron	ENSG00000150867.14	PIP4K2A	protein_coding	0	0	0	0.257	0	0	0	0.12	0	0	0	0	0	1	0	0	0	1	0	0	complete match
chr10:22591629|22609717	exon	ENSG00000150867.14	PIP4K2A	protein_coding	1	2.533	1	0.574	0.031	0.658	0.578	14.538	1	2	0.015	0.041	0.023	0.008	0.009	0.01	0.012	0.182	0.031	0.105	complete match
chr10:242021|249088	exon	ENSG00000015171.19	ZMYND11	protein_coding	0	0	2.733	2.391	0	0	0	0	1.631	0	0	0	0.024	0.022	0	0	0	0	0.014	0	complete match
chr10:24367119|24381067	exon	ENSG00000120549.18	KIAA1217	protein_coding	0.224	0	0	0	0	0	0	0	0	0.096	0.053	0	0	0	0	0	0	0	0	0.027	complete match
chr10:24380869|24382352	intron	ENSG00000120549.18	KIAA1217	protein_coding	0	0	0	0	0	0	0.061	0	0	0.176	0	0	0	0	0	0	1	0	0	0.011	complete match
chr10:24380869|24384423	intron	ENSG00000120549.18	KIAA1217	protein_coding	0	1.03	1	1.114	0	0.04	0.124	0.42	0.237	2	0	0.128	0.118	1	0	0.074	0.199	1	1	0.444	complete match
chr10:24473228|24474060	exon	ENSG00000120549.18	KIAA1217	protein_coding	5.04	0	1	0	0	0	0	0	0.403	0	0.077	0	0.011	0	0	0	0	0	0.004	0	complete match
chr10:24473228|24501545	exon	ENSG00000120549.18	KIAA1217	protein_coding	1.546	3	0	0	0	0	0	0	0	0	0.004	0.009	0	0	0	0	0	0	0	0	complete match
chr10:24473228|24513434	exon	ENSG00000120549.18	KIAA1217	protein_coding	1	3	1	29.568	0	0	0	0	0	0	1	0.03	0.006	0.097	0	0	0	0	0	0	complete match
chr10:24494500|24513434	exon	ENSG00000120549.18	KIAA1217	protein_coding	27.664	0	0	1.309	0	0	0	0.84	0	0	0.183	0	0	0.007	0	0	0	0.02	0	0	complete match
chr10:24495147|24513434	exon	ENSG00000120549.18	KIAA1217	protein_coding	0.857	0.76	0	0	0	0	0	0	0	0	1	0.016	0	0	0	0	0	0	0	0	complete match
chr10:24521782|24528119	exon	ENSG00000120549.18	KIAA1217	protein_coding	0	0	0	0	0	0	0.184	0	0	0.196	0	0	0	0	0	0	1	0	0	0.003	complete match
chr10:24524323|24528119	exon	ENSG00000120549.18	KIAA1217	protein_coding	0	3	3.721	2.481	1	0.565	0.98	2.131	1	0	0	0.016	0.011	0.007	0.038	0.026	1	0.076	0.008	0	complete match
chr10:24527936|24536893	exon	ENSG00000120549.18	KIAA1217	protein_coding	30.72	1	15.007	4	0	0	1	1	0	15.57	0.194	0.006	0.045	0.012	0	0	0.015	0.015	0	0.117	complete match
chr10:24531830|24536893	exon	ENSG00000120549.18	KIAA1217	protein_coding	2	0	0	0	0	0	0	0	0.555	0	0.01	0	0	0	0	0	0	0	0.012	0	complete match
chr10:24619473|24630050	exon	ENSG00000107863.18	ARHGAP21	protein_coding	0	0	0	0	1	0	0	0	0	1.746	0	0	0	0	0.032	0	0	0	0	0.027	complete match
chr10:24619473|24635103	exon	ENSG00000107863.18	ARHGAP21	protein_coding	0.989	3.082	3	2.571	0.23	2	3.475	0.726	1.305	0	0.012	0.042	0.034	0.035	0.003	0.026	0.09	0.023	0.015	0	complete match
chr10:24619473|24722279	exon	ENSG00000107863.18	ARHGAP21	protein_coding	0.086	0	2	0	0	0	0	0	0	0	1	0	0.074	0	0	0	0	0	0	0	complete match
chr10:24629996|24670397	exon	ENSG00000107863.18	ARHGAP21	protein_coding	0	0.235	0	0	0.982	0	1.641	0	0	0.886	0	1	0	0	0.008	0	0.014	0	0	0.012	complete match
chr10:24629996|24714378	exon	ENSG00000107863.18	ARHGAP21	protein_coding	0	1.956	0	0	0	0.251	0	0.147	0	0	0	0.04	0	0	0	0.003	0	0.003	0	0	complete match
chr10:24648831|24670397	intron	ENSG00000107863.18	ARHGAP21	protein_coding	0	0.04	0.464	0	0	0	0	0	0	0	0	0.011	0.009	0	0	0	0	0	0	0	complete match
chr10:24666985|24714378	exon	ENSG00000107863.18	ARHGAP21	protein_coding	0	0	0	0	0.968	0	0	0.768	0	0	0	0	0	0	0.088	0	0	0.017	0	0	complete match
chr10:24851388|24858409	exon	ENSG00000099256.19	PRTFDC1	protein_coding	0	0	0.929	0.105	0	0	0	0	0	0	0	0	0.11	0.017	0	0	0	0	0	0	complete match
chr10:24855318|24858409	exon	ENSG00000099256.19	PRTFDC1	protein_coding	0	0	0	0	0	0	0.174	0.131	0	0	0	0	0	0	0	0	0.012	0.006	0	0	complete match
chr10:24871998|24942436	exon	ENSG00000099256.19,ENSG00000240294.2	PRTFDC1,RN7SKP241	protein_coding,misc_RNA	0	0.849	0	0	0	0	0	0	0.079	0	0	0.221	0	0	0	0	0	0	1	0	complete match
chr10:24937184|24942436	exon	ENSG00000099256.19	PRTFDC1	protein_coding	0.21	0.51	0	0.138	1	0.485	0.127	0.048	2	0	0.027	0.078	0	0.018	0.02	0.013	0.006	0.003	0.093	0	complete match
chr10:259985|263658	intergenic	NA	NA	NA	0	1	1	0	0	0	0	0	0	0	0	1	1	0	0	0	0	0	0	0	complete match
chr10:259985|273499	intergenic	NA	NA	NA	1	0.588	0	0	0	0	0	0	0	0	0.286	1	0	0	0	0	0	0	0	0	complete match
chr10:263204|263658	intergenic	NA	NA	NA	1	1	0.371	2	1	0.429	2	2	3	0.265	0.4	0.25	0.199	0.8	1	1	0.667	0.8	1	1	complete match
chr10:26492327|26503274	exon	ENSG00000077420.16	APBB1IP	protein_coding	0	1	0.273	0	0	0	0.061	5.045	13.275	0.742	0	1	1	0	0	0	1	0.049	0.124	0.018	complete match
chr10:26492327|26536217	exon	ENSG00000077420.16,ENSG00000199733.1	APBB1IP,RNA5SP307	protein_coding,rRNA_pseudogene	0	2.313	0	0	0	0	1.148	0	0	0	0	0.019	0	0	0	0	0.012	0	0	0	partial match
chr10:26500819|26503274	exon	ENSG00000077420.16	APBB1IP	protein_coding	0.122	1	4.917	1	0	0	1.776	1	3	1	0.012	0.007	0.052	0.02	0	0	0.024	1	1	0.008	complete match
chr10:26500819|26511906	exon	ENSG00000077420.16,ENSG00000199733.1	APBB1IP,RNA5SP307	protein_coding,rRNA_pseudogene	0.69	0.886	0	0	0	0	0.04	0.521	1.353	0.296	0.007	0.013	0	0	0	0	0.001	0.011	0.036	0.007	complete match
chr10:26500819|26513660	exon	ENSG00000077420.16,ENSG00000199733.1	APBB1IP,RNA5SP307	protein_coding,rRNA_pseudogene	1.029	1.973	1.403	1.163	0	0	9.574	1.32	13.681	1	1	0.031	0.04	0.03	0	0	0.113	1	0.15	0.029	complete match
chr10:26500819|26536217	exon	ENSG00000077420.16,ENSG00000199733.1	APBB1IP,RNA5SP307	protein_coding,rRNA_pseudogene	1.149	0	0	0.179	0	0	0	0	0	0	0.009	0	0	0.003	0	0	0	0	0	0	complete match
chr10:26500819|26541692	exon	ENSG00000077420.16,ENSG00000199733.1	APBB1IP,RNA5SP307	protein_coding,rRNA_pseudogene	0	0	0	0.868	0	0	0	0.105	1	0	0	0	0	0.032	0	0	0	0.029	0.02	0	complete match
chr10:26503197|26541692	exon	ENSG00000077420.16,ENSG00000199733.1	APBB1IP,RNA5SP307	protein_coding,rRNA_pseudogene	0	0	0	0	1.125	0	0.188	0.094	0	0	0	0	0	0	1	0	0.007	0.004	0	0	complete match
chr10:26511747|26513660	exon	ENSG00000077420.16	APBB1IP	protein_coding	0	0	0	1	0	0	0	0.028	0	0	0	0	0	0.154	0	0	0	0.002	0	0	complete match
chr10:26511747|26541692	exon	ENSG00000077420.16	APBB1IP	protein_coding	12.838	0	0	0	1.053	0	0	1	0.047	0	0.061	0	0	0	0.068	0	0	1	0.004	0	complete match
chr10:26533439|26541692	exon	ENSG00000077420.16	APBB1IP	protein_coding	0.495	0	0	0	0	0	0.184	0	1	0	0.006	0	0	0	0	0	1	0	0.286	0	complete match
chr10:26560105|26562429	exon	ENSG00000077420.16	APBB1IP	protein_coding	0	0	0	0	0	0	2.151	2.644	0.458	0.864	0	0	0	0	0	0	0.027	0.029	0.009	0.01	complete match
chr10:26590135|26591413	exon	ENSG00000233261.3	FAM238A	transcribed_unprocessed_pseudogene	1.543	2	0	0.171	0	0	0.061	1	0.947	0.441	1	0.667	0	1	0	0	1	0.4	1	1	complete match
chr10:26704677|26709768	exon	ENSG00000148459.16	PDSS1	protein_coding	0	0.075	0	0.686	0	0	1	0.48	0.424	0.632	0	0.009	0	1	0	0	0.167	1	0.066	0.052	complete match
chr10:26704677|26724127	intron	ENSG00000234788.1,ENSG00000148459.16,ENSG00000235843.1	HSPA8P3,PDSS1,AL390961.2	processed_pseudogene,protein_coding,lncRNA	0	0	0	0	0	0	0	0	0.316	0.265	0	0	0	0	0	0	0	0	1	1	complete match
chr10:26705286|26720359	exon	ENSG00000234788.1,ENSG00000148459.16,ENSG00000235843.1	HSPA8P3,PDSS1,AL390961.2	processed_pseudogene,protein_coding,lncRNA	0	0	0	0.184	1	0	0.041	0.042	0.015	0	0	0	0	0.058	0.044	0	0.016	0.006	0.004	0	complete match
chr10:26705286|26724123	exon	ENSG00000234788.1,ENSG00000148459.16,ENSG00000235843.1	HSPA8P3,PDSS1,AL390961.2	processed_pseudogene,protein_coding,lncRNA	0	0.243	0	0.343	0	0	0	0	0.424	0	0	0.016	0	1	0	0	0	0	0.05	0	complete match
chr10:26720135|26724123	exon	ENSG00000148459.16	PDSS1	protein_coding	0	0	0	0.086	0	0.429	0.112	0	0	0	0	0	0	1	0	1	0.069	0	0	0	complete match
chr10:26720135|26724127	intron	ENSG00000148459.16	PDSS1	protein_coding	0	0	1	0.069	0.5	0	0	0	0	0	0	0	1	0.044	1	0	0	0	0	0	complete match
chr10:26720218|26724127	intron	ENSG00000148459.16	PDSS1	protein_coding	0	0	1	0	0	0	0.025	0	0	0	0	0	0.222	0	0	0	0.016	0	0	0	complete match
chr10:26759062|26770345	exon	ENSG00000136754.17	ABI1	protein_coding	0.431	0	0.273	2.143	0	0	0	0	0	0	0.007	0	1	0.024	0	0	0	0	0	0	complete match
chr10:26765218|26770345	exon	ENSG00000136754.17	ABI1	protein_coding	0	0.493	1.711	0.99	0.316	29.507	1	0.273	0.945	1.418	0	0.011	0.044	0.02	0.002	0.183	0.017	0.033	0.018	0.022	complete match
chr10:26765218|26777241	exon	ENSG00000136754.17	ABI1	protein_coding	0	2.519	0	0	0	0	0	35.495	3.032	0	0	0.028	0	0	0	0	0	0.264	0.026	0	complete match
chr10:26765218|26823305	exon	ENSG00000206605.1,ENSG00000136754.17	RNU6-946P,ABI1	snRNA,protein_coding	1.284	0	0.606	0	0	0	0	0	0	0	0.023	0	0.009	0	0	0	0	0	0	0	complete match
chr10:26777065|26823305	exon	ENSG00000206605.1,ENSG00000136754.17	RNU6-946P,ABI1	snRNA,protein_coding	0	0	0	0	0	0	0.74	0.254	0	0	0	0	0	0	0	0	0.009	0.004	0	0	complete match
chr10:26968935|26982813	intergenic	NA	NA	NA	0	0	0.031	0.086	0	0	0	0	0	0	0	0	0.012	1	0	0	0	0	0	0	partial match
chr10:27012882|27014711	exon	ENSG00000107890.16	ANKRD26	protein_coding	0.994	0.41	1.49	2	0.625	0	0.245	0.122	0.395	0.542	0.027	0.014	0.078	0.082	1	0	1	0.007	0.024	0.023	complete match
chr10:27012882|27017792	exon	ENSG00000107890.16	ANKRD26	protein_coding	0.514	1	2	0.857	0.875	0	0.41	1	1	0.353	0.063	0.286	0.8	1	1	0	0.214	0.333	0.25	1	complete match
chr10:27012882|27024559	exon	ENSG00000107890.16	ANKRD26	protein_coding	0	0	2	0	0	0	0	0.097	0	0	0	0	0.148	0	0	0	0	0.011	0	0	complete match
chr10:27012882|27061242	exon	ENSG00000107890.16	ANKRD26	protein_coding	0.171	0	0	0	1	0	0	0	1	0	1	0	0	0	0.105	0	0	0	0.333	0	complete match
chr10:27022558|27033377	exon	ENSG00000107890.16	ANKRD26	protein_coding	1	1	1	0	2	1	0.983	0.3	0.079	1.704	0.014	0.021	0.03	0	0.054	0.033	0.029	1	1	0.052	complete match
chr10:27022558|27048979	exon	ENSG00000107890.16	ANKRD26	protein_coding	1	0	3	2	0	0	1	0	0	0	1	0	0.286	0.1	0	0	0.125	0	0	0	complete match
chr10:27037186|27048979	exon	ENSG00000107890.16	ANKRD26	protein_coding	0.086	0.335	0.364	0.171	0	1	0	0	0	0	1	0.009	1	1	0	0.034	0	0	0	0	complete match
chr10:27039965|27043567	exon	ENSG00000107890.16	ANKRD26	protein_coding	2	3	1	2	0	0.857	2	3.141	1	1.539	0.055	0.071	0.061	0.087	0	1	0.235	0.12	0.035	0.278	complete match
chr10:27039965|27061242	exon	ENSG00000107890.16	ANKRD26	protein_coding	2	0	0	1	0	0	0	0	0	0	1	0	0	0.095	0	0	0	0	0	0	complete match
chr10:27060345|27061242	exon	ENSG00000107890.16	ANKRD26	protein_coding	0	0.641	0.091	1.102	0	0	0.866	0.12	0	0	0	0.029	1	0.058	0	0	0.053	1	0	0	complete match
chr10:27060345|27066548	exon	ENSG00000107890.16	ANKRD26	protein_coding	0	0	0	0	0	0	0.429	0	0	0.021	0	0	0	0	0	0	0.047	0	0	0.04	complete match
chr10:27063988|27079161	exon	ENSG00000107890.16	ANKRD26	protein_coding	1	0	0	0	0	0.429	0.306	0	0	0	0.05	0	0	0	0	1	1	0	0	0	complete match
chr10:27063988|27086609	exon	ENSG00000107890.16	ANKRD26	protein_coding	0	0.861	0	0	0	0	0	0	0.618	0	0	0.024	0	0	0	0	0	0	0.034	0	complete match
chr10:27066487|27079161	exon	ENSG00000107890.16	ANKRD26	protein_coding	0	0	0	0	0	0	0.061	0.06	0	0	0	0	0	0	0	0	1	1	0	0	complete match
chr10:27066487|27093799	exon	ENSG00000199855.1,ENSG00000107890.16	RNU6-490P,ANKRD26	snRNA,protein_coding	0.429	0	0	0	0.954	0	0.085	0.179	0	0	1	0	0	0	0.077	0	0.021	0.049	0	0	complete match
chr10:27067157|27079161	exon	ENSG00000107890.16	ANKRD26	protein_coding	2	0	2	0	0	0	0.061	0.192	0.312	0	0.114	0	0.222	0	0	0	1	0.009	0.019	0	complete match
chr10:27067157|27082833	exon	ENSG00000107890.16	ANKRD26	protein_coding	0	0	0	1.439	0	0	0	0	0	0.238	0	0	0	0.058	0	0	0	0	0	0.012	complete match
chr10:27067157|27086609	exon	ENSG00000107890.16	ANKRD26	protein_coding	0	0.529	0.273	0	1	0	0.367	2	0	0.22	0	1	1	0	0.143	0	1	0.167	0	0.068	complete match
chr10:27067157|27092512	exon	ENSG00000199855.1,ENSG00000107890.16	RNU6-490P,ANKRD26	snRNA,protein_coding	0.658	3.012	1	0.343	0	0	0	0	0.237	1	0.027	0.137	1	1	0	0	0	0	1	0.059	complete match
chr10:27067157|27093799	exon	ENSG00000199855.1,ENSG00000107890.16	RNU6-490P,ANKRD26	snRNA,protein_coding	0.526	1	0.114	0	0	0	0	0	0	0	0.019	0.033	0.007	0	0	0	0	0	0	0	complete match
chr10:27077338|27086609	exon	ENSG00000107890.16	ANKRD26	protein_coding	0	0	0.352	1	0	0	0	0	0	0	0	0	0.016	0.083	0	0	0	0	0	0	complete match
chr10:27092406|27098326	intron	ENSG00000107890.16	ANKRD26	protein_coding	0.686	1	0	0	0	0.541	0	0	0	0	1	0.125	0	0	0	0.054	0	0	0	0	complete match
chr10:27093349|27093799	exon	ENSG00000107890.16	ANKRD26	protein_coding	0	0	0	3	0	0	0.726	1	0.238	0	0	0	0	0.194	0	0	0.036	0.04	0.013	0	complete match
chr10:27093349|27098326	intron	ENSG00000107890.16	ANKRD26	protein_coding	0	0	0	0.171	0.5	0	0	0	0	0	0	0	0	1	1	0	0	0	0	0	complete match
chr10:27111986|27116345	exon	ENSG00000136758.18	YME1L1	protein_coding	1	0	0.757	0	0	0	0	0.475	1.541	0	0.003	0	0.002	0	0	0	0	0.003	0.004	0	complete match
chr10:27111986|27120547	exon	ENSG00000136758.18	YME1L1	protein_coding	0	0.103	0	0	0	0	0.148	0	0	0	0	0.007	0	0	0	0	0.001	0	0	0	complete match
chr10:27111986|27126786	exon	ENSG00000136758.18	YME1L1	protein_coding	0	1.145	0	5.945	0	0	0	1.177	0	0	0	0.006	0	0.023	0	0	0	0.004	0	0	complete match
chr10:27114521|27121448	exon	ENSG00000136758.18	YME1L1	protein_coding	2.747	3.195	1.091	1.184	0	51.766	2.136	1.049	1.202	1.412	0.008	0.06	1	0.016	0	0.215	0.014	0.006	0.013	1	complete match
chr10:27116768|27121448	intron	ENSG00000136758.18	YME1L1	protein_coding	0.086	0	0	0.02	0	0	0	0	0	0	1	0	0	0.02	0	0	0	0	0	0	complete match
chr10:27117576|27121448	exon	ENSG00000136758.18	YME1L1	protein_coding	1.181	1	0.202	6.309	0.883	2.867	4.781	2.61	9.473	3.857	0.097	0.003	0.009	0.018	0.004	0.012	0.015	0.014	0.048	0.009	complete match
chr10:27119294|27126786	exon	ENSG00000136758.18	YME1L1	protein_coding	0.656	0	0	0.257	0.87	0	0.232	0	0	0.561	0.002	0	0	1	0.002	0	0.002	0	0	0.002	complete match
chr10:27120435|27136385	exon	ENSG00000136758.18	YME1L1	protein_coding	0	0	0	1.068	0	0	0	0.266	0	0	0	0	0	0.007	0	0	0	0.001	0	0	complete match
chr10:27122841|27126786	exon	ENSG00000136758.18	YME1L1	protein_coding	0.11	2	2.175	0.257	1.187	1	7.124	0.48	1.602	1	0.011	0.286	0.007	1	0.007	0.003	0.047	1	0.013	0.059	complete match
chr10:27126317|27136385	intron	ENSG00000136758.18	YME1L1	protein_coding	0	0.005	0.672	0	0	0	0	0	0	0	0	0.005	0.005	0	0	0	0	0	0	0	complete match
chr10:27126696|27136385	exon	ENSG00000136758.18	YME1L1	protein_coding	0	0	0.236	0	0	0	0	0.195	0.734	0	0	0	0.002	0	0	0	0	0.002	0.008	0	complete match
chr10:27131859|27136385	exon	ENSG00000136758.18	YME1L1	protein_coding	0.595	2.471	0.364	2	1	0.343	0.612	1.08	0.284	1	0.106	1	0.199	1	0.034	1	1	1	0.003	1	complete match
chr10:27131859|27145590	exon	ENSG00000136758.18	YME1L1	protein_coding	0	0	0	0	0	0	0.386	0	0	1.434	0	0	0	0	0	0	0.003	0	0	0.012	complete match
chr10:27134039|27136385	exon	ENSG00000136758.18	YME1L1	protein_coding	1	1	0	0	0	0.236	0	0.053	0	0.353	0.004	0.004	0	0	0	0.002	0	0.001	0	1	complete match
chr10:27134039|27142485	exon	ENSG00000136758.18	YME1L1	protein_coding	0	0	0	0	0	0	0	0	0.84	0.139	0	0	0	0	0	0	0	0	0.003	0.001	complete match
chr10:27138767|27145590	intron	ENSG00000136758.18	YME1L1	protein_coding	0	0	0	0	0	0	0	0.634	0	0.088	0	0	0	0	0	0	0	0.004	0	1	complete match
chr10:27142387|27145590	exon	ENSG00000136758.18	YME1L1	protein_coding	1	1	0	0	0	1	0	0	0	1	0.007	0.008	0	0	0	0.111	0	0	0	0.286	complete match
chr10:27142387|27146311	exon	ENSG00000136758.18	YME1L1	protein_coding	0	0	0	0	0.887	0	1.064	0	0	0	0	0	0	0	0.005	0	0.009	0	0	0	complete match
chr10:27158549|27159758	exon	ENSG00000120539.15	MASTL	protein_coding	0	0	0	0	1	0	0	0.118	0	0	0	0	0	0	0.027	0	0	0.01	0	0	complete match
chr10:27158549|27161182	exon	ENSG00000120539.15	MASTL	protein_coding	0	0	2	0	0	0	0.013	0	0	0.412	0	0	0.286	0	0	0	0.003	0	0	0.052	complete match
chr10:27158549|27165539	exon	ENSG00000120539.15	MASTL	protein_coding	1	0.093	0	0.857	1	0	0.362	0.06	0	0.142	0.2	0.026	0	1	0.03	0	0.041	1	0	0.009	complete match
chr10:27158549|27167274	exon	ENSG00000120539.15	MASTL	protein_coding	0	0	0.041	0	0	0.363	0	1	0.06	0	0	0	0.007	0	0	0.009	0	0.667	0.013	0	complete match
chr10:27165064|27165539	exon	ENSG00000120539.15	MASTL	protein_coding	0.153	0	0	1	1	1	0	0.038	0	0	0.012	0	0	0.111	0.033	0.025	0	0.007	0	0	complete match
chr10:27167102|27171083	exon	ENSG00000120539.15	MASTL	protein_coding	0	1	1	0.092	0	0.123	0	0	1	0	0	0.133	0.125	0.01	0	0.012	0	0	0.065	0	complete match
chr10:27167102|27173259	exon	ENSG00000120539.15	MASTL	protein_coding	0	0	0	0	1	0	0	0	0.132	1	0	0	0	0	0.056	0	0	0	0.024	0.095	complete match
chr10:27167102|27181581	exon	ENSG00000120539.15	MASTL	protein_coding	0.093	0	0	0	0	0	0	0.18	0	0	0.036	0	0	0	0	0	0	1	0	0	complete match
chr10:27169944|27171083	exon	ENSG00000120539.15	MASTL	protein_coding	1	0.235	0	2	0	0.683	0.918	0.24	1	0	0.105	0.054	0	1	0	0.185	0.054	1	0.667	0	complete match
chr10:27169944|27173259	exon	ENSG00000120539.15	MASTL	protein_coding	0	0.082	1.226	0.429	3.424	0	0	0	0	0.265	0	0.009	0.1	0.058	0.135	0	0	0	0	0.018	complete match
chr10:27169944|27181581	exon	ENSG00000120539.15	MASTL	protein_coding	0	0	0	1	0	0.956	2	3.048	0	1	0	0	0	0.167	0	0.044	0.182	0.264	0	0.167	complete match
chr10:27173118|27181581	exon	ENSG00000120539.15	MASTL	protein_coding	0	0	0	0	0	0	0	0.12	0	0.353	0	0	0	0	0	0	0	1	0	1	complete match
chr10:27173121|27181581	exon	ENSG00000120539.15	MASTL	protein_coding	0	0.054	0.727	0.171	0	0	0.003	0.029	0	0.133	0	0.006	1	1	0	0	0.003	0.008	0	0.013	complete match
chr10:27204440|27208445	exon	ENSG00000107897.19	ACBD5	protein_coding	0	0	0	0	0	0	0.364	0	0	0.107	0	0	0	0	0	0	0.016	0	0	0.007	complete match
chr10:27210814|27215641	exon	ENSG00000107897.19	ACBD5	protein_coding	0	0	0	0.082	0	0	0	0	0.488	5.047	0	0	0	0.002	0	0	0	0	0.012	0.09	complete match
chr10:27217980|27235212	exon	ENSG00000251839.1,ENSG00000107897.19	RNU7-12P,ACBD5	snRNA,protein_coding	0	0	0	0.343	0	0	0	1	0	0	0	0	0	1	0	0	0	0.667	0	0	complete match
chr10:27526828|27533994	exon	ENSG00000099246.17	RAB18	protein_coding	0	0	4.719	0	0	0	0.397	2	0.018	0.242	0	0	0.046	0	0	0	0.006	0.025	0.009	0.003	complete match
chr10:27526828|27538025	exon	ENSG00000099246.17	RAB18	protein_coding	1.28	0	0	0.171	0	0	0	0.688	0	0	0.006	0	0	1	0	0	0	0.014	0	0	complete match
chr10:27526828|27538028	exon	ENSG00000099246.17	RAB18	protein_coding	0	0	0	0.559	0	0	1	0	1.907	0	0	0	0	0.003	0	0	0.023	0	0.026	0	complete match
chr10:27532507|27533994	exon	ENSG00000099246.17	RAB18	protein_coding	3.407	2	6.469	1	0	1	0	2	2	0	0.019	0.008	0.021	0.004	0	0.004	0	0.01	0.008	0	complete match
chr10:27542753|27578713	intron	ENSG00000285737.1	LINC02680	lncRNA	0	0	0.186	0.257	0	0	0.184	0.538	0.04	0.155	0	0	0.058	1	0	0	1	0.152	0.038	0.033	complete match
chr10:27566832|27578713	exon	ENSG00000285737.1	LINC02680	lncRNA	1.543	1	2	4.114	0	0	2	0.067	1	1	0.144	0.4	1	0.184	0	0	0.8	0.118	0.5	0.667	complete match
chr10:27673960|27675554	exon	ENSG00000150051.14	MKX	protein_coding	0	0.353	0	0.257	0	1	3.417	1	5.243	1	0	1	0	1	0	0.118	0.042	0.014	0.096	0.021	complete match
chr10:27935010|27936880	exon	ENSG00000169126.16	ARMC4	protein_coding	0.343	0	0	0	0.75	0	0.673	0	0.079	0	1	0	0	0	1	0	0.353	0	0.026	0	complete match
chr10:28089671|28131691	exon	ENSG00000150054.18	MPP7	protein_coding	0.042	0	0	0.171	0	0	0	0	0	0	0.007	0	0	1	0	0	0	0	0	0	complete match
chr10:28119651|28131691	exon	ENSG00000150054.18	MPP7	protein_coding	16.632	0.412	4.644	0.435	0	0	0	0	0	0	0.502	1	0.236	0.052	0	0	0	0	0	0	complete match
chr10:28119651|28150059	exon	ENSG00000150054.18	MPP7	protein_coding	0	0	2	0	0	0	0	0.12	0	0	0	0	0.2	0	0	0	0	1	0	0	complete match
chr10:28535562|28590832	exon	ENSG00000095787.23	WAC	protein_coding	0	0	0	0	0.763	0	6.702	0	0	0.618	0	0	0	0	0.005	0	0.09	0	0	1	complete match
chr10:28583399|28590832	exon	ENSG00000095787.23	WAC	protein_coding	0	1.96	5	1.584	0	0	1	2.777	0	0	0	0.013	0.026	0.01	0	0	0.005	0.014	0	0	complete match
chr10:28583399|28596041	exon	ENSG00000095787.23	WAC	protein_coding	1	2	3	7.947	1	1.371	1	5.667	2	4	0.019	0.038	0.058	0.118	0.008	1	0.017	0.09	0.013	0.059	complete match
chr10:28589736|28596041	exon	ENSG00000095787.23	WAC	protein_coding	1	0	0	0	0	0.292	0	0	0.176	0.088	0.014	0	0	0	0	0.003	0	0	0.002	1	complete match
chr10:28614567|28617784	exon	ENSG00000095787.23	WAC	protein_coding	0	0	0	0.343	0	0	0	1.511	0	0	0	0	0	1	0	0	0	0.017	0	0	complete match
chr10:29415357|29420773	exon	ENSG00000224597.10	SVIL-AS1	transcribed_unprocessed_pseudogene	0	0	0	0	0	0	0.294	0	0	0.313	0	0	0	0	0	0	0.003	0	0	0.003	complete match
chr10:29456036|29458520	intron	ENSG00000224597.10	SVIL-AS1	transcribed_unprocessed_pseudogene	0	0	1	0	0	0	0	0	0	1.127	0	0	0.013	0	0	0	0	0	0	0.018	complete match
chr10:29457651|29460451	intron	ENSG00000224597.10	SVIL-AS1	transcribed_unprocessed_pseudogene	0.936	0	0	0	0	0	0	0.98	0	0.467	0.014	0	0	0	0	0	0	0.028	0	0.011	complete match
chr10:29467742|29473989	exon	ENSG00000197321.15	SVIL	protein_coding	0	0	0	3.739	0	0	1.631	0	0	0	0	0	0	0.026	0	0	0.028	0	0	0	complete match
chr10:29512735|29531288	exon	ENSG00000197321.15	SVIL	protein_coding	0	0	0	1	0	1	0	1	0	0	0	0	0	0.011	0	1	0	0.037	0	0	complete match
chr10:29522410|29524715	exon	ENSG00000197321.15	SVIL	protein_coding	0	0	18.018	2.162	0	0	1.651	2.19	0	0.436	0	0	0.11	0.016	0	0	0.024	0.037	0	0.007	complete match
chr10:29550597|29563292	exon	ENSG00000197321.15	SVIL	protein_coding	0	0.679	0.818	0.509	0	0	1	0	0	0	0	0.022	1	0.014	0	0	0.5	0	0	0	complete match
chr10:29550597|29569312	exon	ENSG00000197321.15	SVIL	protein_coding	0.343	1.925	7.461	0.171	9.235	7.606	1	0.9	1.498	1	1	0.019	0.058	1	0.145	0.158	0.026	1	0.022	0.013	complete match
chr10:29550597|29576285	intron	ENSG00000197321.15	SVIL	protein_coding	0	0.529	0	0	0	0	0.306	0.12	0	0.441	0	1	0	0	0	0	1	1	0	1	complete match
chr10:29550597|29686651	exon	ENSG00000216035.1,ENSG00000197321.15	MIR938,SVIL	miRNA,protein_coding	0.739	0	0	1.469	0	0	0	0	0	0	0.008	0	0	0.013	0	0	0	0	0	0	complete match
chr10:30026103|30029866	exon	ENSG00000165757.9	JCAD	protein_coding	1	0	1	2	2	5.23	1	2	4	10	0.016	0	0.011	0.017	0.008	0.026	0.004	0.016	0.018	0.02	complete match
chr10:30044784|30047871	intron	ENSG00000165757.9	JCAD	protein_coding	0	0	0	1.128	0	1.052	0	0	0	2.023	0	0	0	0.026	0	0.018	0	0	0	0.013	partial match
chr10:30047532|30047871	exon	ENSG00000165757.9	JCAD	protein_coding	0	0	0	0	0	0	0	0.491	9.553	0	0	0	0	0	0	0	0	0.003	0.028	0	complete match
chr10:30071321|30110831	antisense	ENSG00000165757.9	JCAD	protein_coding	0	0	0	0	0	0.061	1	0.01	0.395	0	0	0	0	0	0	0.039	0.286	0.005	0.062	0	complete match
chr10:30103757|30110831	antisense	ENSG00000165757.9	JCAD	protein_coding	0.154	0	0.909	0.429	0	0	0.061	0.18	0.237	0	0.235	0	1	1	0	0	1	1	0.137	0	complete match
chr10:30108787|30110831	antisense	ENSG00000165757.9	JCAD	protein_coding	2	2	1	1	0	0.771	1	0.06	0.004	0.082	0.8	0.667	1	0.667	0	1	0.5	0.006	0.008	0.076	complete match
chr10:30108787|30121162	antisense	ENSG00000165757.9	JCAD	protein_coding	0	0.235	0	0	0	0	0	0.06	0.395	0	0	1	0	0	0	0	0	1	1	0	complete match
chr10:30108787|30161988	antisense	ENSG00000165757.9	JCAD	protein_coding	0.171	0.235	0.455	0	0	0	0	0	0	0	1	1	1	0	0	0	0	0	0	0	complete match
chr10:30196825|30205725	intergenic	NA	NA	NA	0.429	0	0	0.429	0	0.514	0.429	0	0.079	0.088	1	0	0	0.071	0	1	0.026	0	1	1	complete match
chr10:30313206|30341640	exon	ENSG00000107951.14	MTPAP	protein_coding	0	0	1	0	1	0	0	0	0	0	0	0	0.022	0	0.045	0	0	0	0	0	complete match
chr10:30313891|30337027	exon	ENSG00000107951.14	MTPAP	protein_coding	1	0.407	0	0.148	0	0	0.052	1.054	0.132	4.21	0.02	0.008	0	0.004	0	0	0.002	0.028	0.008	0.059	complete match
chr10:30313891|30341640	exon	ENSG00000107951.14	MTPAP	protein_coding	1	1.059	4.659	1	0	0	0.122	1.238	0	0.088	1	1	0.178	0.041	0	0	1	0.079	0	1	complete match
chr10:30322391|30326635	exon	ENSG00000107951.14	MTPAP	protein_coding	0.686	0	0.279	0.459	0	0	0	0	0	0	0.014	0	0.006	0.012	0	0	0	0	0	0	complete match
chr10:30322391|30341640	exon	ENSG00000107951.14	MTPAP	protein_coding	2	0	1	0.514	2.078	1	0	0.356	0	1	0.08	0	1	1	0.042	0.062	0	0.021	0	0.05	complete match
chr10:30326424|30341640	exon	ENSG00000107951.14	MTPAP	protein_coding	0	0	0	0.149	0	1	0.509	0.025	0	0.299	0	0	0	0.006	0	0.021	0.024	0.001	0	0.009	complete match
chr10:30336803|30341640	exon	ENSG00000107951.14	MTPAP	protein_coding	0	0	0	0	0.642	0	0.601	0	0	1	0	0	0	0	0.03	0	0.035	0	0	0.031	complete match
chr10:30340226|30341640	exon	ENSG00000107951.14	MTPAP	protein_coding	0	0.182	0	0	0	1	0.184	0	0	0	0	0.024	0	0	0	0.025	1	0	0	0	complete match
chr10:30437176|30439274	exon	ENSG00000107968.10	MAP3K8	protein_coding	0	0	1	0	0	0	0.638	0	0.047	0.543	0	0	0.069	0	0	0	0.014	0	0.003	0.007	complete match
chr10:30437176|30451744	exon	ENSG00000107968.10	MAP3K8	protein_coding	0.086	0	0	0	0	0	0	0	1.5	0	1	0	0	0	0	0	0	0	1	0	complete match
chr10:30447782|30450519	exon	ENSG00000107968.10	MAP3K8	protein_coding	0	0	0	0	0	0	0.301	0.24	0.388	0.471	0	0	0	0	0	0	0.011	0.004	0.006	0.012	complete match
chr10:30447782|30451744	exon	ENSG00000107968.10	MAP3K8	protein_coding	0	0	0	0	0	0	0.306	0	0.316	0	0	0	0	0	0	0	1	0	1	0	complete match
chr10:30450258|30450519	exon	ENSG00000107968.10	MAP3K8	protein_coding	0	0	0	0	0	0	0.122	0	0	1	0	0	0	0	0	0	1	0	0	1	complete match
chr10:30450258|30451744	exon	ENSG00000107968.10	MAP3K8	protein_coding	0.294	0.273	0	0.459	0	0	0.417	1.034	1.316	2.136	0.021	0.021	0	0.03	0	0	0.006	0.019	0.022	0.03	complete match
chr10:30876998|30941651	exon	ENSG00000183621.15,ENSG00000237135.1	ZNF438,DDX10P1	protein_coding,processed_pseudogene	0	0	0	0	0	0.683	0	0	1	0	0	0	0	0	0	0.102	0	0	0.049	0	complete match
chr10:30908933|30941651	exon	ENSG00000183621.15,ENSG00000237135.1	ZNF438,DDX10P1	protein_coding,processed_pseudogene	0	1	0	0.112	0	0	0	0.065	0	0.176	0	0.111	0	0.02	0	0	0	0.006	0	0.005	complete match
chr10:30908933|30984426	exon	ENSG00000183621.15,ENSG00000237135.1	ZNF438,DDX10P1	protein_coding,processed_pseudogene	2.072	0	0	0	1	0	0	0	0	0	0.101	0	0	0	0.222	0	0	0	0	0	complete match
chr10:30908933|31044555	intron	ENSG00000183621.15,ENSG00000237135.1	ZNF438,DDX10P1	protein_coding,processed_pseudogene	0	0.453	1	0	0	0	1	0.54	0	0.22	0	0.036	0.077	0	0	0	1	1	0	0.068	partial match
chr10:30941575|31044555	intron	ENSG00000183621.15	ZNF438	protein_coding	0	0	0	0	0	0	0.245	0.24	0	1	0	0	0	0	0	0	1	1	0	0.167	partial match
chr10:310031|341329	exon	ENSG00000151240.17	DIP2C	protein_coding	0	0	0	0	0.25	1.81	0.332	0.242	0	1.088	0	0	0	0	1	0.064	0.011	0.012	0	0.022	complete match
chr10:310031|369633	exon	ENSG00000151240.17	DIP2C	protein_coding	0	0	1.467	0	0.625	0	0	0	0	0	0	0	0.036	0	1	0	0	0	0	0	complete match
chr10:3101365|3109480	exon	ENSG00000067057.17	PFKP	protein_coding	0	0	0.727	0	0	0.614	0	0	0	0	0	0	1	0	0	0.002	0	0	0	0	complete match
chr10:3118782|3120044	exon	ENSG00000067057.17	PFKP	protein_coding	0	0	0	0	3	1	0	2	0	1	0	0	0	0	0.009	0.002	0	0.065	0	0.011	complete match
chr10:3118782|3129983	exon	ENSG00000067057.17	PFKP	protein_coding	0	0	0	0.114	1.438	0	0	0	0	0	0	0	0	0.004	0.007	0	0	0	0	0	complete match
chr10:3118782|3133314	exon	ENSG00000067057.17	PFKP	protein_coding	0	0.326	3.35	0.618	0	0	0	0	0	0	0	0.01	0.062	0.012	0	0	0	0	0	0	complete match
chr10:3132380|3135838	exon	ENSG00000067057.17,ENSG00000278419.1	PFKP,AL451164.2	protein_coding,lncRNA	1	9.217	0	1.052	1	1	0	0	0	6.421	0.029	0.199	0	0.037	0.003	0.003	0	0	0	0.081	complete match
chr10:31336799|31461237	intron	ENSG00000148516.21,ENSG00000230397.1	ZEB1,SPTLC1P1	protein_coding,transcribed_processed_pseudogene	0	0	0	1	0	0	0	0	0.474	0	0	0	0	0.028	0	0	0	0	1	0	complete match
chr10:31353755|31387798	intron	ENSG00000148516.21,ENSG00000230397.1	ZEB1,SPTLC1P1	protein_coding,transcribed_processed_pseudogene	0	0.572	0	0	0	0	0	0	0	1	0	0.011	0	0	0	0	0	0	0	0.044	complete match
chr10:31355144|31387266	exon	ENSG00000148516.21,ENSG00000230397.1	ZEB1,SPTLC1P1	protein_coding,transcribed_processed_pseudogene	0.093	0.588	1	2	3.125	0.051	2.204	2	4.816	1	0.004	1	0.012	0.027	0.003	0.005	1	0.041	1	0.019	complete match
chr10:31355144|31387798	exon	ENSG00000148516.21,ENSG00000230397.1	ZEB1,SPTLC1P1	protein_coding,transcribed_processed_pseudogene	0.343	0.168	0.338	0.352	2.875	1.8	0.027	0.079	3.117	3.793	1	0.005	0.005	0.012	1	1	0.002	0.002	0.078	0.142	complete match
chr10:31355144|31389695	exon	ENSG00000148516.21,ENSG00000230397.1	ZEB1,SPTLC1P1	protein_coding,transcribed_processed_pseudogene	0	0	0	0.514	0	0.257	0	0	0	0	0	0	0	1	0	1	0	0	0	0	complete match
chr10:31355144|31461237	exon	ENSG00000148516.21,ENSG00000230397.1	ZEB1,SPTLC1P1	protein_coding,transcribed_processed_pseudogene	0	0.294	0	0	0.5	0	0.184	0.18	0.158	0.618	0	1	0	0	1	0	1	1	1	1	complete match
chr10:31355147|31387266	exon	ENSG00000148516.21,ENSG00000230397.1	ZEB1,SPTLC1P1	protein_coding,transcribed_processed_pseudogene	1.457	1	2.727	1.286	4.5	0.686	3	1.02	4.421	1.059	1	1	1	1	1	1	0.75	1	1	1	complete match
chr10:31355147|31387798	exon	ENSG00000148516.21,ENSG00000230397.1	ZEB1,SPTLC1P1	protein_coding,transcribed_processed_pseudogene	0.032	0.118	1.545	0.171	0	0.44	0.49	1.68	0.711	0.529	0.001	0.008	0.036	1	0	0.029	1	0.074	1	1	complete match
chr10:31355147|31461237	exon	ENSG00000148516.21,ENSG00000230397.1	ZEB1,SPTLC1P1	protein_coding,transcribed_processed_pseudogene	0.429	0.294	0	0	0	0	0	0	0.789	0.176	1	1	0	0	0	0	0	0	1	1	complete match
chr10:31358145|31387266	exon	ENSG00000148516.21,ENSG00000230397.1	ZEB1,SPTLC1P1	protein_coding,transcribed_processed_pseudogene	0	0	0	0.214	0	0	0.061	0	0	0.012	0	0	0	0.006	0	0	0	0	0	0.001	complete match
chr10:31358145|31387798	exon	ENSG00000148516.21,ENSG00000230397.1	ZEB1,SPTLC1P1	protein_coding,transcribed_processed_pseudogene	0	0.176	0	0	0	0	0.061	0	0	0	0	1	0	0	0	0	1	0	0	0	complete match
chr10:31365973|31387798	intron	ENSG00000148516.21	ZEB1	protein_coding	0	0	0	0	0	0.429	0	0	0.079	0	0	0	0	0	0	1	0	0	1	0	complete match
chr10:3136996|3140812	intron	ENSG00000107959.16	PITRM1	protein_coding	0	0	0	1	0	0	0.184	0	0	0	0	0	0	0.018	0	0	1	0	0	0	complete match
chr10:31373004|31387798	intron	ENSG00000148516.21	ZEB1	protein_coding	1	0	0	0	0	0.429	0	0.06	0	0	0.033	0	0	0	0	0.079	0	1	0	0	complete match
chr10:31373018|31387266	exon	ENSG00000148516.21	ZEB1	protein_coding	7	10	9	5	2	5	4	1	4	17	1	1	1	1	1	1	1	1	1	1	complete match
chr10:31373018|31387798	exon	ENSG00000148516.21	ZEB1	protein_coding	2	6	7	21	20	16	8	5	24	12	1	1	1	1	1	1	1	1	1	1	complete match
chr10:31373018|31389695	exon	ENSG00000148516.21	ZEB1	protein_coding	0	0.118	0.341	0	0.375	0.6	0	0.18	0.158	1.147	0	1	0.03	0	1	1	0	1	1	1	complete match
chr10:31373018|31391224	intron	ENSG00000148516.21	ZEB1	protein_coding	0	0	0	0	0	1.776	1	0.18	0.237	0	0	0	0	0	0	0.215	0.071	1	1	0	complete match
chr10:31373018|31420749	intron	ENSG00000148516.21	ZEB1	protein_coding	0	0	0	0	0	0	0.061	0.36	0	0	0	0	0	0	0	0	1	1	0	0	complete match
chr10:31373018|31461237	exon	ENSG00000148516.21	ZEB1	protein_coding	9	6	12	10	2	3	7	1	8	0.789	0.621	0.042	0.308	0.052	1	1	0.467	0.018	0.327	0.039	complete match
chr10:31373018|31502509	exon	ENSG00000148516.21	ZEB1	protein_coding	2	2	2	2	3	1.971	3	3	2	2	1	0.016	0.01	1	1	1	0.032	0.036	0.014	0.013	complete match
chr10:31373018|31514708	exon	ENSG00000148516.21	ZEB1	protein_coding	0	0	0	0	0	0	0	0.06	0.316	0	0	0	0	0	0	0	0	1	1	0	complete match
chr10:31373025|31387266	exon	ENSG00000148516.21	ZEB1	protein_coding	0	0	0	0	0	0	0.245	0	0	0.265	0	0	0	0	0	0	1	0	0	0.04	complete match
chr10:31373025|31387798	exon	ENSG00000148516.21	ZEB1	protein_coding	0	0	0	0.343	0.375	1	0	0.06	0	0	0	0	0	1	1	1	0	1	0	0	complete match
chr10:31373122|31387798	exon	ENSG00000148516.21	ZEB1	protein_coding	0.01	0	0.023	0.025	0	1	0.016	0.011	0.006	0.057	0	0	0	0.002	0	0.032	0	0	0	0.001	complete match
chr10:31373122|31461237	exon	ENSG00000148516.21	ZEB1	protein_coding	0	0	0.195	0	0.016	0.257	1	0	0	0	0	0	0.001	0	0	1	0.022	0	0	0	complete match
chr10:31387124|31461237	exon	ENSG00000148516.21	ZEB1	protein_coding	1	0	1	1	0	0.343	0.918	0.78	2.526	0.265	0.005	0	0.015	1	0	1	1	1	1	1	complete match
chr10:31461037|31461237	exon	ENSG00000148516.21	ZEB1	protein_coding	0	0	2	0	0	5	0.306	0	1	0.088	0	0	1	0	0	1	1	0	1	1	complete match
chr10:31461037|31461783	intron	ENSG00000148516.21	ZEB1	protein_coding	0	0	0	1	0	0	0.122	0	0	1	0	0	0	0.061	0	0	1	0	0	0.069	complete match
chr10:31461037|31502509	exon	ENSG00000148516.21	ZEB1	protein_coding	6	6	14	9	4	4	7	6	5	7	0.049	1	1	1	0.021	0.017	1	0.3	0.074	0.128	complete match
chr10:31461037|31514708	exon	ENSG00000148516.21	ZEB1	protein_coding	0	5.35	0	2.678	1	0.514	0.819	0	0	0	0	0.047	0	0.019	1	1	0.016	0	0	0	complete match
chr10:31495776|31514708	exon	ENSG00000148516.21	ZEB1	protein_coding	0	0	1.643	0	0	0	0.367	0	0	0.088	0	0	0.017	0	0	0	1	0	0	1	complete match
chr10:31502348|31514708	exon	ENSG00000148516.21	ZEB1	protein_coding	0	0	0	0	0.445	1.338	0.025	0	0.155	0.208	0	0	0	0	0.003	0.01	0	0	0.001	0.001	complete match
chr10:3158040|3160330	exon	ENSG00000107959.16	PITRM1	protein_coding	1	6.965	25.51	2.086	1	0	2.631	8.7	12.941	1	0.021	0.064	0.199	0.038	0.011	0	0.024	0.082	0.077	0.009	complete match
chr10:3158914|3160330	exon	ENSG00000107959.16	PITRM1	protein_coding	1	2	5.33	8.332	3	0	2.557	1.251	1	1.972	0.007	0.045	0.108	0.145	0.012	0	0.047	0.218	0.014	0.023	complete match
chr10:3163725|3167042	exon	ENSG00000107959.16	PITRM1	protein_coding	6.72	6.582	1.989	1	8.031	0.416	0.673	10.846	1	1.781	0.183	0.124	0.042	0.024	0.079	0.006	1	0.22	0.019	0.042	complete match
chr10:3163725|3170206	exon	ENSG00000107959.16	PITRM1	protein_coding	0	0	0	0	0.079	0	0	0.12	0.711	0	0	0	0	0	0.006	0	0	1	1	0	complete match
chr10:3166380|3166935	intron	ENSG00000107959.16	PITRM1	protein_coding	0.086	0	0	0	0	0	0	0	0.395	0	1	0	0	0	0	0	0	0	1	0	none
chr10:31812707|31831800	exon	ENSG00000165322.18	ARHGAP12	protein_coding	0	2.689	2.972	0.343	0	0	3.475	7.35	0	1	0	0.066	0.058	1	0	0	0.076	0.152	0	0.022	complete match
chr10:31820387|31861658	exon	ENSG00000165322.18	ARHGAP12	protein_coding	0.364	0	0	0	0	0	0	0.12	0	0.176	0.008	0	0	0	0	0	0	1	0	1	complete match
chr10:31826304|31861658	exon	ENSG00000165322.18	ARHGAP12	protein_coding	0	0	1	0	0	1	0	0	0	0.875	0	0	0.333	0	0	0.027	0	0	0	0.024	complete match
chr10:31831739|31861658	exon	ENSG00000165322.18	ARHGAP12	protein_coding	0.504	0	0.273	0.857	0	0	0	0.18	0	0	0.023	0	1	0.047	0	0	0	1	0	0	complete match
chr10:31839637|31854206	exon	ENSG00000165322.18	ARHGAP12	protein_coding	0	0	0	0	1.642	0	0.367	0.12	0	0	0	0	0	0	0.038	0	1	1	0	0	complete match
chr10:31839637|31861658	exon	ENSG00000165322.18	ARHGAP12	protein_coding	0	0.016	0	0	0	0	0	0.005	0	0	0	0.002	0	0	0	0	0	0.002	0	0	complete match
chr10:31843461|31854206	exon	ENSG00000165322.18	ARHGAP12	protein_coding	0	0.586	0	0.89	0	0	0	0	0	0	0	0.013	0	0.016	0	0	0	0	0	0	complete match
chr10:31843461|31861658	exon	ENSG00000165322.18	ARHGAP12	protein_coding	0.257	0.176	1	0	0.136	0.11	0.645	0.162	0.518	1	1	1	0.049	0	0.009	0.008	0.012	0.008	0.023	0.065	complete match
chr10:31852517|31861658	exon	ENSG00000165322.18	ARHGAP12	protein_coding	0.514	0.232	0.486	0	0	0	0	0	1	0	1	0.011	0.015	0	0	0	0	0	0.029	0	complete match
chr10:31861395|31879241	intron	ENSG00000165322.18	ARHGAP12	protein_coding	0	0	0	0	0	0.771	0	0	0	0.247	0	0	0	0	0	1	0	0	0	0.006	partial match
chr10:31861395|31910563	exon	ENSG00000165322.18	ARHGAP12	protein_coding	2	0.11	0.182	0.612	0.5	0	0.612	0.24	0	0	0.047	0.03	1	0.109	0.031	0	0.04	1	0	0	complete match
chr10:31908172|31908926	exon	ENSG00000165322.18	ARHGAP12	protein_coding	0	0	0.072	1	0.302	0.018	0	1	0.029	0	0	0	0.001	0.012	0.003	0.001	0	0.023	0	0	complete match
chr10:31908172|31910563	exon	ENSG00000165322.18	ARHGAP12	protein_coding	36	22	49	49	31	33	21	24	40	37	0.407	0.367	1	0.76	0.705	0.363	0.344	0.649	0.825	0.465	complete match
chr10:31908172|31922960	intron	ENSG00000165322.18	ARHGAP12	protein_coding	0	0.059	0	0.257	1	0.429	1	0.12	0.474	1	0	1	0	1	1	1	0.5	1	1	0.333	complete match
chr10:32015509|32018562	exon	ENSG00000170759.11	KIF5B	protein_coding	0	0	0	0	0	0	5.337	0.06	0	0	0	0	0	0	0	0	0.047	1	0	0	complete match
chr10:32017143|32018562	exon	ENSG00000170759.11	KIF5B	protein_coding	0	0.529	0	0	1.148	0	0	0	0.371	0.088	0	1	0	0	0.027	0	0	0	0.096	1	complete match
chr10:32017143|32019959	exon	ENSG00000170759.11	KIF5B	protein_coding	9.28	1	14.688	3.327	1	7.6	1	10.661	10.12	10.446	0.056	0.004	0.054	0.011	0.002	0.019	0.004	0.037	0.032	0.028	complete match
chr10:32019858|32021287	exon	ENSG00000170759.11	KIF5B	protein_coding	1.686	1	1	3.347	0	1.004	0.502	0.633	3.488	3.101	0.037	0.028	0.118	0.016	0	0.02	0.012	0.015	0.06	0.011	complete match
chr10:32022140|32023036	exon	ENSG00000170759.11	KIF5B	protein_coding	0	0.176	1	0	0	0	16.867	2.726	22.124	0	0	1	0.004	0	0	0	0.069	0.011	0.074	0	complete match
chr10:32022140|32034838	exon	ENSG00000170759.11	KIF5B	protein_coding	1.755	0	0	1	0	0	0	0	0	0	0.009	0	0	0.007	0	0	0	0	0	0	complete match
chr10:32022140|32035994	exon	ENSG00000170759.11	KIF5B	protein_coding	0	0	0	0	0	0	1	0.154	0	0	0	0	0	0	0	0	0.333	0.025	0	0	complete match
chr10:32022140|32039431	exon	ENSG00000170759.11	KIF5B	protein_coding	0	1.261	0	0	0	0	1.311	0	0	0	0	0.01	0	0	0	0	0.019	0	0	0	complete match
chr10:32028428|32037607	exon	ENSG00000170759.11	KIF5B	protein_coding	0	1	4.814	0.257	0	0	0	0	4.384	6.35	0	0.007	0.03	1	0	0	0	0	0.029	0.02	complete match
chr10:32034690|32037607	exon	ENSG00000170759.11	KIF5B	protein_coding	7.868	0.92	0.091	0	2	13.751	12.287	0.24	4.636	0	0.027	0.011	1	0	0.016	0.04	0.051	1	0.042	0	complete match
chr10:32037254|32040457	exon	ENSG00000170759.11	KIF5B	protein_coding	1.409	0	0	1.552	0	0	6.025	0.881	0	0	0.005	0	0	0.006	0	0	0.026	0.004	0	0	complete match
chr10:32038163|32048551	exon	ENSG00000170759.11	KIF5B	protein_coding	4.452	0	1.773	3.796	0.5	0	0	0	0	0	0.053	0	0.014	0.047	1	0	0	0	0	0	complete match
chr10:32048464|32050523	intron	ENSG00000170759.11	KIF5B	protein_coding	0	1.168	0.237	0	0	1	0	0.192	0	0	0	0.041	0.003	0	0	0.008	0	0.025	0	0	complete match
chr10:32284698|32285050	exon	ENSG00000120616.16	EPC1	protein_coding	0.129	1	0	0	0.173	0	0	0.581	0	2	0.004	0.02	0	0	0.004	0	0	0.02	0	0.04	complete match
chr10:32284698|32293737	exon	ENSG00000120616.16	EPC1	protein_coding	0.509	0	0	0	0	0.121	0	0	0	0	0.01	0	0	0	0	0.003	0	0	0	0	complete match
chr10:32291163|32293737	exon	ENSG00000120616.16	EPC1	protein_coding	0	0	1.208	0.03	0.084	0.098	0.152	0	0	1	0	0	0.021	0.001	0.002	0.004	0.004	0	0	0.023	complete match
chr10:32451592|32453436	exon	ENSG00000216937.13	CCDC7	protein_coding	1	0	0	0.007	0	0	0.084	0.015	1	1	0.027	0	0	0.001	0	0	0.006	0.001	0.095	0.071	complete match
chr10:32451592|32456334	exon	ENSG00000216937.13	CCDC7	protein_coding	0.299	0	0.364	0.031	0.013	0.08	0.551	0.061	0.013	0.385	0.036	0	1	0.03	0.026	0.05	1	0.058	0.013	0.278	complete match
chr10:32451592|32462703	exon	ENSG00000216937.13	CCDC7	protein_coding	0.008	0.235	0.636	1	0.071	0.029	0.796	0.3	0.237	2	0.005	1	1	0.125	0.006	0.002	1	1	0.137	0.16	complete match
chr10:32451592|32463049	exon	ENSG00000216937.13	CCDC7	protein_coding	1	0.112	0.455	0.612	0.625	0.257	0.918	1.8	0.189	0.706	0.154	0.043	1	0.234	0.083	1	0.157	1	0.112	0.027	complete match
chr10:32451592|32472542	exon	ENSG00000216937.13	CCDC7	protein_coding	0	0	0.636	0	0.026	0	0.005	0	1	0.002	0	0	1	0	0.01	0	0.003	0	1	0.001	complete match
chr10:32451592|32474023	exon	ENSG00000216937.13	CCDC7	protein_coding	5	3	6	2	1	3	7	3	6	2	1	1	1	1	1	1	1	1	1	1	complete match
chr10:32451592|32481782	exon	ENSG00000216937.13	CCDC7	protein_coding	2	1	1	1	0	2	3	1	0.132	1	1	0.25	1	1	0	0.4	0.857	0.2	0.062	0.286	complete match
chr10:32451592|32544301	exon	ENSG00000216937.13	CCDC7	protein_coding	0	0.017	0.032	0.001	0	0	0	0	0.17	0	0	0.001	0.004	0	0	0	0	0	0.019	0	complete match
chr10:32469385|32474023	intron	ENSG00000216937.13	CCDC7	protein_coding	1	0	0.818	4	0	0	0.053	0.128	0.684	1.979	0.25	0	1	1	0	0	0.095	0.049	0.047	0.11	complete match
chr10:32469625|32474023	intron	ENSG00000216937.13	CCDC7	protein_coding	0.092	0	0	0	1	0	0	0.079	0	0	0.026	0	0	0	0.091	0	0	0.005	0	0	complete match
chr10:32471064|32474023	exon	ENSG00000216937.13	CCDC7	protein_coding	0	0.113	0	0.013	0	0.043	0.49	3	0	1.059	0	0.022	0	0.001	0	0.004	1	1	0	0.048	complete match
chr10:32471064|32481782	exon	ENSG00000216937.13	CCDC7	protein_coding	0	0	0	0	0	0	0	0	0.316	0.088	0	0	0	0	0	0	0	0	1	1	complete match
chr10:32471064|32623817	exon	ENSG00000216937.13	CCDC7	protein_coding	0	0	0	0	0	0	0.002	0	0	0.021	0	0	0	0	0	0	0.001	0	0	0.003	complete match
chr10:32472481|32584304	exon	ENSG00000216937.13	CCDC7	protein_coding	0.343	0	0.182	0	0	0	0	0	0	0	1	0	1	0	0	0	0	0	0	0	complete match
chr10:325394|327176	intron	ENSG00000151240.17	DIP2C	protein_coding	0	0	0.08	0	0	0	1	2.062	1	0	0	0	0.003	0	0	0	0.05	0.082	0.024	0	complete match
chr10:325394|349454	intron	ENSG00000151240.17	DIP2C	protein_coding	0	1.805	0	0	0	0	0	0.3	0	0	0	0.066	0	0	0	0	0	1	0	0	complete match
chr10:32543300|32567891	exon	ENSG00000216937.13	CCDC7	protein_coding	0.005	0	0.014	0	0	0	0	0	0	0.023	0.001	0	0.001	0	0	0	0	0	0	0.003	complete match
chr10:32543300|32571893	exon	ENSG00000216937.13	CCDC7	protein_coding	0	0	0	0	0	0	0	0.001	0.013	0	0	0	0	0	0	0	0	0.001	0.007	0	complete match
chr10:32543300|32584304	exon	ENSG00000216937.13	CCDC7	protein_coding	2	1.882	1.364	2	0	0.514	1	0.84	0.553	0.088	0.333	1	1	0.8	0	1	1	1	1	1	complete match
chr10:32543300|32623817	exon	ENSG00000216937.13	CCDC7	protein_coding	0	0	0.018	0	0	0	0	0.026	0	0	0	0	0.005	0	0	0	0	0.025	0	0	complete match
chr10:32543300|32634364	exon	ENSG00000216937.13	CCDC7	protein_coding	0	0	0	0.061	0	0	0	0.12	0	0	0	0	0	0.109	0	0	0	1	0	0	complete match
chr10:32558986|32584304	intron	ENSG00000216937.13	CCDC7	protein_coding	0.06	0.029	0.545	0.009	0.109	0.048	0.05	0.023	0.024	0.234	0.017	0.002	1	0.002	0.03	0.087	0.007	0.004	0.002	0.027	complete match
chr10:32565558|32584304	exon	ENSG00000216937.13	CCDC7	protein_coding	3	2	2	2	0	1	4	1	1	3.176	1	0.667	0.667	1	0	1	0.267	1	1	1	complete match
chr10:32565558|32595194	intron	ENSG00000216937.13	CCDC7	protein_coding	0.476	0	0	0.6	0	0	0.184	0	0	0	0.053	0	0	1	0	0	1	0	0	0	complete match
chr10:32565558|32634364	exon	ENSG00000216937.13	CCDC7	protein_coding	0	0	0	0	0	0	0	0.014	0.041	0	0	0	0	0	0	0	0	0.001	0.003	0	complete match
chr10:32565558|32635158	exon	ENSG00000216937.13	CCDC7	protein_coding	0	0	1	0	0	0	0.184	0	0.158	0	0	0	0.333	0	0	0	1	0	1	0	complete match
chr10:32565558|32729457	exon	ENSG00000216937.13	CCDC7	protein_coding	0	0	0	0	0	0	0	1	0.079	0	0	0	0	0	0	0	0	0.118	0.007	0	complete match
chr10:32583034|32779084	exon	ENSG00000216937.13	CCDC7	protein_coding	0	0	0	0.011	0	0	0	0	0	0.092	0	0	0	0.011	0	0	0	0	0	0.018	complete match
chr10:32634254|32729457	exon	ENSG00000216937.13	CCDC7	protein_coding	1	0	0	0	0	0	0	0.004	0	0	0.286	0	0	0	0	0	0	0.008	0	0	complete match
chr10:32685970|32729457	exon	ENSG00000216937.13	CCDC7	protein_coding	0.857	1	0.636	0.031	0.065	1	0.91	0	0.237	0.088	0.092	0.095	1	0.006	0.025	0.667	0.142	0	1	1	complete match
chr10:327006|329601	exon	ENSG00000151240.17	DIP2C	protein_coding	0	0	0	0	0	0	1.899	0	1.407	1.141	0	0	0	0	0	0	0.036	0	0.022	0.027	complete match
chr10:327006|349454	exon	ENSG00000151240.17	DIP2C	protein_coding	0.514	0	1	3.765	0	1.716	0.551	0.18	0	0	1	0	0.025	0.084	0	0.056	1	1	0	0	complete match
chr10:327006|415888	exon	ENSG00000151240.17	DIP2C	protein_coding	0	0.294	0	1	0	0	0	0	0	0	0	1	0	1	0	0	0	0	0	0	complete match
chr10:32711620|32729457	exon	ENSG00000216937.13	CCDC7	protein_coding	0.6	0	2	0.153	0	0.429	0	0.36	0	0.441	0.089	0	0.8	0.133	0	1	0	1	0	1	complete match
chr10:32711620|32779084	exon	ENSG00000216937.13	CCDC7	protein_coding	0.123	0	0	0	0	0	0	0	1	0	0.013	0	0	0	0	0	0	0	1	0	complete match
chr10:32778977|32876580	exon	ENSG00000216937.13	CCDC7	protein_coding	0.049	0	0	0	0	0	1.043	0	0	0.529	0.01	0	0	0	0	0	0.258	0	0	1	complete match
chr10:32805015|32824604	exon	ENSG00000216937.13	CCDC7	protein_coding	0	2	3	3	1	1	0.03	0.017	0.029	0.157	0	0.4	0.857	0.545	1	0.4	0.019	0.006	0.028	0.043	complete match
chr10:32845543|32854489	exon	ENSG00000216937.13	CCDC7	protein_coding	0.024	0.075	0	0	0	0	0	0	0	0.088	0.003	0.07	0	0	0	0	0	0	0	1	complete match
chr10:32901512|32935558	exon	ENSG00000150093.19	ITGB1	protein_coding	0	0	0	0	0	0	2.257	0	1	0	0	0	0	0	0	0	0.002	0	0.001	0	complete match
chr10:32908368|32935558	exon	ENSG00000150093.19	ITGB1	protein_coding	0	1	0	1	0	0.175	0	0	0	1	0	0.001	0	0.001	0	0	0	0	0	0.001	complete match
chr10:32919885|32935558	exon	ENSG00000150093.19	ITGB1	protein_coding	0	0.449	0	0.257	0	1	0	0	0	0	0	0.001	0	0.001	0	0.001	0	0	0	0	complete match
chr10:33182698|33186488	exon	ENSG00000099250.18	NRP1	protein_coding	0.241	0	0	1	0	0	0	0	0	0.508	0.001	0	0	0.015	0	0	0	0	0	0.002	complete match
chr10:33185628|33186488	exon	ENSG00000099250.18	NRP1	protein_coding	0	1	0.897	0.171	1	10.756	0.585	1.309	1.476	0	0	0.006	0.003	0.024	0.002	0.029	0.004	0.008	0.007	0	complete match
chr10:33185628|33186491	intron	ENSG00000099250.18	NRP1	protein_coding	0	2.119	0	0	0.375	0	0	0.24	1.069	0	0	0.011	0	0	0.004	0	0	1	0.005	0	complete match
chr10:33185628|33197709	exon	ENSG00000099250.18	NRP1	protein_coding	0	0	2.861	0.608	0	0.171	1.745	0	0.669	0	0	0	0.013	0.003	0	1	0.005	0	0.004	0	complete match
chr10:33192281|33207716	exon	ENSG00000099250.18	NRP1	protein_coding	0	0	0	0.869	0	1.584	0	0	0	0	0	0	0	0.002	0	0.003	0	0	0	0	complete match
chr10:33213386|33221863	exon	ENSG00000099250.18	NRP1	protein_coding	0	0	2.191	0	0	1.042	0.95	0.164	0	0.96	0	0	0.006	0	0	0.003	0.006	0.001	0	0.002	complete match
chr10:33213386|33226289	exon	ENSG00000099250.18	NRP1	protein_coding	0.892	0	0.09	0	2.382	0	0	0	0	0	0.002	0	0.008	0	0.004	0	0	0	0	0	complete match
chr10:33254028|33263873	exon	ENSG00000099250.18	NRP1	protein_coding	0	0.287	0.347	1	0	1	0	1.329	0	2.244	0	0.001	0.001	0.005	0	0.001	0	0.004	0	0.004	complete match
chr10:33263646|33270856	exon	ENSG00000099250.18	NRP1	protein_coding	0	0	0.623	0	0	0	0.349	0.118	0	0	0	0	0.002	0	0	0	0.003	0	0	0	complete match
chr10:33403897|33407373	intergenic	NA	NA	NA	0.6	0	0	0.514	0	0	0	0	0	0	1	0	0	1	0	0	0	0	0	0	complete match
chr10:34131463|34269899	exon	ENSG00000148498.16,ENSG00000199200.2	PARD3,AL390766.1	protein_coding,misc_RNA	0.115	0	1	0	0	0	0	0	0	0.441	0.004	0	0.022	0	0	0	0	0	0	1	complete match
chr10:34251602|34269899	intron	ENSG00000148498.16	PARD3	protein_coding	0.086	0	0	0	0	0	0	0	0	0.001	1	0	0	0	0	0	0	0	0	0.001	complete match
chr10:34269657|34284245	exon	ENSG00000148498.16	PARD3	protein_coding	9	8	11	2	0.486	1	5	2	1	5	0.29	0.34	0.239	0.06	0.032	0.077	0.233	0.111	0.065	0.238	complete match
chr10:34269657|34360259	exon	ENSG00000148498.16	PARD3	protein_coding	2	0	0	1	0	0	0	0	0	0	1	0	0	1	0	0	0	0	0	0	complete match
chr10:34317107|34360259	exon	ENSG00000148498.16	PARD3	protein_coding	0.029	0	0	0	0	0.307	0	0.054	1.094	0	0.004	0	0	0	0	0.011	0	0.005	0.066	0	complete match
chr10:34331117|34341816	exon	ENSG00000148498.16	PARD3	protein_coding	0.252	2.887	0.273	0.055	0	0	0	0	0	0	0.053	0.102	1	0.002	0	0	0	0	0	0	complete match
chr10:34331117|34360259	exon	ENSG00000148498.16	PARD3	protein_coding	5.376	1.727	1.705	2	0	0.686	2	0.293	2.884	2.33	0.069	0.028	0.026	0.029	0	0.047	0.031	0.005	0.055	0.04	complete match
chr10:34331117|34384254	exon	ENSG00000148498.16	PARD3	protein_coding	0	0	0	0	0	1	0	1	0	0	0	0	0	0	0	0.043	0	1	0	0	complete match
chr10:34341627|34360259	exon	ENSG00000148498.16	PARD3	protein_coding	0	0	0	0	0	0.226	0.082	0	0	0	0	0	0	0	0	0.011	0.004	0	0	0	complete match
chr10:34347956|34360259	exon	ENSG00000148498.16	PARD3	protein_coding	0	0	0.091	0.031	0	0	0	0	1	0	0	0	1	0.02	0	0	0	0	0.143	0	complete match
chr10:34347965|34360259	exon	ENSG00000148498.16	PARD3	protein_coding	0.112	0	0	0	0	0.336	0.087	0.13	0	0	0.003	0	0	0	0	0.011	0.003	0.005	0	0	complete match
chr10:34359147|34360259	exon	ENSG00000148498.16	PARD3	protein_coding	0.267	0	2	0.771	0	0	0.245	0.24	0.358	0.088	0.008	0	0.041	1	0	0	1	1	0.011	1	complete match
chr10:34359147|34384254	exon	ENSG00000148498.16	PARD3	protein_coding	0.343	1	1	3	1.743	1.195	0.245	2	3	0.176	1	1	1	1	0.046	0.033	0.022	1	1	0.003	complete match
chr10:34372498|34384254	exon	ENSG00000148498.16	PARD3	protein_coding	0.857	0.492	1	2	1	0.233	1	0.06	0.237	1	1	0.013	0.023	0.055	0.02	0.006	0.143	1	1	0.286	complete match
chr10:34374874|34384254	exon	ENSG00000148498.16	PARD3	protein_coding	0	0	0	0	2.179	0	0	0.032	0	0	0	0	0	0	0.127	0	0	0.013	0	0	complete match
chr10:34377967|34384254	exon	ENSG00000148498.16	PARD3	protein_coding	0.146	0	0	0	0	0	0	0.17	0	0	0.004	0	0	0	0	0	0	0.003	0	0	complete match
chr10:34382540|34384254	exon	ENSG00000148498.16	PARD3	protein_coding	0	0	1	0	0	0	0	0.096	0	0	0	0	0.021	0	0	0	0	0.003	0	0	complete match
chr10:34399330|34470263	exon	ENSG00000148498.16	PARD3	protein_coding	0	0	0	0	0	0	0.253	0.329	0	0	0	0	0	0	0	0	0.005	0.008	0	0	complete match
chr10:34399330|34517159	exon	ENSG00000148498.16,ENSG00000234167.1	PARD3,ELOBP4	protein_coding,processed_pseudogene	0.514	0	0	0	0	0	0	0	0.237	0	1	0	0	0	0	0	0	0	1	0	complete match
chr10:34450317|34517159	exon	ENSG00000148498.16,ENSG00000234167.1	PARD3,ELOBP4	protein_coding,processed_pseudogene	1	0.942	0.557	0.931	0	0.101	0.172	0.465	0	0	0.015	0.015	0.009	0.014	0	0.004	0.003	0.008	0	0	complete match
chr10:34470085|34517159	exon	ENSG00000148498.16,ENSG00000234167.1	PARD3,ELOBP4	protein_coding,processed_pseudogene	0	0.625	0.137	3	0	0	0.122	0.9	0	0	0	0.03	0.005	0.083	0	0	1	1	0	0	complete match
chr10:344809|349454	exon	ENSG00000151240.17	DIP2C	protein_coding	1.904	0	0	0	0	0	0	0	0.621	0	0.031	0	0	0	0	0	0	0	0.01	0	complete match
chr10:34516979|34696419	exon	ENSG00000215184.2,ENSG00000148498.16,ENSG00000229235.1	RPS12P16,PARD3,RPL37P18	processed_pseudogene,protein_coding,processed_pseudogene	0.124	0	0	0	0	0	0	0.176	0	0	0.001	0	0	0	0	0	0	0.007	0	0	complete match
chr10:35006095|35031619	intron	ENSG00000108094.15	CUL2	protein_coding	0	0	0	0.257	0	0	0	0	0	0.441	0	0	0	1	0	0	0	0	0	1	complete match
chr10:35011848|35016394	exon	ENSG00000108094.15	CUL2	protein_coding	0.37	0.545	0.235	0.991	0	0	0	0.011	0	0.44	0.006	0.008	0.006	0.014	0	0	0	0.007	0	0.004	complete match
chr10:35013699|35028887	exon	ENSG00000108094.15	CUL2	protein_coding	0	0	0	1	0	0.499	0.017	0.12	0	0.971	0	0	0	0.027	0	0.005	0.007	1	0	1	complete match
chr10:35013699|35031619	exon	ENSG00000108094.15	CUL2	protein_coding	0	2.28	0.506	0.126	0	0	0.688	2.328	1	3.848	0	0.029	0.008	0.001	0	0	0.014	0.044	0.018	0.099	complete match
chr10:35016192|35028887	exon	ENSG00000108094.15	CUL2	protein_coding	3.092	0	0	0	0	0	0	0	0.479	0	0.042	0	0	0	0	0	0	0	0.006	0	complete match
chr10:35025132|35033273	exon	ENSG00000108094.15	CUL2	protein_coding	0.171	0.227	0.561	0	0.103	0	0.245	0.18	2	0	1	0.007	0.007	0	0.001	0	0.003	1	0.02	0	complete match
chr10:35029488|35033273	exon	ENSG00000108094.15	CUL2	protein_coding	0	0	0	0.173	0	0.257	2.644	0.24	0	1	0	0	0	0.004	0	1	0.069	1	0	0.014	complete match
chr10:35029488|35060968	exon	ENSG00000108094.15	CUL2	protein_coding	0	0	0	0	0	0	1	0.307	0	0	0	0	0	0	0	0	0.025	0.133	0	0	complete match
chr10:35032435|35039082	exon	ENSG00000108094.15	CUL2	protein_coding	0.038	1.154	0.463	0.853	1.19	0.535	0	1.015	1.059	0.353	0.005	0.023	0.01	0.017	0.009	0.008	0	0.026	0.023	1	complete match
chr10:35032435|35044868	exon	ENSG00000108094.15	CUL2	protein_coding	0.343	3.947	0.132	2	0.456	0	0.47	0.84	0.711	4	1	0.115	0.006	0.045	0.01	0	0.023	1	1	0.079	complete match
chr10:35032435|35049765	exon	ENSG00000108094.15	CUL2	protein_coding	0	0	2.521	0	0	1.11	0.291	0	1	0	0	0	0.026	0	0	0.009	0.007	0	0.01	0	complete match
chr10:35032435|35054539	exon	ENSG00000108094.15	CUL2	protein_coding	0.207	0	0.091	1	0	0	0	0.18	0	0	0.005	0	1	1	0	0	0	1	0	0	complete match
chr10:35032435|35060968	exon	ENSG00000108094.15	CUL2	protein_coding	0	0	0	0	0	0	1	0.047	0	0	0	0	0	0	0	0	0.011	0.001	0	0	complete match
chr10:35044566|35054539	exon	ENSG00000108094.15	CUL2	protein_coding	2.52	0	0.091	14.05	0	0	0.403	3.073	0	0	0.027	0	1	0.216	0	0	0.007	0.071	0	0	complete match
chr10:35044566|35071339	exon	ENSG00000108094.15	CUL2	protein_coding	0	0	0	0	0	0	0	0	0.079	0.441	0	0	0	0	0	0	0	0	1	1	complete match
chr10:35049683|35071339	exon	ENSG00000108094.15	CUL2	protein_coding	0.021	0	0	0	0	0	0	0	0	0.055	0.005	0	0	0	0	0	0	0	0	0.027	complete match
chr10:35054434|35071339	exon	ENSG00000108094.15	CUL2	protein_coding	0.6	0.353	0.818	0	0	1.492	0	0.24	0	0	1	1	1	0	0	0.021	0	1	0	0	complete match
chr10:35060874|35071339	exon	ENSG00000108094.15	CUL2	protein_coding	4	0.557	3	2	3	0	0.015	0.045	1	2	0.571	0.019	0.75	0.667	0.023	0	0.015	0.043	0.02	0.034	complete match
chr10:35069370|35071339	intron	ENSG00000108094.15	CUL2	protein_coding	2.744	0	0	0.086	0	0	0	0.24	0	0	0.053	0	0	1	0	0	0	1	0	0	complete match
chr10:35137782|35152380	exon	ENSG00000095794.19	CREM	protein_coding	0	0	0.021	0.184	0	0	0.248	0.026	0.316	0.176	0	0	0.01	0.039	0	0	0.09	0.049	1	1	complete match
chr10:35148368|35152380	exon	ENSG00000095794.19	CREM	protein_coding	1.764	0	1.61	0	0	0.771	0.199	0.18	0	0	0.164	0	0.199	0	0	1	0.022	1	0	0	complete match
chr10:35148368|35179276	exon	ENSG00000233343.1,ENSG00000095794.19	ATP6V1G1P4,CREM	processed_pseudogene,protein_coding	0	0	0	0	0	0.546	1	0	0	0	0	0	0	0	0	0.022	0.133	0	0	0	complete match
chr10:35178889|35179276	exon	ENSG00000095794.19	CREM	protein_coding	0.343	0	0	0	0	0	0	3	0	0	1	0	0	0	0	0	0	0.105	0	0	complete match
chr10:35178889|35207051	exon	ENSG00000095794.19	CREM	protein_coding	0	0	0.091	0	0	1.543	0.126	0.06	0.11	2	0	0	1	0	0	1	0.008	1	0.008	0.333	complete match
chr10:35188200|35207051	exon	ENSG00000095794.19	CREM	protein_coding	0	0	0.17	0.469	0	0	0.226	0.148	0.237	1	0	0	0.016	0.039	0	0	0.014	0.04	1	0.059	complete match
chr10:35296456|35299259	antisense	ENSG00000108100.18	CCNY	protein_coding	0	0.353	0	0.086	0	0	0	0	0.237	0	0	1	0	0.015	0	0	0	0	0.137	0	complete match
chr10:35434113|35435247	intron	ENSG00000108100.18	CCNY	protein_coding	0	0	0	0	0.375	0.024	0.184	0	0	0	0	0	0	0	1	0.01	1	0	0	0	partial match
chr10:35483404|35553185	exon	ENSG00000108100.18	CCNY	protein_coding	0	0	0	0	1.812	0	0	0	0	0.184	0	0	0	0	0.008	0	0	0	0	0.002	complete match
chr10:35500628|35501535	intron	ENSG00000108100.18	CCNY	protein_coding	0	0	0	0.429	0	0.06	0	0.512	0	0	0	0	0	1	0	0.009	0	0.093	0	0	complete match
chr10:35501501|35530243	exon	ENSG00000108100.18	CCNY	protein_coding	0	0.412	1	0	0	0	0	1	1	0.176	0	1	0.048	0	0	0	0	0.071	0.033	1	complete match
chr10:35516523|35530243	exon	ENSG00000108100.18	CCNY	protein_coding	1	1	2	2.007	1	1	2	0.768	5.895	5	0.105	1	0.013	0.029	0.5	1	0.035	0.007	0.036	1	complete match
chr10:35516523|35553185	exon	ENSG00000108100.18	CCNY	protein_coding	0	0.882	0	0.6	0.347	0	0	0.66	0.868	1	0	1	0	1	0.004	0	0	1	1	0.004	complete match
chr10:35529973|35566185	exon	ENSG00000108100.18	CCNY	protein_coding	0	0.078	0	0.415	0	0	0.276	0	0	0	0	0.001	0	0.003	0	0	0.003	0	0	0	complete match
chr10:35553019|35569240	exon	ENSG00000108100.18	CCNY	protein_coding	0.122	0	0	0.142	0	0	0	0	0	0	0.001	0	0	0.002	0	0	0	0	0	0	complete match
chr10:35566023|35569240	exon	ENSG00000108100.18	CCNY	protein_coding	0	0	0	0	0	0	1	0	0.065	0	0	0	0	0	0	0	0.016	0	0.001	0	complete match
chr10:35566023|35572073	exon	ENSG00000108100.18	CCNY	protein_coding	0	0	0	0.021	0	0	0	0.445	0.282	0	0	0	0	0.004	0	0	0	0.007	0.003	0	complete match
chr10:366275|384146	exon	ENSG00000151240.17	DIP2C	protein_coding	0	0	1	0	0	1	0.539	4.504	0.712	1.546	0	0	0.015	0	0	0.025	0.009	0.073	0.013	0.022	complete match
chr10:37775344|37838111	intron	ENSG00000226578.1,ENSG00000225192.1,ENSG00000228828.1,ENSG00000198105.15	AL132657.1,ZNF33BP1,TLK2P2,ZNF248	lncRNA,processed_pseudogene,processed_pseudogene,protein_coding	0.224	0	0	1	0	0	0	0	0	0	0.014	0	0	0.05	0	0	0	0	0	0	complete match
chr10:37803833|37838111	exon	ENSG00000228828.1,ENSG00000198105.15	TLK2P2,ZNF248	processed_pseudogene,protein_coding	0	0.44	1.486	0	0	0	0	0	0	0.618	0	0.022	0.085	0	0	0	0	0	0	1	complete match
chr10:37831232|37856337	exon	ENSG00000198105.15	ZNF248	protein_coding	0	0	0	0	0.75	1.127	0	1	0	0	0	0	0	0	1	0.064	0	0.031	0	0	complete match
chr10:37831232|37856532	exon	ENSG00000198105.15	ZNF248	protein_coding	0	0.43	0	0.086	0	0	0	0	0	0	0	0.022	0	1	0	0	0	0	0	0	complete match
chr10:382647|390863	exon	ENSG00000151240.17	DIP2C	protein_coding	0	0	1	0	0	0	0.443	0.015	0.6	0	0	0	0.2	0	0	0	0.008	0.005	0.017	0	complete match
chr10:382647|415888	exon	ENSG00000151240.17	DIP2C	protein_coding	0	0	0	0	0	0.56	0	0	0	1	0	0	0	0	0	0.027	0	0	0	0.025	complete match
chr10:399109|415888	exon	ENSG00000151240.17	DIP2C	protein_coding	2	0.32	0	0	0	0	0	0.336	0.49	0	0.16	0.013	0	0	0	0	0	0.019	0.026	0	complete match
chr10:408926|415888	exon	ENSG00000151240.17	DIP2C	protein_coding	3.248	2.529	1	2	1	0.533	0.395	3.06	2	3	0.069	1	0.025	0.04	0.057	0.027	0.101	0.167	1	1	complete match
chr10:408926|417344	intron	ENSG00000151240.17	DIP2C	protein_coding	0	0.412	0.727	0	3	1	2.065	0.24	1	0	0	1	1	0	1	0.4	0.074	1	0.027	0	complete match
chr10:408926|423033	exon	ENSG00000151240.17	DIP2C	protein_coding	0	0	0	0	0	0	0.735	1	0	0.265	0	0	0	0	0	0	1	1	0	1	complete match
chr10:408926|440996	exon	ENSG00000239822.3,ENSG00000151240.17	RN7SL754P,DIP2C	misc_RNA,protein_coding	0	0	0	0.257	0	0	0.245	0	0	0.088	0	0	0	1	0	0	0.006	0	0	0.001	complete match
chr10:413913|423033	exon	ENSG00000151240.17	DIP2C	protein_coding	0	0.181	0	0.038	0	0.6	0.064	0	0	0.078	0	0.007	0	0.001	0	1	0.001	0	0	0.002	complete match
chr10:419065|423033	exon	ENSG00000151240.17	DIP2C	protein_coding	1	0.669	2	1	1	1.195	0.907	0.189	0.28	1.078	0.013	0.011	0.033	0.013	0.019	0.033	0.013	0.004	0.004	0.013	partial match
chr10:419065|440996	exon	ENSG00000239822.3,ENSG00000151240.17	RN7SL754P,DIP2C	misc_RNA,protein_coding	0	0.235	0	0	0.226	0.29	2	0	6.991	0.176	0	1	0	0	0.008	0.011	0.046	0	0.226	1	complete match
chr10:419065|472549	exon	ENSG00000239822.3,ENSG00000151240.17	RN7SL754P,DIP2C	misc_RNA,protein_coding	0.638	0	0	0.257	0.182	1.029	0	1	0	0.794	0.033	0	0	1	0.035	1	0	0.033	0	1	complete match
chr10:419065|520355	intron	ENSG00000239822.3,ENSG00000151240.17	RN7SL754P,DIP2C	misc_RNA,protein_coding	0.257	0	0	0	0	0	0.122	0	0	0	1	0	0	0	0	0	1	0	0	0	complete match
chr10:422824|472549	exon	ENSG00000239822.3,ENSG00000151240.17	RN7SL754P,DIP2C	misc_RNA,protein_coding	0	0.49	0	0.343	0	0	0	0.032	0.193	0.055	0	0.01	0	0.005	0	0	0	0.001	0.002	0.001	complete match
chr10:422824|486530	exon	ENSG00000239822.3,ENSG00000151240.17	RN7SL754P,DIP2C	misc_RNA,protein_coding	0	0	0	0.057	0.156	0	0.13	0	0	0	0	0	0	0.037	0.004	0	0.002	0	0	0	complete match
chr10:42594595|42632439	exon	ENSG00000196693.15	ZNF33B	protein_coding	1	0	0.2	0	0	0	0	0	0	0	0.041	0	0.014	0	0	0	0	0	0	0	complete match
chr10:42791627|42793991	exon	ENSG00000165733.8	BMS1	protein_coding	0	0.368	0	1.973	0	0.428	2.711	0	0	0	0	0.014	0	0.064	0	0.006	0.038	0	0	0	complete match
chr10:42816599|42823784	exon	ENSG00000165733.8	BMS1	protein_coding	3.338	1	1	1	3.776	0.912	2	0.6	0	5.974	0.041	0.031	0.017	0.017	0.04	0.01	0.036	1	0	0.068	complete match
chr10:43154897|43158931	exon	ENSG00000169826.8	CSGALNACT2	protein_coding	4	0.007	2	3	2	1	4	1	0.139	3	0.076	0.003	0.041	0.082	0.046	0.022	0.211	0.1	0.013	0.261	complete match
chr10:43154897|43160595	exon	ENSG00000169826.8	CSGALNACT2	protein_coding	0	0.152	0	0.175	0	0	0	0	1	0.156	0	0.003	0	0.004	0	0	0	0	0.018	0.002	complete match
chr10:43154897|43167098	exon	ENSG00000169826.8	CSGALNACT2	protein_coding	0	0	1	13.468	0.38	1	2	2.79	1	0.711	0	0	0.022	0.183	0.022	0.022	1	0.024	0.012	0.006	complete match
chr10:43154897|43176032	exon	ENSG00000169826.8	CSGALNACT2	protein_coding	5	2.647	3	7	2	2	5	3	9	9	0.159	1	1	1	1	0.075	0.102	1	1	1	complete match
chr10:43158715|43167098	exon	ENSG00000169826.8	CSGALNACT2	protein_coding	0	0.965	1	0.771	0.375	0	0.612	1	0.789	0.529	0	0.02	0.042	1	0.002	0	1	1	1	1	complete match
chr10:43158715|43176032	exon	ENSG00000169826.8	CSGALNACT2	protein_coding	0.096	0.143	2	0.072	0.5	0	0.051	1	1	2	0.003	0.011	0.108	0.005	1	0	0.001	0.01	0.028	0.04	complete match
chr10:43160494|43164044	exon	ENSG00000169826.8	CSGALNACT2	protein_coding	0.016	0	0	0	0	0	0	0.186	0.154	0.41	0.001	0	0	0	0	0	0	0.001	0.001	0.002	complete match
chr10:43160494|43176032	exon	ENSG00000169826.8	CSGALNACT2	protein_coding	0	3.312	0	0	0	0	7.268	0	0	0.176	0	0.145	0	0	0	0	0.074	0	0	1	complete match
chr10:43163866|43176032	exon	ENSG00000169826.8	CSGALNACT2	protein_coding	0.017	0	0	0	0	0	0	0.106	0.019	0	0.001	0	0	0	0	0	0	0.002	0.002	0	complete match
chr10:43167004|43176032	exon	ENSG00000169826.8	CSGALNACT2	protein_coding	0	0	0	0	0.386	0	0	0	0.316	1	0	0	0	0	0.008	0	0	0	1	0.167	complete match
chr10:440871|486530	exon	ENSG00000151240.17	DIP2C	protein_coding	0.446	0.647	0	0	2	0.046	1	0	0	1	0.009	1	0	0	0.308	0.083	0.167	0	0	0.667	complete match
chr10:44978056|44978617	intron	ENSG00000165507.9	DEPP1	protein_coding	0	0	0.027	0	0	0	0.045	0	0	0	0	0	0.002	0	0	0	0.001	0	0	0	complete match
chr10:45054334|45061944	intron	ENSG00000270258.1	DUXAP4	processed_pseudogene	0	0	0	0	0	0	0.061	0	0	0.441	0	0	0	0	0	0	1	0	0	0.014	complete match
chr10:45059387|45092468	antisense	ENSG00000277757.4,ENSG00000226937.9,ENSG00000228462.1	AL358394.3,CEP164P1,RPS19P7	lncRNA,transcribed_processed_pseudogene,processed_pseudogene	0.343	0.882	0.727	0.6	0.25	0.429	2.085	0.615	0.04	0.618	1	1	1	0.176	1	1	0.41	0.291	0.074	1	complete match
chr10:45181082|45194254	exon	ENSG00000278531.1,ENSG00000227683.1,ENSG00000207071.1	AL512324.3,AL358394.1,RNU6-1207P	unprocessed_pseudogene,lncRNA,snRNA	0	0	1	0	0	0	0	0	0	1	0	0	1	0	0	0	0	0	0	0.5	complete match
chr10:45457785|45464327	exon	ENSG00000165406.16	MARCHF8	protein_coding	10.878	1	1.111	2	1	0.133	1.864	1.639	0.431	1	0.37	0.057	0.054	0.118	0.043	0.006	0.125	0.112	0.022	0.056	complete match
chr10:45458132|45464327	exon	ENSG00000165406.16	MARCHF8	protein_coding	0	0	0	0.018	0	0	0	0	0	0.485	0	0	0	0.001	0	0	0	0	0	0.014	complete match
chr10:45459120|45464327	exon	ENSG00000165406.16	MARCHF8	protein_coding	0.088	0.163	1	0	0	0	0.85	0.14	0.043	0.113	0.002	0.005	0.027	0	0	0	0.026	0.003	0.028	0.003	complete match
chr10:45533110|45553204	exon	ENSG00000165406.16	MARCHF8	protein_coding	0	0	1	0	0	0	1	0	0.053	0.165	0	0	0.061	0	0	0	0.143	0	0.021	0.014	complete match
chr10:45618140|45639963	exon	ENSG00000172671.20	ZFAND4	protein_coding	0	0	0.024	0	0	0.196	0	0	0	0	0	0	0.007	0	0	0.017	0	0	0	0	complete match
chr10:45618140|45640421	exon	ENSG00000172671.20	ZFAND4	protein_coding	0	0.106	0	0	0	0	0.074	0	0	0	0	0.014	0	0	0	0	0.024	0	0	0	complete match
chr10:45624583|45627105	exon	ENSG00000172671.20	ZFAND4	protein_coding	2	0	0.273	0.171	0	0	0	0	0	0	0.571	0	1	1	0	0	0	0	0	0	complete match
chr10:45624583|45663842	exon	ENSG00000172671.20	ZFAND4	protein_coding	1	0	0	1	1	0	0	0	0	0.265	0.167	0	0	1	1	0	0	0	0	1	complete match
chr10:45625951|45627105	exon	ENSG00000172671.20	ZFAND4	protein_coding	0	0.003	1	0.238	0	0.125	0.012	0.019	0.026	0.352	0	0.006	1	0.033	0	0.015	0.024	0.003	0.017	0.022	complete match
chr10:45625951|45639963	exon	ENSG00000172671.20	ZFAND4	protein_coding	0	0.033	0.091	0	0	0	0.038	0	0.097	0	0	0.003	1	0	0	0	0.003	0	0.007	0	complete match
chr10:45639751|45663842	exon	ENSG00000172671.20	ZFAND4	protein_coding	0.343	0.075	0.279	1	0	0	0	2	0	0.009	1	0.07	0.157	0.222	0	0	0	0.5	0	0.006	complete match
chr10:45639816|45652033	exon	ENSG00000172671.20	ZFAND4	protein_coding	0	0	0	0.007	0	0	0	0	0	0.027	0	0	0	0.001	0	0	0	0	0	0.002	complete match
chr10:45639816|45653059	exon	ENSG00000172671.20	ZFAND4	protein_coding	0	0	0.455	1.102	0	0	0.017	0.18	0	0	0	0	1	0.197	0	0	0.002	1	0	0	complete match
chr10:45639816|45663842	exon	ENSG00000172671.20	ZFAND4	protein_coding	0.159	0.986	1	2.571	1.375	1	1	2	1	0.794	0.018	0.094	0.105	1	1	0.111	0.125	1	0.071	1	complete match
chr10:45648294|45663842	exon	ENSG00000172671.20	ZFAND4	protein_coding	0	0	0	0	0.61	0	0	0.05	0.212	0	0	0	0	0	0.048	0	0	0.01	0.298	0	complete match
chr10:45651966|45663842	exon	ENSG00000172671.20	ZFAND4	protein_coding	0	0	0	0	0	0.341	1	0	0	0	0	0	0	0	0	0.079	0.222	0	0	0	complete match
chr10:45662580|45663842	exon	ENSG00000172671.20	ZFAND4	protein_coding	0.411	0.023	2.182	0.459	0	1	0.546	0.273	0	0.441	0.17	0.043	1	0.234	0	0.5	0.353	0.215	0	0.052	complete match
chr10:45663542|45663842	exon	ENSG00000172671.20	ZFAND4	protein_coding	0.174	0.046	0	0	0.375	3	0.018	0.574	0	0	0.009	0.003	0	0	1	0.375	0.012	0.067	0	0	complete match
chr10:45728862|45740246	exon	ENSG00000172661.18	WASHC2C	protein_coding	0.859	1	2	0	0	1.38	0.546	2	1.954	1	0.046	0.021	0.028	0	0	0.041	0.047	0.024	0.023	0.015	complete match
chr10:45754486|45759401	exon	ENSG00000172661.18	WASHC2C	protein_coding	0	2.062	0	0.499	0	0	0	0	1	0.288	0	0.046	0	0.009	0	0	0	0	0.018	0.004	none
chr10:45853655|45854895	exon	ENSG00000239883.8,ENSG00000188234.13	PARGP1,AGAP4	transcribed_unprocessed_pseudogene,protein_coding	1	0	3.22	0	0	0	1	0.282	0	0	0.054	0	0.331	0	0	0	0.08	0.025	0	0	complete match
chr10:45862986|45900426	exon	ENSG00000239883.8	PARGP1	transcribed_unprocessed_pseudogene	0.712	1	0	2.112	0	0	0.477	4	0.032	3.367	0.031	0.047	0	0.167	0	0	0.019	0.143	0.005	0.121	complete match
chr10:45862986|45916171	exon	ENSG00000239883.8	PARGP1	transcribed_unprocessed_pseudogene	0	0	0.232	0.257	0	0	0	0	0	0	0	0	0.03	0.035	0	0	0	0	0	0	complete match
chr10:45862986|45964871	exon	ENSG00000239883.8	PARGP1	transcribed_unprocessed_pseudogene	0	0	1	1	0.018	0	3	0	0	0	0	0	0.286	0.25	0.005	0	0.375	0	0	0	complete match
chr10:45888165|45916171	exon	ENSG00000239883.8	PARGP1	transcribed_unprocessed_pseudogene	0	0.058	3	0	0	0	0	0	0.212	0	0	0.005	0.2	0	0	0	0	0	0.017	0	complete match
chr10:45939361|45962994	intron	ENSG00000239883.8	PARGP1	transcribed_unprocessed_pseudogene	2	3	5	2	0.835	0	2	2.202	5	0	0.077	0.154	0.256	0.111	0.068	0	0.1	0.093	0.263	0	complete match
chr10:45939361|45965855	intron	ENSG00000239883.8	PARGP1	transcribed_unprocessed_pseudogene	0	0	0	0	0	0.182	0	2	0	0	0	0	0	0	0	0.044	0	0.4	0	0	complete match
chr10:45975454|45988847	exon	ENSG00000265354.4,ENSG00000265733.1	TIMM23,SNORA74C-1	protein_coding,snoRNA	4	7	10	4	2	5	5	1	3	3	0.025	0.049	0.215	0.023	0.038	0.097	0.04	1	0.017	0.015	complete match
chr10:45975454|45994719	intron	ENSG00000265354.4,ENSG00000265733.1	TIMM23,SNORA74C-1	protein_coding,snoRNA	0	0	0	0	0	0	0	0.18	0	0.265	0	0	0	0	0	0	0	1	0	1	complete match
chr10:45982523|45988847	exon	ENSG00000265354.4,ENSG00000265733.1	TIMM23,SNORA74C-1	protein_coding,snoRNA	0.978	2	2	4	1	2.775	1	3.723	3	0.938	0.014	0.043	0.019	0.076	0.004	0.022	0.024	0.028	0.061	0.019	complete match
chr10:46003203|46003496	exon	ENSG00000265354.4	TIMM23	protein_coding	0	0	3.14	0	0	2.88	0	0	1	0	0	0	0.017	0	0	0.012	0	0	0.014	0	complete match
chr10:46006447|46016694	exon	ENSG00000266412.5	NCOA4	protein_coding	0	0.358	0	0	0	0	0	0	0.455	0	0	0.003	0	0	0	0	0	0	0.005	0	complete match
chr10:46009411|46016694	exon	ENSG00000266412.5	NCOA4	protein_coding	0	0.525	1.734	0.289	0	0	0.605	0	0	1.276	0	0.004	0.006	0.002	0	0	0.009	0	0	0.01	complete match
chr10:46010223|46011206	exon	ENSG00000266412.5	NCOA4	protein_coding	1	1.168	1	2	2	1.301	1.616	1	2	0	0.003	0.004	0.007	0.007	0.008	0.005	0.01	0.007	0.009	0	complete match
chr10:46010223|46013639	exon	ENSG00000266412.5	NCOA4	protein_coding	0	0	57.675	1.102	0.218	0.241	0.245	0	0.028	0	0	0	0.157	0.269	0.068	0.042	1	0	0.014	0	complete match
chr10:46014444|46016694	exon	ENSG00000266412.5	NCOA4	protein_coding	0.425	0.37	0	0.119	1.584	1.261	0.187	0.377	3.051	0.444	0.001	0.001	0	0	0.007	0.006	0.001	0.003	0.015	0.002	complete match
chr10:46940623|46947955	exon	ENSG00000204179.10	PTPN20	protein_coding	0	0	0	0	0	0	0	0.004	0.474	0	0	0	0	0	0	0	0	0.004	1	0	complete match
chr10:472439|486530	exon	ENSG00000151240.17	DIP2C	protein_coding	3	0.294	3	1.543	3	1	2.327	1	3	4	0.081	1	1	1	1	1	1	0.042	1	0.727	complete match
chr10:4830675|4835809	exon	ENSG00000165568.18	AKR1E2	protein_coding	0.005	0.012	0.002	0	0.036	0	0	0	0.001	0	0	0.001	0	0	0.002	0	0	0	0	0	complete match
chr10:4830675|4842504	exon	ENSG00000165568.18	AKR1E2	protein_coding	0.043	0.02	0.027	0.036	0.371	1	0	0.003	0.014	0.142	0.002	0.002	0.002	0.002	0.028	0.083	0	0	0.001	0.005	complete match
chr10:4830675|4847230	exon	ENSG00000165568.18	AKR1E2	protein_coding	0	1	0	0	0	0	0.009	0.008	1	0	0	0.133	0	0	0	0	0.003	0.001	0.222	0	complete match
chr10:4830675|4847299	exon	ENSG00000165568.18	AKR1E2	protein_coding	1	4	0.024	3	0.604	0.157	2	2	0.011	2	0.167	0.889	0.023	0.667	0.06	0.043	0.4	0.5	0.011	1	complete match
chr10:4830675|4847660	exon	ENSG00000165568.18	AKR1E2	protein_coding	1	0.022	0.012	0.03	0.354	0.101	1	0	0.012	2	0.143	0.002	0.001	0.007	0.026	0.025	0.062	0	0.003	0.25	complete match
chr10:4830675|4854236	intron	ENSG00000165568.18	AKR1E2	protein_coding	1	0	0	0	0	0.031	0.004	0	0	0.007	0.2	0	0	0	0	0.02	0.001	0	0	0.005	partial match
chr10:4830675|4873307	intron	ENSG00000165568.18	AKR1E2	protein_coding	6	2	1	0.049	3.125	0.6	0.312	0.08	1	2	0.522	0.308	0.5	0.024	0.377	0.038	0.238	0.018	0.286	0.571	complete match
chr10:4830675|4908420	intron	ENSG00000165568.18	AKR1E2	protein_coding	0.048	0.397	1	5	1	1	0.058	1	0.021	1	0.005	0.04	0.133	0.588	0.667	0.4	0.016	0.071	0.04	0.125	complete match
chr10:4830675|4909606	intron	ENSG00000165568.18	AKR1E2	protein_coding	0.074	2	3.455	3.171	0	2	1.776	1	0.013	0.441	0.047	0.444	0.089	0.083	0	1	0.074	1	0.026	1	complete match
chr10:4830675|4933330	intron	ENSG00000165568.18	AKR1E2	protein_coding	1	0.725	0.371	0.055	0	0.343	1	0.016	1	0	0.222	0.153	0.11	0.012	0	1	0.286	0.005	0.667	0	complete match
chr10:48325897|48404981	exon	ENSG00000107643.16	MAPK8	protein_coding	0	0.033	0	0	0	0	0.01	0.031	0	0	0	0.001	0	0	0	0	0	0.001	0	0	complete match
chr10:48325897|48410168	exon	ENSG00000107643.16	MAPK8	protein_coding	0.144	0	1.672	0.686	0.375	0.137	0.918	0.18	0	0.265	0.016	0	0.058	0.14	1	0.064	1	1	0	1	complete match
chr10:48401612|48404981	exon	ENSG00000107643.16	MAPK8	protein_coding	1	0.765	3	0	2	2	1	3	2	1.072	0.049	0.032	0.12	0	0.071	0.077	1	1	0.058	0.027	complete match
chr10:48401612|48410168	exon	ENSG00000107643.16	MAPK8	protein_coding	1	3	5	2	1	1	1	2	7	1	0.021	0.057	0.169	0.049	0.027	0.024	0.019	0.051	0.124	0.039	complete match
chr10:48453304|48479764	exon	ENSG00000128805.14	ARHGAP22	protein_coding	0	0	0	0	0	0.155	0	0	0.042	0.272	0	0	0	0	0	0.001	0	0	0	0.002	complete match
chr10:484781|486530	exon	ENSG00000151240.17	DIP2C	protein_coding	0	1	1	1	0	0	0.827	0.102	3	2	0	0.083	0.095	0.333	0	0	0.062	0.064	0.103	0.5	complete match
chr10:484781|520355	intron	ENSG00000151240.17	DIP2C	protein_coding	0.034	0	0	0	0.05	0	0	0	0	0	0.003	0	0	0	0.01	0	0	0	0	0	complete match
chr10:48555463|48583152	exon	ENSG00000128805.14	ARHGAP22	protein_coding	0	0	0	0	1	1	0.087	0.077	0	3	0	0	0	0	0.004	0.004	0.001	0.001	0	0.016	complete match
chr10:48555463|48583510	intron	ENSG00000128805.14	ARHGAP22	protein_coding	0	0	0	0	1	0	0	0.06	0.158	0	0	0	0	0	0.005	0	0	1	1	0	partial match
chr10:4873214|4909606	antisense	ENSG00000151631.8	AKR1C6P	unprocessed_pseudogene	0	0	0.039	0	0	0	0.009	0	0	0	0	0	0.005	0	0	0	0.001	0	0	0	complete match
chr10:4908351|4909606	intergenic	NA	NA	NA	0	1	0.273	0.6	0	0.086	1	1	0	0	0	0.667	0.009	1	0	0.033	1	0.333	0	0	complete match
chr10:4908351|4933330	intergenic	NA	NA	NA	0	0.176	0	0.002	0	0	0	0	0	0	0	0.003	0	0.002	0	0	0	0	0	0	complete match
chr10:49460373|49506012	exon	ENSG00000225830.14	ERCC6	protein_coding	0.345	0	0	0.036	0	0	0.084	0	2	0	0.018	0	0	0.005	0	0	0.009	0	0.286	0	complete match
chr10:49470182|49500696	exon	ENSG00000225830.14	ERCC6	protein_coding	0	0	0	0.099	0	0.239	0	0	0	0	0	0	0	0.003	0	0.007	0	0	0	0	complete match
chr10:49470182|49506012	exon	ENSG00000225830.14	ERCC6	protein_coding	0	0.661	0	0.171	0	0.171	0	0	0	0.632	0	0.036	0	1	0	1	0	0	0	0.052	complete match
chr10:49472376|49506012	exon	ENSG00000225830.14	ERCC6	protein_coding	0	0	0.153	0	0	0.444	0	0	0	0	0	0	0.013	0	0	0.011	0	0	0	0	complete match
chr10:49478354|49506012	exon	ENSG00000225830.14	ERCC6	protein_coding	0	0.195	0.586	0	0	0	0	0	0	0.261	0	0.012	0.028	0	0	0	0	0	0	0.014	complete match
chr10:49482687|49506012	exon	ENSG00000225830.14	ERCC6	protein_coding	1	0	0	0	0.508	0.171	0	0.021	0	0	0.133	0	0	0	0.337	1	0	0.004	0	0	complete match
chr10:49493117|49500696	exon	ENSG00000225830.14	ERCC6	protein_coding	0	0	0	0	0	0	0	0.017	0.237	0	0	0	0	0	0	0	0	0.002	1	0	partial match
chr10:49493117|49506012	exon	ENSG00000225830.14	ERCC6	protein_coding	0.388	0.531	2	2	5	2	0.596	1	0.688	0.577	0.029	0.041	0.093	0.087	0.227	0.075	0.035	0.062	0.05	0.052	complete match
chr10:49500538|49506012	exon	ENSG00000225830.14	ERCC6	protein_coding	0.371	2	6	2	2	2	0.61	0	1	1	0.026	0.333	0.211	0.148	0.25	0.068	0.075	0	0.083	0.08	complete match
chr10:49524033|49528525	exon	ENSG00000225830.14	ERCC6	protein_coding	0	0	0.379	0.52	0.422	0	0	0	0	3	0	0	0.015	0.03	0.013	0	0	0	0	0.171	complete match
chr10:49528417|49532978	exon	ENSG00000225830.14	ERCC6	protein_coding	0.857	0.019	1	0.793	0	0.504	0.496	0	0.191	0.411	1	0.003	1	0.027	0	0.025	0.024	0	0.01	0.014	complete match
chr10:49528417|49536759	intron	ENSG00000225830.14	ERCC6	protein_coding	0	0.588	0	0	0	0	0	0	0.071	0	0	0.049	0	0	0	0	0	0	0.124	0	complete match
chr10:49528417|49536872	intron	ENSG00000225830.14	ERCC6	protein_coding	0	0	0	0	0	0.086	0	0	0	0.176	0	0	0	0	0	1	0	0	0	0.027	complete match
chr10:49528417|49536923	intron	ENSG00000225830.14	ERCC6	protein_coding	0	2.358	0	0	0	1	0	0	0	0	0	0.088	0	0	0	0.019	0	0	0	0	complete match
chr10:49827402|49832908	intron	ENSG00000227345.8	PARG	protein_coding	0	0	0	0	1	0.85	0	0	0	0	0	0	0	0	0.154	0.05	0	0	0	0	complete match
chr10:49832803|49843632	exon	ENSG00000227345.8	PARG	protein_coding	0	0	0	0	0	0	0.19	0	1	0	0	0	0	0	0	0	0.008	0	0.087	0	complete match
chr10:49857306|49934163	exon	ENSG00000227345.8	PARG	protein_coding	0	0	0	0	0	0	0	0	3	1	0	0	0	0	0	0	0	0	0.09	0.024	complete match
chr10:49915917|49935142	exon	ENSG00000227345.8	PARG	protein_coding	7	1	3	5	4	0.789	0.576	1	1	5	0.147	0.065	0.118	0.167	0.111	0.023	0.019	0.033	0.043	0.167	complete match
chr10:49932100|49934163	exon	ENSG00000227345.8	PARG	protein_coding	0.448	0	0	1	0	0	0	0.492	0.237	0	0.009	0	0	0.022	0	0	0	0.016	1	0	complete match
chr10:49932100|49935142	exon	ENSG00000227345.8	PARG	protein_coding	1.2	5	3	0.429	0.856	1	0	1.26	0.868	1	1	1	0.078	1	0.03	0.031	0	0.033	0.024	0.03	complete match
chr10:49943235|49958480	exon	ENSG00000288603.1,ENSG00000204152.12,ENSG00000178440.7	SNORA74C-2,TIMM23B,TIMM23B-AGAP6	snoRNA,transcribed_unprocessed_pseudogene,lncRNA	0	0	0	0.042	0	0	0.143	0	0.053	0	0	0	0	0.001	0	0	0.003	0	0.001	0	complete match
chr10:49952126|49958480	exon	ENSG00000288603.1,ENSG00000204152.12,ENSG00000178440.7	SNORA74C-2,TIMM23B,TIMM23B-AGAP6	snoRNA,transcribed_unprocessed_pseudogene,lncRNA	2	3	1	4	1	2	0.812	0.508	1	3	0.049	0.095	0.025	1	0.026	0.062	0.024	0.008	1	0.035	complete match
chr10:49952126|49973142	exon	ENSG00000288603.1,ENSG00000204152.12,ENSG00000178440.7	SNORA74C-2,TIMM23B,TIMM23B-AGAP6	snoRNA,transcribed_unprocessed_pseudogene,lncRNA	1	1	0.636	4	0.679	0.218	0.042	0.14	1	1.072	0.017	0.014	0.008	0.211	0.015	0.005	0.004	0.009	0.019	0.04	complete match
chr10:50048202|50061596	exon	ENSG00000235618.8	FAM21EP	transcribed_unprocessed_pseudogene	0	2	1	0	0	0	0	0	0	0	0	0.286	0.167	0	0	0	0	0	0	0	complete match
chr10:50069547|50080931	exon	ENSG00000099290.17	WASHC2A	protein_coding	5.95	1	2	2.041	0	0.915	0	1	29.138	5.1	0.137	0.02	0.03	0.028	0	0.04	0	0.014	0.308	0.067	complete match
chr10:50090776|50093917	exon	ENSG00000099290.17	WASHC2A	protein_coding	0	0	0	0	0	0	0	0.605	0.677	0	0	0	0	0	0	0	0	0.006	0.006	0	complete match
chr10:50306844|50311415	exon	ENSG00000198964.14	SGMS1	protein_coding	0	0	0	0.588	0	0	0	5.89	0	0	0	0	0	0.024	0	0	0	0.204	0	0	complete match
chr10:50327205|50344345	exon	ENSG00000198964.14	SGMS1	protein_coding	0	0	0.134	0	0	1	0	0	0.154	0	0	0	0.007	0	0	0.049	0	0	0.01	0	complete match
chr10:50340387|50344345	exon	ENSG00000198964.14	SGMS1	protein_coding	0	1	0.455	0	2	0.366	0.429	0	0	0	0	0.057	1	0	0.125	0.027	1	0	0	0	complete match
chr10:50343492|50344345	exon	ENSG00000198964.14	SGMS1	protein_coding	0	0	0.164	0.337	0	1	1.738	0.066	0	0.265	0	0	0.009	0.015	0	0.044	0.09	0.003	0	1	complete match
chr10:50433476|50519921	exon	ENSG00000198964.14	SGMS1	protein_coding	0	0.037	0	0.02	0	0	0.029	0	0	0.072	0	0.003	0	0.003	0	0	0.002	0	0	0.007	complete match
chr10:50433476|50590247	exon	ENSG00000198964.14	SGMS1	protein_coding	2	0	2	0	22.332	0	4	7	0.053	0	0.069	0	0.2	0	0.521	0	0.074	1	0.002	0	complete match
chr10:50460673|50590247	exon	ENSG00000198964.14	SGMS1	protein_coding	0	0	2	0.017	1	0	0	0.248	0.01	0.031	0	0	0.062	0.002	0.222	0	0	0.006	0.001	0.003	complete match
chr10:51148082|51157148	intron	ENSG00000185532.20	PRKG1	protein_coding	0	0	0.364	0.086	0	0	1.787	0.6	2	0.529	0	0	1	1	0	0	0.166	1	0.4	1	complete match
chr10:51153164|51157148	intron	ENSG00000185532.20	PRKG1	protein_coding	0	0	0	0.092	0	0	0.426	0	0.13	0	0	0	0	0.02	0	0	0.007	0	0.004	0	complete match
chr10:52271350|52290290	exon	ENSG00000185532.20	PRKG1	protein_coding	0	0	0.182	0	0	0	1	0.487	0	1	0	0	1	0	0	0	0.021	0.017	0	0.033	complete match
chr10:52280789|52290290	exon	ENSG00000185532.20	PRKG1	protein_coding	0	0	0	0	0	0	0.281	0.56	4.541	0	0	0	0	0	0	0	0.016	0.027	0.156	0	complete match
chr10:52293915|52309537	exon	ENSG00000236671.9	PRKG1-AS1	lncRNA	0	0	0	0	0	0	0	0	0.316	1	0	0	0	0	0	0	0	0	1	0.067	complete match
chr10:5648970|5653050	exon	ENSG00000196372.13	ASB13	protein_coding	0	0	0.182	0	0	0	0	0	0.316	0	0	0	1	0	0	0	0	0	1	0	complete match
chr10:5689286|5714207	intron	ENSG00000108021.20	TASOR2	protein_coding	0	0	0	0	0.073	0	0.137	0	0.09	0	0	0	0	0	0.046	0	0.005	0	0.002	0	complete match
chr10:5699525|5714207	exon	ENSG00000108021.20	TASOR2	protein_coding	8	5	3	2	1	0.922	11	2	5	6	0.356	0.105	0.462	0.138	0.2	0.269	0.611	0.083	0.526	0.6	complete match
chr10:5709530|5712918	exon	ENSG00000108021.20	TASOR2	protein_coding	0	0	0.181	0	0	0.04	0	0.095	0.619	0.044	0	0	0.009	0	0	0.001	0	0.004	0.068	0.002	complete match
chr10:5709530|5714207	exon	ENSG00000108021.20	TASOR2	protein_coding	1	0	6.209	1	1	1	1	1.38	2	1	0.019	0	0.256	1	0.038	0.023	1	0.005	1	0.017	complete match
chr10:5709530|5717750	exon	ENSG00000108021.20	TASOR2	protein_coding	0.943	0.235	1	0	0	0.117	0	0.72	1	0	1	1	0.286	0	0	0.028	0	1	0.038	0	complete match
chr10:5709530|5724533	exon	ENSG00000108021.20	TASOR2	protein_coding	0.086	0	0	0	0	0	0.184	0.06	0	0	1	0	0	0	0	0	1	1	0	0	complete match
chr10:5709530|5727123	exon	ENSG00000108021.20	TASOR2	protein_coding	0	0	0	0.429	0.153	0	0.184	1	1	0	0	0	0	0.002	0.002	0	0.001	1	1	0	complete match
chr10:5709530|5731203	exon	ENSG00000108021.20	TASOR2	protein_coding	0	0	0.008	0	0	0	0	0.3	0	0	0	0	0.001	0	0	0	0	1	0	0	complete match
chr10:5720544|5727123	exon	ENSG00000108021.20	TASOR2	protein_coding	1.092	0	2	2	0	0.133	2.922	1.183	0	0	0.015	0	0.031	0.031	0	0.001	0.031	0.015	0	0	complete match
chr10:5720544|5731203	exon	ENSG00000108021.20	TASOR2	protein_coding	0.686	0.882	0	0	0	0	0	0	1	0.441	1	1	0	0	0	0	0	0	0.043	1	complete match
chr10:5726885|5731203	exon	ENSG00000108021.20	TASOR2	protein_coding	0.063	0.218	0.033	0.33	0	0.344	0.19	0.141	0	0.84	0.007	0.003	0.001	0.005	0	0.003	0.002	0.003	0	0.008	complete match
chr10:5726885|5735546	exon	ENSG00000108021.20	TASOR2	protein_coding	0	0.294	0.727	0.224	0	0	0	0.567	0.947	1	0	1	1	0.012	0	0	0	0.008	1	0.023	complete match
chr10:5730487|5731203	exon	ENSG00000108021.20	TASOR2	protein_coding	0.771	0.059	0	0	0	0	0	0	0.178	0	1	1	0	0	0	0	0	0	0.002	0	complete match
chr10:5730916|5742364	exon	ENSG00000108021.20	TASOR2	protein_coding	0.206	0.778	0	0.905	0	0	0	0	0	0	0.006	0.014	0	0.013	0	0	0	0	0	0	complete match
chr10:5739618|5750027	exon	ENSG00000108021.20	TASOR2	protein_coding	0	0	0	0	1	0	2	0	0	0.055	0	0	0	0	1	0	0.044	0	0	0.005	complete match
chr10:5756613|5761471	exon	ENSG00000108021.20	TASOR2	protein_coding	1	0.253	1.873	0	0	0	1.356	0	0	1	0.013	0.004	0.03	0	0	0	0.019	0	0	0.012	complete match
chr10:5765062|5766638	intron	ENSG00000057608.17	GDI2	protein_coding	0	0.184	0	0	0	0	0.306	0	0	0	0	0.007	0	0	0	0	0.002	0	0	0	complete match
chr10:5765987|5800705	exon	ENSG00000057608.17	GDI2	protein_coding	0	0	1	0	0.493	0	0	0	0.158	0	0	0	0.004	0	0.003	0	0	0	1	0	complete match
chr10:5766494|5800705	exon	ENSG00000057608.17	GDI2	protein_coding	0	0	0	0	1.31	0	1	0.424	0	0	0	0	0	0	0.002	0	0.004	0.001	0	0	complete match
chr10:5768213|5800705	exon	ENSG00000057608.17	GDI2	protein_coding	5.928	465.605	1	5	0	5.259	0.496	1	17.135	3.505	0.03	0.475	0.005	0.021	0	0.017	0.062	0.006	0.023	0.011	complete match
chr10:5773842|5786050	exon	ENSG00000057608.17	GDI2	protein_coding	0.343	0.5	0.4	0.067	2	2.33	0	3.24	0	1	1	0.003	0.002	0.006	0.069	0.074	0	0.025	0	0.003	complete match
chr10:5773842|5800705	exon	ENSG00000057608.17	GDI2	protein_coding	8.273	2	5	5	1	42.573	3	13.32	4	8	0.015	1	1	0.008	0.001	0.049	0.024	1	0.02	1	complete match
chr10:5785142|5786050	exon	ENSG00000057608.17	GDI2	protein_coding	0.364	0	0	0	0	0	0.132	0	0	0	0.018	0	0	0	0	0	0.001	0	0	0	complete match
chr10:5785142|5800705	exon	ENSG00000057608.17	GDI2	protein_coding	10	8	11	5	2	5	1	2	6	6	0.042	0.042	1	0.5	1	1	1	1	1	0.02	complete match
chr10:5785142|5811956	exon	ENSG00000057608.17	GDI2	protein_coding	0	0	0.158	0	0.099	0.001	0.122	0.192	0.671	0	0	0	0.001	0	0	0	1	0.025	0.066	0	complete match
chr10:5785852|5795019	exon	ENSG00000057608.17	GDI2	protein_coding	2	1	0	1	0	0	0.03	0.125	0	0	0.003	0.005	0	0.004	0	0	0	0	0	0	complete match
chr10:5785852|5800705	exon	ENSG00000057608.17	GDI2	protein_coding	0.771	2	5	2	2	1.375	1	1	0.74	1	0.001	0.007	0.015	1	0.005	0.003	0.004	1	0.002	0.002	complete match
chr10:5794885|5800705	exon	ENSG00000057608.17	GDI2	protein_coding	17	5	11	13	5	6	1	9	20	17	0.055	0.019	1	0.039	0.01	0.013	0.002	0.038	0.052	0.019	complete match
chr10:58388190|58390860	exon	ENSG00000108064.11	TFAM	protein_coding	3.248	1	1	0	0	0	0	0	0	0.009	0.043	0.02	0.044	0	0	0	0	0	0	0.002	complete match
chr10:58388190|58395121	exon	ENSG00000108064.11	TFAM	protein_coding	0	0	1	1.469	0	0	0	0	0	0	0	0	0.02	0.058	0	0	0	0	0	0	complete match
chr10:58388190|58395342	exon	ENSG00000108064.11	TFAM	protein_coding	0	0	0	0.086	0	0	0.306	4.057	0	0.088	0	0	0	1	0	0	1	0.076	0	1	complete match
chr10:58394358|58395342	exon	ENSG00000108064.11	TFAM	protein_coding	0	0	0	0.222	0	0.41	0.496	0.384	0.237	0.652	0	0	0	0.008	0	0.004	0.019	0.017	1	0.014	complete match
chr10:58539321|58545668	intron	ENSG00000122870.12	BICC1	protein_coding	0	0	0	5.999	0	0	0	0	0	0.433	0	0	0	0.109	0	0	0	0	0	0.014	complete match
chr10:58539321|58590092	intron	ENSG00000122870.12	BICC1	protein_coding	0	5.237	0.273	0	0	0	0.061	0	0	0	0	0.086	0.014	0	0	0	0.004	0	0	0	partial match
chr10:58588215|58590092	intron	ENSG00000122870.12	BICC1	protein_coding	0	0	0.818	0.84	0.043	0.2	0.612	0.06	0.474	0.184	0	0	1	0.065	0.007	0.035	1	1	1	0.021	complete match
chr10:58588215|58612739	intron	ENSG00000122870.12	BICC1	protein_coding	0	0	0.06	0.092	0	0	0	0	0	0	0	0	0.008	0.02	0	0	0	0	0	0	partial match
chr10:58588215|58614374	intron	ENSG00000122870.12	BICC1	protein_coding	0	0	0	0	0	0.615	0	0	0.018	0.348	0	0	0	0	0	0.291	0	0	0.004	0.035	complete match
chr10:58588215|58620901	intron	ENSG00000122870.12	BICC1	protein_coding	1	1	0.182	1	1	1.463	2	0.48	3	4	1	1	1	0.004	0.5	0.038	0.129	1	0.167	0.025	complete match
chr10:58588215|58702143	intron	ENSG00000122870.12	BICC1	protein_coding	0	0	0	0	0.267	0	0.061	0	0	0	0	0	0	0	0.006	0	1	0	0	0	complete match
chr10:58609365|58620901	intron	ENSG00000122870.12	BICC1	protein_coding	3.5	0	0	0	0	0	0.055	0	0	0	0.123	0	0	0	0	0	0.005	0	0	0	partial match
chr10:58614293|58620901	intron	ENSG00000122870.12	BICC1	protein_coding	0	1.025	0	0	0	0	0.704	0.067	0.261	0	0	0.011	0	0	0	0	0.006	0.001	0.003	0	complete match
chr10:58620855|58702143	exon	ENSG00000122870.12	BICC1	protein_coding	1	0	0	0	0.073	0	0	0	0	0	0.022	0	0	0	0.001	0	0	0	0	0	complete match
chr10:58702074|58820468	exon	ENSG00000122870.12,ENSG00000183055.5	BICC1,FAM133CP	protein_coding,processed_pseudogene	0.257	0	0	0	0	1	0	0.021	0	0	1	0	0	0	0	0.4	0	0.003	0	0	complete match
chr10:58785001|58789456	exon	ENSG00000122870.12	BICC1	protein_coding	0	0	0	0	0	0	0	0.049	0.168	0	0	0	0	0	0	0	0	0.002	0.001	0	partial match
chr10:58789262|58793615	exon	ENSG00000122870.12	BICC1	protein_coding	1	1	1	4.651	0	0	1	1	5.354	2	0.003	0.004	0.002	0.009	0	0	0.004	0.005	0.013	0.004	complete match
chr10:58789682|58820468	exon	ENSG00000122870.12	BICC1	protein_coding	0.171	0.266	1	1	0	0	0	0	0	1	0.001	0.001	0.004	0.002	0	0	0	0	0	0.002	complete match
chr10:58813830|58820468	exon	ENSG00000122870.12	BICC1	protein_coding	1	4.505	2	1.848	0	0	0.753	1.099	1	1.71	0.02	0.089	0.019	0.016	0	0	0.016	0.03	0.003	0.019	complete match
chr10:5903020|5911128	exon	ENSG00000134452.19	FBH1	protein_coding	0	0.469	0	0	0	0	0.43	0	0	0	0	0.006	0	0	0	0	0.007	0	0	0	complete match
chr10:5903020|5927541	exon	ENSG00000134452.19	FBH1	protein_coding	0	0	0.754	0	0	0.086	0	0	0	0	0	0	0.008	0	0	0.001	0	0	0	0	complete match
chr10:5906037|5909294	exon	ENSG00000134452.19	FBH1	protein_coding	0	0	0	0	0	0	0.055	0	0	0.469	0	0	0	0	0	0	0.001	0	0	0.004	complete match
chr10:5906037|5911128	exon	ENSG00000134452.19	FBH1	protein_coding	0	0	0	0	0.805	0	0	0.123	0	0	0	0	0	0	0.008	0	0	0.002	0	0	complete match
chr10:5906037|5927541	exon	ENSG00000134452.19	FBH1	protein_coding	0.664	0	0	0	0	1	0	0	0	0	0.008	0	0	0	0	0.013	0	0	0	0	complete match
chr10:5908925|5911128	exon	ENSG00000134452.19	FBH1	protein_coding	0	0	0.545	0	0	0.449	0	0	0	0	0	0	0.005	0	0	0.01	0	0	0	0	complete match
chr10:5916234|5917676	exon	ENSG00000134452.19	FBH1	protein_coding	0	0	0	0	0	0	0.167	0	0	0.097	0	0	0	0	0	0	0.002	0	0	0.001	complete match
chr10:5956379|5960567	exon	ENSG00000134470.21	IL15RA	protein_coding	0	0.176	0	0	0	0	0	0	0	0.412	0	1	0	0	0	0	0	0	0	0.052	complete match
chr10:59804420|59814755	exon	ENSG00000108091.11	CCDC6	protein_coding	0	0.911	0	0	0	0	0.812	0	0	0.33	0	0.009	0	0	0	0	0.007	0	0	0.002	complete match
chr10:59804420|59852702	exon	ENSG00000108091.11	CCDC6	protein_coding	0	0.354	0	0	0	0.322	0	0.552	0.481	0	0	0.007	0	0	0	0.004	0	0.01	0.005	0	complete match
chr10:59812635|59852702	exon	ENSG00000108091.11	CCDC6	protein_coding	0	0	0.71	0.756	0	0	0	0.492	0	0	0	0	0.005	0.006	0	0	0	0.004	0	0	complete match
chr10:59832525|59852702	exon	ENSG00000108091.11	CCDC6	protein_coding	0	0	1	0	0	2.188	2	0	1	0	0	0	0.014	0	0	0.011	0.031	0	0.006	0	complete match
chr10:60059340|60064288	exon	ENSG00000151150.22	ANK3	protein_coding	0	0.235	0	0	0	0	0	0	0	0.11	0	1	0	0	0	0	0	0	0	0.052	complete match
chr10:60084602|60085253	exon	ENSG00000151150.22	ANK3	protein_coding	0.392	0.142	0.273	0.429	0	0.263	0.248	0.18	0	0.121	0.036	0.019	1	1	0	0.028	0.11	1	0	0.022	complete match
chr10:60084602|60088358	exon	ENSG00000151150.22	ANK3	protein_coding	0	0	0	0	0	0	0	0	0.119	0.088	0	0	0	0	0	0	0	0	0.026	1	complete match
chr10:60105905|60139087	exon	ENSG00000151150.22	ANK3	protein_coding	0	0	0	0.184	0	0.224	0	0.24	0	0.302	0	0	0	0.03	0	0.019	0	1	0	0.052	complete match
chr10:60261859|60279639	exon	ENSG00000151150.22	ANK3	protein_coding	0	0	0.545	0.349	0	0.76	0.857	0.3	0.159	0.176	0	0	1	0.035	0	0.048	1	1	0.096	1	complete match
chr10:60278774|60279639	exon	ENSG00000151150.22	ANK3	protein_coding	0	0	0	0	0	0.344	0	0	0	0.016	0	0	0	0	0	0.029	0	0	0	0.011	complete match
chr10:60780141|60785787	exon	ENSG00000170312.16	CDK1	protein_coding	0	0	1.321	0.888	0	0	0.245	0	0	0	0	0	0.076	0.058	0	0	1	0	0	0	complete match
chr10:60780141|60792289	exon	ENSG00000170312.16	CDK1	protein_coding	0	0	0	0	0	0.23	0	0.24	0	0	0	0	0	0	0	0.001	0	1	0	0	partial match
chr10:60886112|60892995	exon	ENSG00000072422.17	RHOBTB1	protein_coding	0	0	0.092	0	0	0.398	0	0	0	0	0	0	0.002	0	0	0.011	0	0	0	0	complete match
chr10:60910887|60941854	exon	ENSG00000072422.17,ENSG00000223107.1	RHOBTB1,RNU2-72P	protein_coding,snRNA	0	0	0	0	0	0	0.261	0	0.221	0	0	0	0	0	0	0	0.012	0	0.007	0	complete match
chr10:6097048|6105097	exon	ENSG00000134453.16	RBM17	protein_coding	1.2	0	0	0	0	0	0.482	0	0.544	0	1	0	0	0	0	0	0.009	0	0.008	0	complete match
chr10:6097048|6115311	exon	ENSG00000134453.16	RBM17	protein_coding	0	0	0	1.459	0	1.292	0	0	0	0	0	0	0	0.02	0	0.018	0	0	0	0	complete match
chr10:6101271|6106238	exon	ENSG00000134453.16	RBM17	protein_coding	0.641	1.014	4.086	4.583	3.793	1.164	0	3.169	0	4.783	0.006	0.01	0.036	0.036	0.023	0.007	0	0.037	0	0.032	complete match
chr10:61940183|62000321	exon	ENSG00000150347.16	ARID5B	protein_coding	1	0	0.727	0	0	0	2.855	0.068	0.124	0	0.031	0	0.142	0	0	0	0.058	0.011	0.047	0	complete match
chr10:61940183|62069797	exon	ENSG00000150347.16	ARID5B	protein_coding	0	0	1.405	0	0	0	0	0.424	2	0.581	0	0	0.011	0	0	0	0	0.006	0.018	0.004	complete match
chr10:62050888|62059295	exon	ENSG00000150347.16	ARID5B	protein_coding	0	0	0	1.026	0	0	0	1.346	0	2.371	0	0	0	0.005	0	0	0	0.007	0	0.006	complete match
chr10:62050888|62069797	exon	ENSG00000150347.16	ARID5B	protein_coding	0.343	0	0	1	9.859	0	0	0	1	0	1	0	0	1	0.098	0	0	0	0.006	0	complete match
chr10:62069700|62085900	exon	ENSG00000150347.16	ARID5B	protein_coding	0	3.811	0	0	0	0	0	0.292	0	0.732	0	0.029	0	0	0	0	0	0.004	0	0.007	complete match
chr10:6213623|6217191	exon	ENSG00000170525.21	PFKFB3	protein_coding	1	0	0	0	0	0	0	1	0	0	0.018	0	0	0	0	0	0	0.047	0	0	complete match
chr10:6213623|6224213	exon	ENSG00000170525.21	PFKFB3	protein_coding	0	0	0	0	0	0	0	0.262	0.179	0	0	0	0	0	0	0	0	0.013	0.002	0	complete match
chr10:6213623|6226365	exon	ENSG00000170525.21	PFKFB3	protein_coding	0.368	0	0	0	0	0	0	0.307	0	0	0.021	0	0	0	0	0	0	0.005	0	0	complete match
chr10:62388396|62399793	exon	ENSG00000285837.1,ENSG00000138311.18	AC024598.1,ZNF365	lncRNA,protein_coding	0	0	0	0.171	1	2.829	0.269	0.154	1	0.165	0	0	0	1	0.022	0.07	0.04	0.019	0.143	0.014	complete match
chr10:62388396|62459797	exon	ENSG00000285837.1,ENSG00000138311.18	AC024598.1,ZNF365	lncRNA,protein_coding	0	0	0	1	0.754	0.467	0	0.24	0.079	0.088	0	0	0	0.5	0.016	0.011	0	1	1	1	complete match
chr10:62388396|62498295	intron	ENSG00000285837.1,ENSG00000138311.18	AC024598.1,ZNF365	lncRNA,protein_coding	0	0	0	0	0	0.514	0	0	0.158	0	0	0	0	0	0	1	0	0	1	0	complete match
chr10:63176297|63177856	exon	ENSG00000171988.19	JMJD1C	protein_coding	0	0	0	0	0	0	0.316	0	1	1	0	0	0	0	0	0	0.007	0	0.025	0.022	complete match
chr10:63176297|63183569	exon	ENSG00000171988.19	JMJD1C	protein_coding	0	1.342	0.144	0.612	1.693	1	0.357	1	0	0	0	0.011	0.04	0.005	0.016	0.019	0.008	0.2	0	0	complete match
chr10:63176297|63184738	exon	ENSG00000171988.19	JMJD1C	protein_coding	3	0.09	0	0.429	0	0	0.83	0.345	0	1	0.026	0.035	0	1	0	0	0.011	0.005	0	0.012	complete match
chr10:63176297|63189446	exon	ENSG00000171988.19	JMJD1C	protein_coding	0	0.369	1.094	0	0	0	0.182	0	0	0	0	0.006	0.02	0	0	0	0.003	0	0	0	complete match
chr10:63176297|63191108	exon	ENSG00000171988.19	JMJD1C	protein_coding	0	0.289	0	0	0	0	0	0.028	0	0	0	0.012	0	0	0	0	0	0.001	0	0	complete match
chr10:63176297|63200677	exon	ENSG00000171988.19	JMJD1C	protein_coding	0	1.698	0	2.431	0	0.572	0	0	0	0	0	0.028	0	0.034	0	0.017	0	0	0	0	complete match
chr10:63184608|63194375	exon	ENSG00000171988.19	JMJD1C	protein_coding	0	0	0.636	0.847	0	0.06	0	0.259	0	0.021	0	0	1	0.02	0	0.002	0	0.005	0	0.008	complete match
chr10:63185563|63191108	exon	ENSG00000171988.19	JMJD1C	protein_coding	0	0	0	0	0.069	0.512	0	0	0	0	0	0	0	0	0.004	0.018	0	0	0	0	complete match
chr10:63185563|63194375	exon	ENSG00000171988.19	JMJD1C	protein_coding	0.259	1	1	0	0	0	0	0	0	0	0.014	0.014	0.012	0	0	0	0	0	0	0	complete match
chr10:63190894|63194375	exon	ENSG00000171988.19	JMJD1C	protein_coding	0	0	1.169	0	0	0	0	0.902	0	0	0	0	0.015	0	0	0	0	0.01	0	0	complete match
chr10:63190894|63200677	exon	ENSG00000171988.19	JMJD1C	protein_coding	0	0	0	2	0	0	0	0	0.359	0	0	0	0	0.027	0	0	0	0	0.003	0	complete match
chr10:63194286|63200677	exon	ENSG00000171988.19	JMJD1C	protein_coding	0	0.419	0	0	0.75	0	0	0	1.01	1	0	0.01	0	0	1	0	0	0	0.032	0.182	complete match
chr10:63194286|63215696	exon	ENSG00000171988.19	JMJD1C	protein_coding	0	0	1	0	0	0	1	0	0	1	0	0	0.01	0	0	0	0.018	0	0	0.011	complete match
chr10:63197411|63209235	exon	ENSG00000171988.19	JMJD1C	protein_coding	1.339	0	0	0	0	0	0	0	0	2	0.01	0	0	0	0	0	0	0	0	0.021	complete match
chr10:63206595|63209235	exon	ENSG00000171988.19	JMJD1C	protein_coding	0.514	0	1	1	0	0	3	1	0	1	1	0	0.017	0.065	0	0	0.053	0.014	0	0.017	complete match
chr10:63230295|63231947	intron	ENSG00000171988.19	JMJD1C	protein_coding	0	0	0	2	0	1	0	0	0	0	0	0	0	0.571	0	1	0	0	0	0	complete match
chr10:63264651|63455089	intron	ENSG00000221063.3,ENSG00000171988.19	MIR1296,JMJD1C	miRNA,protein_coding	0.429	1	3.777	0	0	0	0	0	0	0.673	1	0.016	0.058	0	0	0	0	0	0	0.014	complete match
chr10:63380318|63394381	intron	ENSG00000171988.19	JMJD1C	protein_coding	0	0	0	0.02	0	0	0	0.06	0.237	0	0	0	0	0.02	0	0	0	1	0.05	0	complete match
chr10:63380318|63404965	intron	ENSG00000171988.19	JMJD1C	protein_coding	1	0.353	0	0.168	0	0.22	0.165	0.24	1	1	0.095	1	0	0.053	0	0.047	0.076	1	0.5	1	complete match
chr10:63380318|63409988	intron	ENSG00000171988.19	JMJD1C	protein_coding	1	3.623	4	0	0	0	0.055	1	1	3.913	0.015	0.475	1	0	0	0	0.018	0.286	1	0.114	complete match
chr10:63380318|63414899	intron	ENSG00000171988.19	JMJD1C	protein_coding	0.343	0	0	0.171	0	0.343	0	0	0.079	0	1	0	0	1	0	1	0	0	1	0	complete match
chr10:63380318|63432007	intron	ENSG00000171988.19	JMJD1C	protein_coding	0	0	0	0	0.25	0	0	0	0	0.005	0	0	0	0	1	0	0	0	0	0.003	complete match
chr10:63380318|63450105	intron	ENSG00000171988.19	JMJD1C	protein_coding	0.086	0	0	0	0	0	0	0.024	0	0	1	0	0	0	0	0	0	0.012	0	0	complete match
chr10:63380318|63455089	intron	ENSG00000171988.19	JMJD1C	protein_coding	0.171	0.412	0.909	0	0.944	0.137	0.778	17.415	0.759	0.353	1	1	1	0	0.035	0.064	0.016	0.291	0.017	1	complete match
chr10:63380318|63469608	intron	ENSG00000171988.19	JMJD1C	protein_coding	0	0.294	0	0	0	0	0.061	1	0	0	0	1	0	0	0	0	1	0.286	0	0	complete match
chr10:63408125|63455089	intron	ENSG00000171988.19	JMJD1C	protein_coding	0	0	0	0.077	1.125	0	0	0	0	0	0	0	0	0.019	1	0	0	0	0	0	partial match
chr10:63454859|63460066	intron	ENSG00000171988.19	JMJD1C	protein_coding	0	0	0	0	0.048	0	0	0	0.437	0	0	0	0	0	0.008	0	0	0	0.074	0	complete match
chr10:63566338|63599283	exon	ENSG00000165476.14	REEP3	protein_coding	0	7.885	0	1.236	1	1.582	0.122	0	0	0.592	0	0.027	0	0.008	0.005	0.009	1	0	0	0.004	complete match
chr10:63566338|63610334	exon	ENSG00000165476.14	REEP3	protein_coding	0	0	0	0.77	0	0	0	1.007	0	0	0	0	0	0.002	0	0	0	0.006	0	0	complete match
chr10:63594778|63610334	exon	ENSG00000165476.14	REEP3	protein_coding	0	0.959	0	0	0	0	0.806	0	0	0	0	0.003	0	0	0	0	0.004	0	0	0	complete match
chr10:63599170|63619800	exon	ENSG00000165476.14	REEP3	protein_coding	0	0	0	0	0	0	0	1	0	0.864	0	0	0	0	0	0	0	0.014	0	0.008	complete match
chr10:63610187|63619800	exon	ENSG00000165476.14	REEP3	protein_coding	2.419	1	1.156	6.083	0.681	2.319	0.666	1.317	2	0.369	0.006	0.005	0.008	0.025	0.004	0.016	0.006	0.007	0.008	0.001	complete match
chr10:63684922|63685306	exon	ENSG00000228566.2	AC013287.1	lncRNA	0.171	0	0	0.184	0	0	0	0	0	0	1	0	0	0.155	0	0	0	0	0	0	complete match
chr10:65585665|65615761	exon	ENSG00000228065.11	LINC01515	lncRNA	0	0	0	0	0	0	0.061	0	0.106	0	0	0	0	0	0	0	1	0	0.096	0	complete match
chr10:67887417|67889123	exon	ENSG00000096717.12	SIRT1	protein_coding	0	0.17	0.559	1	0	0	0.128	0	0.68	0	0	0.01	0.02	0.035	0	0	0.007	0	0.03	0	complete match
chr10:67887417|67891554	exon	ENSG00000096717.12	SIRT1	protein_coding	0.572	1	0.831	1	1.375	0.899	0.348	0.491	0	1	0.035	0.045	0.032	0.033	1	0.022	0.026	0.034	0	0.026	complete match
chr10:67887417|67894973	intron	ENSG00000096717.12	SIRT1	protein_coding	0	0	1	0	0	0	0	0	0.316	0	0	0	0.286	0	0	0	0	0	1	0	complete match
chr10:67887417|67906937	exon	ENSG00000096717.12	SIRT1	protein_coding	0.394	3.388	2	0.979	0.153	0	1.754	1.127	0	0	0.013	0.106	0.082	0.024	0.008	0	0.062	0.064	0	0	complete match
chr10:67887417|67908125	exon	ENSG00000096717.12	SIRT1	protein_coding	0	0	2.786	0.633	0	0	0	0	1	0.176	0	0	0.218	0.039	0	0	0	0	0.031	1	complete match
chr10:67888882|67891554	exon	ENSG00000096717.12	SIRT1	protein_coding	0	0.194	0.131	0.132	0.899	1.683	0.061	0.046	0.312	1	0	0.008	0.007	0.005	0.027	0.047	0.002	0.003	0.015	0.038	complete match
chr10:67891402|67909442	exon	ENSG00000096717.12	SIRT1	protein_coding	0	1.79	0.182	0	1	0	0	0.073	0	0	0	0.072	1	0	0.022	0	0	0.004	0	0	complete match
chr10:67891402|67913031	exon	ENSG00000096717.12	SIRT1	protein_coding	0	0	0	0	0	0	0.061	0.24	0	0	0	0	0	0	0	0	1	1	0	0	complete match
chr10:67932597|67941105	exon	ENSG00000148634.15	HERC4	protein_coding	0	0	15.247	13.333	0	0.229	0	0	0	1.199	0	0	0.134	0.119	0	0.002	0	0	0	0.011	complete match
chr10:67932597|67966802	exon	ENSG00000148634.15,ENSG00000226318.1	HERC4,RPS3AP38	protein_coding,processed_pseudogene	0	1	0	0.017	0	0.277	0.128	0	0.083	0.067	0	0.167	0	0.007	0	0.007	0.002	0	0.002	0.001	complete match
chr10:67932597|67992682	exon	ENSG00000148634.15,ENSG00000226318.1	HERC4,RPS3AP38	protein_coding,processed_pseudogene	0	0	0	0.171	0	0	0	0	0.553	0	0	0	0	1	0	0	0	0	1	0	complete match
chr10:67932597|68014186	exon	ENSG00000148634.15,ENSG00000266467.2,ENSG00000226318.1,ENSG00000236375.3	HERC4,RN7SL220P,RPS3AP38,POU5F1P5	protein_coding,misc_RNA,processed_pseudogene,processed_pseudogene	0	0.176	1	1	0	0	0.551	0	0	1	0	1	1	1	0	0	1	0	0	1	complete match
chr10:67939588|67941105	exon	ENSG00000148634.15	HERC4	protein_coding	0	0	0	0	1	1	0	1	0	0	0	0	0	0	0.022	0.036	0	0.044	0	0	complete match
chr10:67939588|67966802	exon	ENSG00000148634.15,ENSG00000226318.1	HERC4,RPS3AP38	protein_coding,processed_pseudogene	0.057	0	0	0	0	0	0	0	0	0.163	0.001	0	0	0	0	0	0	0	0	0.004	complete match
chr10:67940939|67955130	exon	ENSG00000148634.15	HERC4	protein_coding	0	0	1	0	0	0.202	0	0	0.107	0	0	0	0.019	0	0	0.004	0	0	0.003	0	complete match
chr10:67954595|67956976	exon	ENSG00000148634.15	HERC4	protein_coding	0	0	0.182	0	0	0	0	0	0.237	0	0	0	1	0	0	0	0	0	1	0	complete match
chr10:67954595|67992682	exon	ENSG00000148634.15,ENSG00000226318.1	HERC4,RPS3AP38	protein_coding,processed_pseudogene	0.343	0.059	0	0.171	0	0	0	0	0.237	0	1	1	0	1	0	0	0	0	1	0	complete match
chr10:67954595|68014186	exon	ENSG00000148634.15,ENSG00000266467.2,ENSG00000226318.1,ENSG00000236375.3	HERC4,RN7SL220P,RPS3AP38,POU5F1P5	protein_coding,misc_RNA,processed_pseudogene,processed_pseudogene	2.229	3	7	2	1	2	2.204	1.98	1.421	2	1	1	1	1	0.014	0.211	1	1	1	1	complete match
chr10:67954595|68044563	exon	ENSG00000148634.15,ENSG00000266467.2,ENSG00000226318.1,ENSG00000236375.3	HERC4,RN7SL220P,RPS3AP38,POU5F1P5	protein_coding,misc_RNA,processed_pseudogene,processed_pseudogene	1	0.647	0.273	0.257	0	0	0	0	0	0.265	0.007	1	1	1	0	0	0	0	0	1	complete match
chr10:67966683|67992682	exon	ENSG00000148634.15	HERC4	protein_coding	2	2.294	0.004	0.215	1.039	0	0.357	1	1	1.676	0.025	1	0.002	0.003	0.159	0	0.043	0.154	0.016	1	complete match
chr10:67966683|68014154	exon	ENSG00000148634.15,ENSG00000266467.2,ENSG00000236375.3	HERC4,RN7SL220P,POU5F1P5	protein_coding,misc_RNA,processed_pseudogene	0	0	0	0.086	0	0	0.184	0	0	0	0	0	0	1	0	0	1	0	0	0	complete match
chr10:67966683|68014186	exon	ENSG00000148634.15,ENSG00000266467.2,ENSG00000236375.3	HERC4,RN7SL220P,POU5F1P5	protein_coding,misc_RNA,processed_pseudogene	1	1.532	5	6	1	2	5	2	4	6	0.009	0.017	0.048	0.06	0.008	0.022	0.069	0.027	0.043	0.052	complete match
chr10:67966683|68025676	exon	ENSG00000148634.15,ENSG00000266467.2,ENSG00000236375.3	HERC4,RN7SL220P,POU5F1P5	protein_coding,misc_RNA,processed_pseudogene	0.086	0.294	0.818	0	0.336	1	0.245	1	0.316	0	1	1	1	0	0.006	0.02	1	1	1	0	complete match
chr10:67966683|68034186	exon	ENSG00000148634.15,ENSG00000266467.2,ENSG00000236375.3	HERC4,RN7SL220P,POU5F1P5	protein_coding,misc_RNA,processed_pseudogene	0	0	0	0	0	0	0.245	1	1	0	0	0	0	0	0	0	0.002	1	0.333	0	complete match
chr10:67966683|68038169	exon	ENSG00000148634.15,ENSG00000266467.2,ENSG00000236375.3	HERC4,RN7SL220P,POU5F1P5	protein_coding,misc_RNA,processed_pseudogene	0	0.176	0.727	0	0	0	0	0.36	0	0.137	0	1	1	0	0	0	0	1	0	0.004	complete match
chr10:67966683|68044563	exon	ENSG00000148634.15,ENSG00000266467.2,ENSG00000236375.3	HERC4,RN7SL220P,POU5F1P5	protein_coding,misc_RNA,processed_pseudogene	2	0.059	0	0	0	0.857	0.735	1	0.158	0.265	1	1	0	0	0	1	1	1	1	1	complete match
chr10:67966683|68073686	exon	ENSG00000148634.15,ENSG00000266467.2,ENSG00000236375.3	HERC4,RN7SL220P,POU5F1P5	protein_coding,misc_RNA,processed_pseudogene	1	0	0.364	0.086	1	0	0	0	1	0	0.02	0	0.019	1	1	0	0	0	1	0	complete match
chr10:67988043|68014186	exon	ENSG00000148634.15,ENSG00000266467.2,ENSG00000236375.3	HERC4,RN7SL220P,POU5F1P5	protein_coding,misc_RNA,processed_pseudogene	0	0	0.455	0	1	0	0.122	0.24	0	0	0	0	1	0	1	0	1	1	0	0	complete match
chr10:67988043|68044563	exon	ENSG00000148634.15,ENSG00000266467.2,ENSG00000236375.3	HERC4,RN7SL220P,POU5F1P5	protein_coding,misc_RNA,processed_pseudogene	0.068	0	0.273	1.114	0	0	0	0	0.237	0	0.006	0	1	1	0	0	0	0	1	0	complete match
chr10:67988663|67992682	exon	ENSG00000148634.15	HERC4	protein_coding	0	0	0	0.343	0	0	0	0	0.079	0.004	0	0	0	1	0	0	0	0	0.003	0.001	complete match
chr10:67988663|68014154	exon	ENSG00000148634.15,ENSG00000266467.2,ENSG00000236375.3	HERC4,RN7SL220P,POU5F1P5	protein_coding,misc_RNA,processed_pseudogene	0	0	0	0	0	0	0	0.18	3.064	0	0	0	0	0	0	0	0	1	0.064	0	complete match
chr10:67988663|68014186	exon	ENSG00000148634.15,ENSG00000266467.2,ENSG00000236375.3	HERC4,RN7SL220P,POU5F1P5	protein_coding,misc_RNA,processed_pseudogene	1	2.882	1.091	1	3	1.114	1	2	3	2	1	1	1	1	1	1	0.077	1	1	1	complete match
chr10:67988663|68038169	exon	ENSG00000148634.15,ENSG00000266467.2,ENSG00000236375.3	HERC4,RN7SL220P,POU5F1P5	protein_coding,misc_RNA,processed_pseudogene	0	0.176	0	0	0	0	0	0	0.079	0	0	1	0	0	0	0	0	0	1	0	complete match
chr10:67988663|68044558	exon	ENSG00000148634.15,ENSG00000266467.2,ENSG00000236375.3	HERC4,RN7SL220P,POU5F1P5	protein_coding,misc_RNA,processed_pseudogene	0	0	0.182	0.429	0	0	0	0	0	0	0	0	1	1	0	0	0	0	0	0	complete match
chr10:67988663|68044563	exon	ENSG00000148634.15,ENSG00000266467.2,ENSG00000236375.3	HERC4,RN7SL220P,POU5F1P5	protein_coding,misc_RNA,processed_pseudogene	0.018	0.529	0	1	0	0	0.061	0.54	0.316	0.088	0.004	1	0	0.019	0	0	0.001	1	1	1	complete match
chr10:67988663|68073186	exon	ENSG00000148634.15,ENSG00000266467.2,ENSG00000236375.3	HERC4,RN7SL220P,POU5F1P5	protein_coding,misc_RNA,processed_pseudogene	0	0	0	0	1	0	0	0	0	1	0	0	0	0	0.008	0	0	0	0	1	complete match
chr10:67992199|68014186	exon	ENSG00000148634.15,ENSG00000266467.2,ENSG00000236375.3	HERC4,RN7SL220P,POU5F1P5	protein_coding,misc_RNA,processed_pseudogene	0.042	0	0.182	0	0	0	0.122	0	0.027	0	0.001	0	1	0	0	0	1	0	0	0	complete match
chr10:67992199|68025676	exon	ENSG00000148634.15,ENSG00000266467.2,ENSG00000236375.3	HERC4,RN7SL220P,POU5F1P5	protein_coding,misc_RNA,processed_pseudogene	0	0	1.262	0	0	0	0	0.563	0	0	0	0	0.015	0	0	0	0	0.017	0	0	complete match
chr10:68014026|68034186	exon	ENSG00000148634.15	HERC4	protein_coding	0.126	1	0.029	1.061	0	0	0	0.06	0	2.501	0.027	1	0.006	0.02	0	0	0	1	0	0.018	complete match
chr10:68014026|68038169	exon	ENSG00000148634.15	HERC4	protein_coding	0.6	0.176	0.182	0.429	0	0.429	0.306	0.015	0.395	0	1	0.001	0.001	0.003	0	1	1	0.001	0.003	0	complete match
chr10:68014026|68044563	exon	ENSG00000148634.15	HERC4	protein_coding	0.257	2.235	0.909	1	0.208	1	0.429	0.66	0.316	0.441	1	1	1	1	0.001	0.007	1	1	1	1	complete match
chr10:68014026|68067217	exon	ENSG00000148634.15	HERC4	protein_coding	1	0	0.091	0.086	0	0	0	0	0	0.265	1	0	1	1	0	0	0	0	0	1	complete match
chr10:68025546|68038169	exon	ENSG00000148634.15	HERC4	protein_coding	0.171	0	0	0.257	0	0	0.184	0	0	0.176	1	0	0	1	0	0	1	0	0	1	complete match
chr10:68025546|68044558	exon	ENSG00000148634.15	HERC4	protein_coding	1	0.941	2.273	3	0.134	0.169	1.959	1.68	3	0.072	0.053	1	0.066	0.375	0.029	0.027	0.062	1	0.545	0.028	complete match
chr10:68025546|68044563	exon	ENSG00000148634.15	HERC4	protein_coding	3	7.353	3	3	8	5	2	3	3.474	3	1	1	0.375	0.6	1	1	0.129	0.2	1	0.429	complete match
chr10:68025546|68067217	exon	ENSG00000148634.15	HERC4	protein_coding	0.686	0	0.364	0	1	0.234	0.49	0.3	0	0	1	0	1	0	0.105	0.038	1	1	0	0	complete match
chr10:68032778|68038169	exon	ENSG00000148634.15	HERC4	protein_coding	0	1	0	0	0	0	0	0	0.158	0	0	1	0	0	0	0	0	0	1	0	complete match
chr10:68032778|68044563	exon	ENSG00000148634.15	HERC4	protein_coding	0.429	0.118	0.063	0.001	0.75	0	0.013	0.001	0.031	0	1	0	0.001	0	1	0	0	0.001	0	0	complete match
chr10:68033965|68073186	exon	ENSG00000148634.15	HERC4	protein_coding	0	0.062	0	0	0	0	0	0.893	0	0.092	0	0.001	0	0	0	0	0	0.01	0	0.001	complete match
chr10:68033965|68073686	exon	ENSG00000148634.15	HERC4	protein_coding	0	0	0	0.086	0	0	0.025	0.36	0.115	0	0	0	0	0	0	0	0.001	1	0.003	0	complete match
chr10:68038093|68044563	exon	ENSG00000148634.15	HERC4	protein_coding	0	0	0	0	0	0	1	0.18	0	0	0	0	0	0	0	0	1	1	0	0	complete match
chr10:68038093|68067217	exon	ENSG00000148634.15	HERC4	protein_coding	0.343	0.01	0	0.001	0	1	0.245	0	0.009	0.006	1	0.002	0	0.001	0	0.02	1	0	0	0	complete match
chr10:68142940|68150111	exon	ENSG00000138347.15	MYPN	protein_coding	0	0	0.031	0.153	0	0	0.245	0.092	0	0	0	0	0.015	0.133	0	0	0.028	0.084	0	0	complete match
chr10:68142940|68158627	exon	ENSG00000222371.1,ENSG00000138347.15	RN7SKP202,MYPN	misc_RNA,protein_coding	0	0	0	0	0	0.779	0.429	0	1	0	0	0	0	0	0	0.076	1	0	0.333	0	complete match
chr10:68175323|68195532	exon	ENSG00000138347.15	MYPN	protein_coding	0	0	0.015	0	0.25	0	0.122	0	0	0.353	0	0	0.03	0	1	0	1	0	0	1	complete match
chr10:68283243|68306906	exon	ENSG00000108187.16	PBLD	protein_coding	0.429	0	0	0	0	0	0.245	0	0	0	1	0	0	0	0	0	1	0	0	0	partial match
chr10:68284115|68306903	exon	ENSG00000108187.16	PBLD	protein_coding	1.365	0.118	0	0	0	0	1	0	0	0	0.065	1	0	0	0	0	0.5	0	0	0	complete match
chr10:68284115|68306906	exon	ENSG00000108187.16	PBLD	protein_coding	0.429	0.176	0.727	1	3.268	0	0.02	1.306	0.124	0	0.065	1	1	0.067	0.154	0	0.003	0.133	0.017	0	complete match
chr10:68288483|68289019	exon	ENSG00000108187.16	PBLD	protein_coding	0	1	0	0	0	0	0	0.034	0	0	0	0.5	0	0	0	0	0	0.002	0	0	complete match
chr10:68288483|68292238	exon	ENSG00000108187.16	PBLD	protein_coding	0	1	0.364	0	0	0	0	0	0	0	0	0.077	1	0	0	0	0	0	0	0	complete match
chr10:68288483|68306906	exon	ENSG00000108187.16	PBLD	protein_coding	0	0	0.098	0	0	0	0	0	0	0.126	0	0	0.007	0	0	0	0	0	0	0.015	complete match
chr10:68296266|68306903	exon	ENSG00000108187.16	PBLD	protein_coding	0	0	0.364	0.258	0	1.588	0	0	0	0.178	0	0	1	0.008	0	0.093	0	0	0	0.013	complete match
chr10:68296266|68306906	exon	ENSG00000108187.16	PBLD	protein_coding	0.135	0.246	0	0	2	0	0	0.031	0	0	0.009	0.012	0	0	0.308	0	0	0.003	0	0	complete match
chr10:68341184|68355401	exon	ENSG00000204130.13	RUFY2	protein_coding	0.514	0	0	0	0	0	4.567	0	0.237	0	1	0	0	0	0	0	0.032	0	1	0	complete match
chr10:68355353|68386128	exon	ENSG00000204130.13	RUFY2	protein_coding	0	3.51	0	0.609	0	0.171	0	0.666	0	0.033	0	0.185	0	0.028	0	0.008	0	0.049	0	0.003	complete match
chr10:68363590|68386128	exon	ENSG00000204130.13	RUFY2	protein_coding	0	0.353	0	0	0	1	0.098	0	0.237	0	0	1	0	0	0	0.091	0.009	0	1	0	complete match
chr10:68376853|68386128	exon	ENSG00000204130.13	RUFY2	protein_coding	0.11	0	0	0.086	0	0.111	0	0.176	0	0	0.004	0	0	1	0	0.005	0	0.007	0	0	complete match
chr10:68381232|68386128	exon	ENSG00000204130.13	RUFY2	protein_coding	0	0	1.3	1.519	1	0	0.184	0	0	0.441	0	0	0.035	0.032	0.027	0	1	0	0	1	complete match
chr10:68381232|68393203	exon	ENSG00000204130.13	RUFY2	protein_coding	0	2	0	0	0.201	0	0	0.18	0.019	0.794	0	0.07	0	0	0.022	0	0	1	0.001	1	complete match
chr10:68383798|68386128	exon	ENSG00000204130.13	RUFY2	protein_coding	0.42	0	0	0	0	0.327	0	0	0	0	0.008	0	0	0	0	0.01	0	0	0	0	complete match
chr10:68383798|68394451	exon	ENSG00000204130.13	RUFY2	protein_coding	0	0	0	0	0	0	0.041	0.022	0	0	0	0	0	0	0	0	0.004	0.002	0	0	complete match
chr10:68386059|68394451	exon	ENSG00000204130.13	RUFY2	protein_coding	0	0	0	0	0	0	0	0	8.579	0.137	0	0	0	0	0	0	0	0	0.241	0.005	complete match
chr10:68393138|68394451	exon	ENSG00000204130.13	RUFY2	protein_coding	1.457	1.118	1.091	0.943	1.375	0.257	1.531	0.96	0.711	0.618	1	0.03	0.017	0.015	1	1	1	1	0.009	0.02	complete match
chr10:68393138|68396881	exon	ENSG00000204130.13	RUFY2	protein_coding	0.927	0	0.129	2	0	0	0	0.38	1	0.159	0.032	0	0.004	0.062	0	0	0	0.008	0.027	0.006	complete match
chr10:68393138|68401737	exon	ENSG00000204130.13	RUFY2	protein_coding	1.629	3	3.364	2.914	1.323	0.6	3	1.712	2.204	1.059	1	0.462	1	1	0.049	1	0.12	0.081	0.106	1	complete match
chr10:68393138|68404844	exon	ENSG00000204130.13	RUFY2	protein_coding	0	0.529	0	0.343	0	0	0.061	0.42	0	0	0	1	0	1	0	0	1	1	0	0	complete match
chr10:68394075|68394451	exon	ENSG00000204130.13	RUFY2	protein_coding	0.137	1.019	0.159	0.453	0	0.026	2.174	0.3	0	0	0.003	0.018	0.005	0.012	0	0.003	0.056	1	0	0	complete match
chr10:68394075|68401737	exon	ENSG00000204130.13	RUFY2	protein_coding	0	0.471	0.545	0	0	0	0.429	1	0	0	0	1	1	0	0	0	1	1	0	0	complete match
chr10:68394328|68401737	exon	ENSG00000204130.13	RUFY2	protein_coding	0	0.124	1.017	0.204	0	0	0	0	0	0.069	0	0.004	0.027	0.023	0	0	0	0	0	0.002	complete match
chr10:68396780|68404844	exon	ENSG00000204130.13	RUFY2	protein_coding	0	0	0	2.081	0.075	0	0	0	0.474	0	0	0	0	0.197	0.011	0	0	0	1	0	complete match
chr10:68401620|68404844	exon	ENSG00000204130.13	RUFY2	protein_coding	0	0	0	0	0	0	0	0.12	0.022	0	0	0	0	0	0	0	0	1	0.009	0	complete match
chr10:68419034|68430660	exon	ENSG00000138346.15	DNA2	protein_coding	0	0	0	0	0	0.29	0	0	0.179	0	0	0	0	0	0	0.02	0	0	0.038	0	complete match
chr10:68420641|68422890	intron	ENSG00000138346.15	DNA2	protein_coding	0	0	0	0.036	0	0	0.025	0	0	0	0	0	0	0.01	0	0	0.047	0	0	0	complete match
chr10:68422225|68422890	exon	ENSG00000138346.15	DNA2	protein_coding	0	1	0.041	0.429	1	0	0	0.3	0	1.319	0	0.286	0.02	0.133	0.08	0	0	1	0	0.18	complete match
chr10:68422225|68430660	exon	ENSG00000138346.15	DNA2	protein_coding	0	0	0	0.429	0	0	0.041	0	0	0	0	0	0	0.109	0	0	0.016	0	0	0	complete match
chr10:68422225|68470163	exon	ENSG00000138346.15	DNA2	protein_coding	0	0.235	0	0	0	2	0	0	0	0	0	1	0	0	0	0.211	0	0	0	0	complete match
chr10:68430436|68450247	exon	ENSG00000138346.15	DNA2	protein_coding	0.195	0	0	0	0	0	0	1	0	0	0.013	0	0	0	0	0	0	0.182	0	0	complete match
chr10:68430436|68470163	exon	ENSG00000138346.15	DNA2	protein_coding	0	0	0	0	1	1	0	0	0	0	0	0	0	0	1	1	0	0	0	0	complete match
chr10:68431857|68470163	exon	ENSG00000138346.15	DNA2	protein_coding	0.086	0.235	0	0	0	0	0	0	0	0	1	1	0	0	0	0	0	0	0	0	complete match
chr10:68437011|68446413	exon	ENSG00000138346.15	DNA2	protein_coding	0	0	0	0.429	0.875	0	0	0	0.237	0.002	0	0	0	0.234	1	0	0	0	1	0.003	complete match
chr10:68437011|68470163	exon	ENSG00000138346.15	DNA2	protein_coding	0.084	1	0.04	1	0.218	0	0.052	0.028	0.013	0.031	0.011	0.5	0.009	0.4	0.035	0	0.017	0.027	0.006	0.02	complete match
chr10:68442917|68446413	exon	ENSG00000138346.15	DNA2	protein_coding	0	0	0.182	0.171	0	0.429	0	0	0	0	0	0	1	1	0	1	0	0	0	0	complete match
chr10:68442917|68450247	exon	ENSG00000138346.15	DNA2	protein_coding	0	0	0.074	0	0.245	0	0	0	0	0	0	0	0.012	0	0.018	0	0	0	0	0	complete match
chr10:68442917|68465812	exon	ENSG00000138346.15	DNA2	protein_coding	0	0	0	0	0	0.191	0	0	0	0.088	0	0	0	0	0	0.013	0	0	0	1	complete match
chr10:68442917|68470163	exon	ENSG00000138346.15	DNA2	protein_coding	0	0	0.01	0.6	0.75	0	0	0	0	0.005	0	0	0.004	1	1	0	0	0	0	0.002	complete match
chr10:68450028|68459235	exon	ENSG00000138346.15	DNA2	protein_coding	0	0	0	0	0	0.016	0	0	1	0	0	0	0	0	0	0.002	0	0	0.143	0	complete match
chr10:68450028|68465812	exon	ENSG00000138346.15	DNA2	protein_coding	0.257	0	0	0.571	1	0.086	0.306	0	0	0.094	1	0	0	0.075	1	1	1	0	0	0.045	complete match
chr10:68450028|68468306	exon	ENSG00000138346.15	DNA2	protein_coding	0.012	1	0	0.002	0	0	0.01	0	0.013	0	0.001	0.067	0	0	0	0	0.001	0	0.001	0	complete match
chr10:68450028|68470163	exon	ENSG00000138346.15	DNA2	protein_coding	0	0	0.053	0.257	0.041	0.175	0	0.36	1	2	0	0	0.017	1	0.02	0.008	0	1	1	0.235	complete match
chr10:68457481|68470163	intron	ENSG00000138346.15	DNA2	protein_coding	0	0	0	0	0	0	0	0.36	0	0.353	0	0	0	0	0	0	0	1	0	1	complete match
chr10:68458739|68470163	intron	ENSG00000138346.15	DNA2	protein_coding	0	0.118	0.182	1.286	0.375	1.543	0	0.12	0	1	0	1	1	0.315	1	1	0	1	0	1	complete match
chr10:68459104|68465812	exon	ENSG00000138346.15	DNA2	protein_coding	0	0	0	0	0	0	0	0.001	0.003	0.004	0	0	0	0	0	0	0	0.001	0.001	0.004	complete match
chr10:68459104|68470163	exon	ENSG00000138346.15	DNA2	protein_coding	2.314	0.627	2	3	3.625	1	0.06	1	3	3	1	0.135	0.8	1	1	0.08	0.056	1	1	1	complete match
chr10:68465667|68470163	exon	ENSG00000138346.15	DNA2	protein_coding	0.028	0	0.032	0	0.213	0	0.199	0	0.01	0	0.005	0	0.007	0	0.012	0	0.09	0	0.01	0	complete match
chr10:68468123|68470163	exon	ENSG00000138346.15	DNA2	protein_coding	1	4	4	4	7	9	4	4	2	9	0.5	0.533	0.667	0.889	0.368	0.947	0.889	0.889	0.2	0.857	complete match
chr10:68468123|68471885	exon	ENSG00000138346.15	DNA2	protein_coding	0	0.059	0	0.257	0	0	0.001	0	0.031	0	0	1	0	1	0	0	0.001	0	0.009	0	complete match
chr10:68483420|68488629	exon	ENSG00000122912.15	SLC25A16	protein_coding	0.429	0	0.041	0.008	0	0	0	0	0	0	0.001	0	0.001	0	0	0	0	0	0	0	complete match
chr10:68483420|68493570	exon	ENSG00000122912.15	SLC25A16	protein_coding	0.006	0.647	0.008	0.6	0.111	0.31	0.245	0.24	0.711	0.006	0	1	0	0.001	0.002	0.007	0.001	0.001	0.003	0	complete match
chr10:68483420|68506718	exon	ENSG00000122912.15	SLC25A16	protein_coding	0.857	1	0.273	0.6	0	0	0.122	0.06	0.395	0	1	0.033	1	1	0	0	1	1	1	0	complete match
chr10:68483420|68516843	exon	ENSG00000122912.15	SLC25A16	protein_coding	0	0.294	0.455	0	0	0	0	0.18	1.397	0.145	0	0.013	0.042	0	0	0	0	0.03	0.028	0.007	complete match
chr10:68483420|68517265	exon	ENSG00000122912.15	SLC25A16	protein_coding	0	0	0	0	1	0.343	0	1.805	0	0	0	0	0	0	0.167	1	0	0.071	0	0	complete match
chr10:68483420|68517363	exon	ENSG00000122912.15	SLC25A16	protein_coding	0	0	0	0.171	0	0	0.061	0	0	0	0	0	0	1	0	0	1	0	0	0	partial match
chr10:68487144|68493570	exon	ENSG00000122912.15	SLC25A16	protein_coding	2	1	3	6	1	1	1	1	2	1	1	1	1	1	1	1	1	1	1	1	complete match
chr10:68487144|68503695	exon	ENSG00000122912.15	SLC25A16	protein_coding	1	0.113	0.123	0.087	0.018	0	0.041	0.131	0	0.34	0.02	0.004	0.005	0.003	0.001	0	0.002	0.006	0	0.013	complete match
chr10:68487144|68506718	exon	ENSG00000122912.15	SLC25A16	protein_coding	3	3	3	6	2	2.451	1.814	2.528	1	1	0.143	0.045	0.049	0.104	0.026	0.032	0.04	0.051	0.02	0.014	complete match
chr10:68487144|68506738	intron	ENSG00000122912.15	SLC25A16	protein_coding	0	0.412	0	0.171	0	0.257	0.061	0.12	0	0	0	1	0	1	0	1	1	1	0	0	complete match
chr10:68487144|68516843	exon	ENSG00000122912.15	SLC25A16	protein_coding	1	1	3.455	1	0.557	3	5.67	0.48	3	2	0.012	0.032	1	0.042	0.024	1	0.225	1	1	0.091	complete match
chr10:68487144|68517293	exon	ENSG00000122912.15	SLC25A16	protein_coding	0	0	0	0.214	1	0.686	0	0	0	0	0	0	0	0.058	1	1	0	0	0	0	complete match
chr10:68488467|68493570	exon	ENSG00000122912.15	SLC25A16	protein_coding	0.072	1	0	1	0	1	0.023	0.019	0.121	0	0.002	0.031	0	0.031	0	0.028	0.001	0	0.003	0	complete match
chr10:68522738|68523199	intron	ENSG00000122912.15	SLC25A16	protein_coding	0	0	2	0	1	0	0	0	0	0	0	0	0.4	0	0.5	0	0	0	0	0	complete match
chr10:68644698|68647005	exon	ENSG00000138336.9	TET1	protein_coding	8	3	1.364	4	2	1	0.122	2	1	1	1	1	0.157	1	0.444	0.333	1	1	0.286	0.222	complete match
chr10:68644698|68647228	intron	ENSG00000138336.9	TET1	protein_coding	0	0.294	1	0	0	0	0.061	0	0	0	0	1	0.105	0	0	0	1	0	0	0	complete match
chr10:68644698|68652594	exon	ENSG00000138336.9	TET1	protein_coding	1	0.009	0	0.086	0	0.141	1	0.077	0	0	0.105	0.002	0	1	0	0.025	0.154	0.03	0	0	complete match
chr10:68644698|68667256	exon	ENSG00000138336.9	TET1	protein_coding	1	0	0	0.257	0	0	0	0	0	0	0.118	0	0	1	0	0	0	0	0	0	complete match
chr10:68644702|68647005	exon	ENSG00000138336.9	TET1	protein_coding	0	0.064	0	1	0	0	0.025	0	0	0	0	0.007	0	0.105	0	0	0.047	0	0	0	complete match
chr10:68651846|68667256	exon	ENSG00000138336.9	TET1	protein_coding	0.343	0	0.155	0	0	0	1	0.004	0	0.154	0.016	0	0.015	0	0	0	0.143	0.004	0	0.042	complete match
chr10:68651846|68673045	exon	ENSG00000138336.9	TET1	protein_coding	0.049	0	0	0.061	0	0	0	0	0	0	0.009	0	0	0.03	0	0	0	0	0	0	complete match
chr10:68651846|68673487	intron	ENSG00000138336.9	TET1	protein_coding	0.149	0	0.035	0	0	0	0.012	0	0.237	0	0.012	0	0.017	0	0	0	0.024	0	1	0	complete match
chr10:68651846|68681488	exon	ENSG00000227583.1,ENSG00000138336.9	RPS3AP37,TET1	processed_pseudogene,protein_coding	0	0	0.011	0.257	0	0	1	0.051	0.395	0	0	0	0.011	1	0	0	0.333	0.025	1	0	complete match
chr10:68651846|68682973	exon	ENSG00000227583.1,ENSG00000138336.9	RPS3AP37,TET1	processed_pseudogene,protein_coding	0.857	0	0.091	0	0	0	0	0.154	0	0	1	0	1	0	0	0	0	0.133	0	0	complete match
chr10:68651846|68686707	exon	ENSG00000227583.1,ENSG00000138336.9	RPS3AP37,TET1	processed_pseudogene,protein_coding	0	0.235	0	0.171	0	0	0	0	0.237	0	0	1	0	1	0	0	0	0	1	0	complete match
chr10:68686356|68686707	exon	ENSG00000138336.9	TET1	protein_coding	1	0	0	1	0	0	0	0	0	0	0.095	0	0	0.154	0	0	0	0	0	0	complete match
chr10:68722455|68737889	exon	ENSG00000060339.14	CCAR1	protein_coding	0	0	0	0.918	0.036	0	0	0	0	0	0	0	0	0.058	0.068	0	0	0	0	0	complete match
chr10:68722455|68749685	exon	ENSG00000060339.14	CCAR1	protein_coding	0	0.294	1	0	1	0	2.515	0	0	0	0	1	0.036	0	0.022	0	0.062	0	0	0	complete match
chr10:68722455|68755536	exon	ENSG00000283551.1,ENSG00000060339.14	SNORD98,CCAR1	snoRNA,protein_coding	0	0	6.749	1.515	0	1.707	0	0.282	0	0	0	0	0.11	0.015	0	0.016	0	0.01	0	0	complete match
chr10:68722455|68773099	exon	ENSG00000221184.1,ENSG00000283551.1,ENSG00000060339.14	AL513534.2,SNORD98,CCAR1	miRNA,snoRNA,protein_coding	0	0	0	0.343	1	0	0	0	0	0	0	0	0	1	1	0	0	0	0	0	complete match
chr10:68736876|68742569	exon	ENSG00000060339.14	CCAR1	protein_coding	0	0.588	5.449	0	0	0	0	0.544	0	0	0	1	0.052	0	0	0	0	0.013	0	0	complete match
chr10:68736876|68749685	exon	ENSG00000060339.14	CCAR1	protein_coding	0	0.176	0	0.296	0	0	0.337	0	0	0	0	1	0	0.006	0	0	0.007	0	0	0	complete match
chr10:68737845|68742569	exon	ENSG00000060339.14	CCAR1	protein_coding	4.34	4.127	2	3	2.426	1	1.291	1	1	7.926	0.049	0.048	0.085	0.035	0.019	0.009	0.016	0.012	0.012	0.084	complete match
chr10:68737845|68749685	exon	ENSG00000060339.14	CCAR1	protein_coding	0	0	0	0	0	0	0	0.24	1	0.055	0	0	0	0	0	0	0	0.016	1	0.003	complete match
chr10:68742376|68749685	exon	ENSG00000060339.14	CCAR1	protein_coding	0	0	0	0.087	0	0	0.03	0	0	0	0	0	0	0.005	0	0	0.001	0	0	0	complete match
chr10:68747161|68747566	exon	ENSG00000060339.14	CCAR1	protein_coding	4.73	1	0.774	0.771	0	0	0.285	1.229	0.073	4.077	0.079	0.222	0.015	1	0	0	0.045	0.291	0.046	0.067	complete match
chr10:68747161|68749685	exon	ENSG00000060339.14	CCAR1	protein_coding	0	1	0.31	0.257	0	0	0	0.004	0	0	0	0.667	0.005	0.02	0	0	0	0.003	0	0	complete match
chr10:68747161|68757377	exon	ENSG00000283551.1,ENSG00000060339.14	SNORD98,CCAR1	snoRNA,protein_coding	0	0	0.455	0	0.085	0	0	0	0	0.176	0	0	1	0	0.145	0	0	0	0	1	complete match
chr10:68747374|68749685	exon	ENSG00000060339.14	CCAR1	protein_coding	0	1.14	0	0.15	0.432	0	0	0	0	0	0	0.026	0	0.003	0.008	0	0	0	0	0	complete match
chr10:68749136|68749685	exon	ENSG00000060339.14	CCAR1	protein_coding	1	1	0	1	0	0	0.194	1	0.202	0	0.012	0.016	0	0.009	0	0	0.003	0.01	0.014	0	complete match
chr10:68753852|68757377	exon	ENSG00000283551.1,ENSG00000060339.14	SNORD98,CCAR1	snoRNA,protein_coding	0.132	0	0.727	0	0	3	0	0.48	0.158	1	0.01	0	1	0	0	0.031	0	1	1	1	complete match
chr10:68753852|68773099	exon	ENSG00000221184.1,ENSG00000283551.1,ENSG00000060339.14	AL513534.2,SNORD98,CCAR1	miRNA,snoRNA,protein_coding	0	0	0	0	0.657	0	2	0	0.474	0	0	0	0	0	0.006	0	0.2	0	1	0	complete match
chr10:68753852|68791341	exon	ENSG00000221184.1,ENSG00000283551.1,ENSG00000060339.14	AL513534.2,SNORD98,CCAR1	miRNA,snoRNA,protein_coding	0	1	0	0	0	0	0	0	1	0	0	0.014	0	0	0	0	0	0	0.01	0	complete match
chr10:68754714|68757377	exon	ENSG00000283551.1,ENSG00000060339.14	SNORD98,CCAR1	snoRNA,protein_coding	9.139	2	1	1	1	11.107	6.926	1	1	1	0.152	0.027	0.019	0.022	0.01	0.097	0.082	0.029	0.022	0.016	complete match
chr10:68761007|68766079	exon	ENSG00000060339.14	CCAR1	protein_coding	0.728	0	0	0	0	0	0	0	0.947	0	0.027	0	0	0	0	0	0	0	1	0	complete match
chr10:68765888|68786692	exon	ENSG00000060339.14	CCAR1	protein_coding	0	0	4.532	0	0	0	0	1	0	0	0	0	0.047	0	0	0	0	0.011	0	0	complete match
chr10:68771206|68773099	exon	ENSG00000060339.14	CCAR1	protein_coding	22.344	0.412	0	0	0.75	4.944	0.122	0.632	0	0	0.282	1	0	0	1	0.052	0.016	0.011	0	0	complete match
chr10:68786136|68786692	exon	ENSG00000060339.14	CCAR1	protein_coding	0	1	1	0	2	0	0	0	1	0	0	0.25	1	0	0.022	0	0	0	0.167	0	complete match
chr10:68786136|68788328	exon	ENSG00000060339.14	CCAR1	protein_coding	0	0	0.464	0	0	0.329	0	0.102	0	0	0	0	0.015	0	0	0.012	0	0.002	0	0	complete match
chr10:68786136|68791341	exon	ENSG00000060339.14	CCAR1	protein_coding	0.168	0	0.551	3	0	0	0.184	0	0	1	0.053	0	0.012	0.051	0	0	1	0	0	0.012	complete match
chr10:68787927|68789915	exon	ENSG00000060339.14	CCAR1	protein_coding	0	0	1	0	0	0	0	1.909	3.694	0	0	0	0.012	0	0	0	0	0.021	0.026	0	complete match
chr10:68787927|68791341	exon	ENSG00000060339.14	CCAR1	protein_coding	0.502	0.125	0.091	0	0	0	0.184	0	0.158	0	0.005	0.022	0.015	0	0	0	1	0	0.008	0	complete match
chr10:68881958|68892773	exon	ENSG00000165730.16	STOX1	protein_coding	0	0.176	2	0	0	0	0.061	0	0	0	0	1	0.8	0	0	0	1	0	0	0	complete match
chr10:68906226|68910382	exon	ENSG00000107625.13	DDX50	protein_coding	0	0	0	1	0.276	0	0.122	0	0	0	0	0	0	0.044	0.028	0	1	0	0	0	complete match
chr10:68906226|68911246	exon	ENSG00000107625.13	DDX50	protein_coding	0	0	0.167	0	0	0.514	0	0.18	0.168	0	0	0	0.036	0	0	1	0	1	0.004	0	complete match
chr10:68906226|68914204	exon	ENSG00000107625.13	DDX50	protein_coding	0	0	0	0.261	0	0.82	0.184	0	0	0	0	0	0	0.006	0	0.154	1	0	0	0	complete match
chr10:68906226|68919981	exon	ENSG00000107625.13	DDX50	protein_coding	0	0	0	0	0	0	0	0.396	0	0.104	0	0	0	0	0	0	0	0.012	0	0.029	complete match
chr10:68906711|68910382	exon	ENSG00000107625.13	DDX50	protein_coding	0.771	1.174	0.268	0	0	0.319	0.061	1	0.474	0.068	1	0.024	0.005	0	0	0.083	1	0.023	1	0.008	complete match
chr10:68906711|68911246	exon	ENSG00000107625.13	DDX50	protein_coding	0	0	0.182	0	0	0	0.006	0	0	0	0	0	0.007	0	0	0	0.004	0	0	0	complete match
chr10:68906711|68919981	exon	ENSG00000107625.13	DDX50	protein_coding	0.6	0	1	7.239	0	1	7.689	0	3	0	1	0	0.01	0.063	0	0.02	0.08	0	0.029	0	complete match
chr10:68906711|68943257	exon	ENSG00000107625.13	DDX50	protein_coding	0.086	0	0	0	0	0.16	0	0	0	0	0.001	0	0	0	0	0.002	0	0	0	0	complete match
chr10:68910307|68919981	exon	ENSG00000107625.13	DDX50	protein_coding	0.45	0	0	0.24	0	0	0	0	0	0	0.005	0	0	0.005	0	0	0	0	0	0	complete match
chr10:68911068|68914204	exon	ENSG00000107625.13	DDX50	protein_coding	0.017	0.006	0	0.015	0	0.247	0.735	0.6	0.302	0.441	0.017	0.001	0	0.015	0	0.003	1	1	0.006	1	complete match
chr10:68911068|68919981	exon	ENSG00000107625.13	DDX50	protein_coding	0	2.649	0	0	1.445	0.6	0.061	0	0	0	0	0.039	0	0	0.016	1	1	0	0	0	complete match
chr10:68911068|68934918	exon	ENSG00000107625.13	DDX50	protein_coding	0	0	0	0	0	0	0	0.18	0	0.193	0	0	0	0	0	0	0	0.002	0	0.009	complete match
chr10:68913162|68914204	exon	ENSG00000107625.13	DDX50	protein_coding	0.274	0	0.517	0.932	0	0.524	0.1	0.035	0	0.065	0.004	0	0.005	0.018	0	0.01	0.002	0.002	0	0.001	complete match
chr10:68913162|68919981	exon	ENSG00000107625.13	DDX50	protein_coding	0.171	0	0.273	0.6	0	0	0	0	0	3	0.027	0	0.008	1	0	0	0	0	0	0.058	complete match
chr10:68919832|68941194	exon	ENSG00000107625.13	DDX50	protein_coding	0	0.171	0.002	0	0	0	0	0	0	0	0	0.003	0.004	0	0	0	0	0	0	0	partial match
chr10:68922535|68923054	antisense	ENSG00000107625.13	DDX50	protein_coding	0	0	0	0	0	0	1	0	2	0	0	0	0	0	0	0	0.4	0	0.444	0	complete match
chr10:68934199|68936079	exon	ENSG00000107625.13	DDX50	protein_coding	0	0	0	0.035	0	0	0.107	0	0	0	0	0	0	0.005	0	0	0.004	0	0	0	complete match
chr10:68936936|68941194	exon	ENSG00000107625.13	DDX50	protein_coding	0	1	0	0	0	0	0	0	1	0	0	0.043	0	0	0	0	0	0	0.069	0	complete match
chr10:68936936|68943257	exon	ENSG00000107625.13	DDX50	protein_coding	1	3	1	2	2	1	3	3	0.884	3	0.014	0.162	0.047	0.023	0.033	1	0.081	0.049	0.024	0.039	complete match
chr10:68936936|68948168	intron	ENSG00000107625.13	DDX50	protein_coding	0	0	0	0.122	0	0	0	0	1	0.088	0	0	0	0.109	0	0	0	0	0.026	1	complete match
chr10:68947965|68960249	intron	ENSG00000165732.13	DDX21	protein_coding	0	0	0	0	0	0	0.014	0	0	0.529	0	0	0	0	0	0	0.007	0	0	0.027	complete match
chr10:68955758|68967203	intron	ENSG00000165732.13	DDX21	protein_coding	0	0	0	0	1	0	0	0.246	0	0	0	0	0	0	0.125	0	0	0.039	0	0	complete match
chr10:68957531|68960249	intron	ENSG00000165732.13	DDX21	protein_coding	0.6	0.082	0	0	0.125	0.171	0	0.051	1.105	0.11	1	0.076	0	0	0.024	1	0	0.049	1	0.027	complete match
chr10:68958464|68960249	intron	ENSG00000165732.13	DDX21	protein_coding	0	0.176	0	0	0	0	0	0	0.395	0	0	1	0	0	0	0	0	0	1	0	complete match
chr10:68959806|68960249	exon	ENSG00000165732.13	DDX21	protein_coding	2.547	21.496	1	7.001	38.641	1	1	15.795	16.273	31.944	0.017	0.15	0.008	0.047	0.151	0.004	0.007	0.086	0.07	0.11	complete match
chr10:68959806|68962157	exon	ENSG00000165732.13	DDX21	protein_coding	1	3	2.909	0.429	0.125	0.205	0.551	1.14	1	2.824	0.4	1	1	1	1	0.093	1	1	0.25	1	complete match
chr10:68959806|68963469	exon	ENSG00000165732.13	DDX21	protein_coding	1	2	0	0	0	0.503	2	0	0	0	0.014	0.033	0	0	0	0.004	0.034	0	0	0	complete match
chr10:68959806|68965494	exon	ENSG00000165732.13	DDX21	protein_coding	0	0.057	0	0.061	0	0.379	0	0.18	0	0.22	0	0.054	0	0.024	0	0.002	0	1	0	0.052	complete match
chr10:68959806|68967203	exon	ENSG00000165732.13	DDX21	protein_coding	0.771	1.176	0.455	1	1.5	0	1.163	0.18	0.868	2.118	0.027	0.03	1	1	1	0	0.086	1	0.007	0.029	complete match
chr10:68959806|68969121	exon	ENSG00000165732.13	DDX21	protein_coding	0	0	0	0	2.147	0	0	0	0	1	0	0	0	0	0.015	0	0	0	0	0.2	complete match
chr10:68959806|68970350	exon	ENSG00000165732.13	DDX21	protein_coding	0	0	0.182	0	0	0	0	0	1.618	0	0	0	1	0	0	0	0	0	0.014	0	complete match
chr10:68963291|68967203	exon	ENSG00000165732.13	DDX21	protein_coding	0.514	1.176	1.818	1	1.5	2.057	2.51	1	2	3	1	1	1	0.008	1	1	1	1	0.019	0.023	complete match
chr10:68963291|68969121	exon	ENSG00000165732.13	DDX21	protein_coding	0	0	0	0	0	0.171	0.201	0.65	2.017	0	0	0	0	0	0	1	0.002	0.005	0.01	0	complete match
chr10:68963291|68970350	exon	ENSG00000165732.13	DDX21	protein_coding	0	1.556	4.427	0	0.25	0.852	0.994	0.081	0	0.983	0	0.011	0.058	0	1	0.003	0.014	0.008	0	0.004	complete match
chr10:68963291|68974743	exon	ENSG00000165732.13	DDX21	protein_coding	0	0.696	0	0.086	0.919	0	0.439	1.05	0	0.529	0	0.016	0	0.002	0.008	0	0.008	0.025	0	1	complete match
chr10:68965377|68967203	exon	ENSG00000165732.13	DDX21	protein_coding	0	0.004	0	0	1	0	0.184	1	0	0	0	0.003	0	0	0.008	0	1	0.018	0	0	complete match
chr10:68967018|68969121	exon	ENSG00000165732.13	DDX21	protein_coding	0	0.273	0	0.579	0	0	0	0	0.166	0	0	0.002	0	0.011	0	0	0	0	0.001	0	complete match
chr10:68967018|68972052	exon	ENSG00000165732.13	DDX21	protein_coding	0	0	0.682	0.709	0	0	1.01	0	0	0.427	0	0	0.004	0.005	0	0	0.007	0	0	0.002	complete match
chr10:68967018|68977688	exon	ENSG00000165732.13	DDX21	protein_coding	0	0	0.273	0	0	1.366	0	0	0	0	0	0	1	0	0	0.01	0	0	0	0	partial match
chr10:68968976|68972052	exon	ENSG00000165732.13	DDX21	protein_coding	0	0	0	0	1.26	0	0	0.353	0	0	0	0	0	0	0.007	0	0	0.003	0	0	complete match
chr10:68968976|68977688	exon	ENSG00000165732.13	DDX21	protein_coding	0	0	0.282	0.022	3.462	0	0.5	0.42	0	0	0	0	0.004	0.009	0.024	0	0.007	0.019	0	0	complete match
chr10:68968976|68978976	exon	ENSG00000165732.13	DDX21	protein_coding	0	0	0	0	2.213	0	0	0.061	0	0	0	0	0	0	0.008	0	0	0.006	0	0	complete match
chr10:68971891|68977688	exon	ENSG00000165732.13	DDX21	protein_coding	0	0	0.182	0.869	0	0	0	0.12	0	0	0	0	1	0.006	0	0	0	1	0	0	complete match
chr10:68971891|68978976	exon	ENSG00000165732.13	DDX21	protein_coding	0	0.135	0	0	0	0	0	0	0.158	1.003	0	0.006	0	0	0	0	0	0	1	0.027	partial match
chr10:68973545|68981581	exon	ENSG00000165732.13	DDX21	protein_coding	3.118	1.256	0.894	0	0	0	1	2.332	4.105	1.484	0.034	0.01	0.011	0	0	0	0.013	0.031	0.018	0.012	complete match
chr10:69000424|69011015	exon	ENSG00000198954.8	KIFBP	protein_coding	0.633	0	0.301	0	0	0.427	0.745	0	1.615	1.851	0.011	0	0.004	0	0	0.011	0.036	0	0.026	0.035	complete match
chr10:69000424|69015690	exon	ENSG00000198954.8	KIFBP	protein_coding	0	0.575	0	5.746	0	0	0	0	0	0	0	0.009	0	0.073	0	0	0	0	0	0	complete match
chr10:69005046|69011015	exon	ENSG00000198954.8	KIFBP	protein_coding	0	0	0	0	1	1	3	0	0	0	0	0	0	0	0.008	0.009	0.083	0	0	0	complete match
chr10:69005732|69011015	exon	ENSG00000198954.8	KIFBP	protein_coding	0	0	0	0.8	0	0	0	0.475	0	0	0	0	0	0.014	0	0	0	0.018	0	0	complete match
chr10:69155812|69158211	exon	ENSG00000122958.15	VPS26A	protein_coding	0	0	1	22.222	3.059	0	0	3.841	5.546	0	0	0	0.006	0.109	0.018	0	0	0.033	0.037	0	complete match
chr10:69155812|69162512	exon	ENSG00000122958.15	VPS26A	protein_coding	10.22	0	0	0	1	0	1.048	6.556	0	0	0.053	0	0	0	0.019	0	0.01	0.17	0	0	complete match
chr10:69185987|69187756	exon	ENSG00000156502.14	SUPV3L1	protein_coding	0	0.159	0	0.785	0	0.321	0.472	0	0.187	0	0	0.004	0	0.017	0	0.007	0.012	0	0.005	0	complete match
chr10:69185987|69189435	exon	ENSG00000156502.14	SUPV3L1	protein_coding	0	0.12	0.737	1.321	0.75	0	0.856	0.221	0.224	0.234	0	0.007	0.042	0.049	1	0	0.069	0.014	0.02	0.016	complete match
chr10:69185987|69191766	exon	ENSG00000156502.14	SUPV3L1	protein_coding	9.1	1.428	5.071	0	0	0.942	2.73	3.765	0.395	3.793	0.219	0.065	0.1	0	0	0.039	0.142	0.133	1	0.099	complete match
chr10:69196992|69199197	exon	ENSG00000156502.14	SUPV3L1	protein_coding	0	0	0	0	0	0.913	0	0	0	0.474	0	0	0	0	0	0.021	0	0	0	0.014	complete match
chr10:69198372|69203043	exon	ENSG00000156502.14	SUPV3L1	protein_coding	0.775	2	1	1.63	0	0	1	0.856	0.834	1	0.018	0.054	0.032	0.044	0	0	0.028	0.021	0.026	0.018	complete match
chr10:69359897|69369624	exon	ENSG00000156515.23	HK1	protein_coding	0	0	1	1	0	1	20.926	0	0	0	0	0	0.009	0.004	0	0.003	0.13	0	0	0	complete match
chr10:69364783|69369624	exon	ENSG00000156515.23	HK1	protein_coding	1	0	44.022	0	0	0	0	0	0	0	0.005	0	0.157	0	0	0	0	0	0	0	complete match
chr10:69364783|69380095	exon	ENSG00000156515.23	HK1	protein_coding	0	0	0	1	0	1	0	0	0	0	0	0	0	0.25	0	0.003	0	0	0	0	complete match
chr10:69376934|69380095	exon	ENSG00000156515.23	HK1	protein_coding	0	0	1	0.363	1	0.085	0.857	1	7.055	3	0	0	0.095	0.062	0.002	0.014	1	0.1	0.061	0.023	complete match
chr10:69382487|69386418	exon	ENSG00000156515.23	HK1	protein_coding	14.364	223.008	50.059	0.596	0	0	16.445	2.909	14.934	0.857	0.077	0.595	0.185	0.003	0	0	0.11	0.027	0.096	0.005	complete match
chr10:69386323|69392308	exon	ENSG00000156515.23	HK1	protein_coding	0	1	0	0	0	0	0	0	0	1	0	0.006	0	0	0	0	0	0	0	0.01	complete match
chr10:69392125|69398828	exon	ENSG00000156515.23	HK1	protein_coding	0	0	0	0	0	0	0	2.766	33.258	0	0	0	0	0	0	0	0	0.025	0.175	0	complete match
chr10:69394950|69398828	exon	ENSG00000156515.23	HK1	protein_coding	3.791	0	0	1.638	0	0	0	0	0	4.288	0.021	0	0	0.008	0	0	0	0	0	0.027	complete match
chr10:69483691|69485215	exon	ENSG00000099282.10	TSPAN15	protein_coding	0.224	0	0.059	0	0	0	0	0	0	0	0.018	0	0.017	0	0	0	0	0	0	0	complete match
chr10:69483691|69498396	exon	ENSG00000099282.10	TSPAN15	protein_coding	2	1	0	0	0	1.878	0	0.896	0	0.293	0.049	0.025	0	0	0	0.255	0	0.204	0	0.035	complete match
chr10:69902748|69930552	exon	ENSG00000197467.15	COL13A1	protein_coding	0	0	0.818	0	0	0	0	0.42	0.106	0	0	0	1	0	0	0	0	1	0.008	0	complete match
chr10:70055771|70124100	intron	ENSG00000042286.15	AIFM2	protein_coding	0	0	0.23	1	0	0	0	0	0	0	0	0	0.017	0.105	0	0	0	0	0	0	complete match
chr10:70090060|70091954	exon	ENSG00000099284.14	MACROH2A2	protein_coding	0	0	0	0	0	1	0.621	0	2.273	1	0	0	0	0	0	0.018	0.008	0	0.035	0.009	complete match
chr10:70090060|70095753	exon	ENSG00000099284.14	MACROH2A2	protein_coding	0	0.706	1.926	0.898	0	0	0	1	0	0	0	1	0.052	0.02	0	0	0	0.015	0	0	complete match
chr10:70114145|70124097	exon	ENSG00000042286.15	AIFM2	protein_coding	3.055	0.881	1	0.201	1.012	0	0	0.25	0	0	0.039	0.042	0.091	0.017	0.03	0	0	0.002	0	0	complete match
chr10:70114145|70124100	exon	ENSG00000042286.15	AIFM2	protein_coding	0	0	1	0.086	0	0	0	0	0.158	0	0	0	1	1	0	0	0	0	1	0	complete match
chr10:70114145|70140141	exon	ENSG00000156521.14,ENSG00000042286.15	TYSND1,AIFM2	protein_coding,protein_coding	0	0	0	0	0	0	0.421	0.085	0	0	0	0	0	0	0	0	0.004	0.008	0	0	complete match
chr10:70114920|70121211	exon	ENSG00000042286.15	AIFM2	protein_coding	0	0.315	0	0	0	1	0	0	0	0	0	0.002	0	0	0	0.013	0	0	0	0	partial match
chr10:70120507|70124100	exon	ENSG00000042286.15	AIFM2	protein_coding	0	0.743	0	0	0	0	0.149	0	0	0	0	0.008	0	0	0	0	0.001	0	0	0	partial match
chr10:70123405|70124097	exon	ENSG00000042286.15	AIFM2	protein_coding	0.735	0	0	0	0.813	0	0.064	0.255	0.052	0	0.006	0	0	0	0.016	0	0.002	0.003	0.003	0	complete match
chr10:70123405|70130016	intron	ENSG00000042286.15	AIFM2	protein_coding	0	0	0	0	0	0	0.122	0	0.079	0	0	0	0	0	0	0	1	0	0.05	0	partial match
chr10:70123405|70161069	exon	ENSG00000156521.14,ENSG00000079332.15,ENSG00000042286.15	TYSND1,SAR1A,AIFM2	protein_coding,protein_coding,protein_coding	0	0	0	0	0	0	0	0	0.237	1.054	0	0	0	0	0	0	0	0	1	0.016	complete match
chr10:70123405|70161931	exon	ENSG00000156521.14,ENSG00000079332.15,ENSG00000042286.15	TYSND1,SAR1A,AIFM2	protein_coding,protein_coding,protein_coding	0	0	0	0.628	0	0	1	0	0	0	0	0	0	0.003	0	0	0.008	0	0	0	complete match
chr10:70152263|70153969	exon	ENSG00000079332.15	SAR1A	protein_coding	0	0	0	1	0	0	0	0	0.281	0	0	0	0	0.002	0	0	0	0	0.001	0	complete match
chr10:70152263|70161069	exon	ENSG00000079332.15	SAR1A	protein_coding	0.365	6.532	8.45	4	0	0.078	1	0.076	1.641	1.889	0.001	0.014	0.016	0.015	0	0	0.003	0.001	0.006	0.008	complete match
chr10:70152263|70161931	exon	ENSG00000079332.15	SAR1A	protein_coding	3	5	7	11	2	1	3	2	9	7	0.014	0.028	0.034	1	0.011	0.003	1	1	1	0.031	complete match
chr10:70152263|70166393	intron	ENSG00000079332.15	SAR1A	protein_coding	0	0.118	0	0.086	0	0	0	0	0	0	0	1	0	1	0	0	0	0	0	0	partial match
chr10:70153838|70161931	exon	ENSG00000079332.15	SAR1A	protein_coding	0	0	0	0	1	0	0.024	0.265	1	0	0	0	0	0	0.002	0	0	0.001	0.004	0	complete match
chr10:70203094|70209685	exon	ENSG00000180817.12	PPA1	protein_coding	1	0	0	0	0	0	0	1.53	0	0	0.004	0	0	0	0	0	0	0.013	0	0	complete match
chr10:70204873|70209685	exon	ENSG00000180817.12	PPA1	protein_coding	0	0	0	0	0	0	6.953	2.231	0.831	8.106	0	0	0	0	0	0	0.027	0.009	0.002	0.016	complete match
chr10:70206264|70209685	exon	ENSG00000180817.12	PPA1	protein_coding	0	2.406	1	0	0	2	0	0	1	0	0	0.014	0.019	0	0	0.005	0	0	0.667	0	complete match
chr10:70209205|70218817	exon	ENSG00000180817.12	PPA1	protein_coding	1	6.48	1	1	0.853	1	4.27	3.095	6.904	1	0.007	0.026	0.004	0.004	0.004	0.002	0.015	0.014	0.019	0.002	complete match
chr10:70213463|70218817	exon	ENSG00000180817.12	PPA1	protein_coding	0	0	0.175	0	0	0	0	0.013	0	0	0	0	0.001	0	0	0	0	0.002	0	0	complete match
chr10:70339996|70340702	intron	ENSG00000172731.14	LRRC20	protein_coding	0	0	0	2	0.083	0	0	0	1	0	0	0	0	0.138	0.04	0	0	0	0.333	0	complete match
chr10:70419914|70421966	exon	ENSG00000148730.7	EIF4EBP2	protein_coding	0	0	0.964	0	0	0	0	1.326	0	0	0	0	0.005	0	0	0	0	0.008	0	0	complete match
chr10:70702312|70708778	exon	ENSG00000138316.11	ADAMTS14	protein_coding	0	0	0.091	0	1	4	1.203	2	1	3	0	0	1	0	0.013	0.073	0.118	0.077	0.025	0.667	complete match
chr10:70729294|70730249	exon	ENSG00000138316.11	ADAMTS14	protein_coding	0	0	0	0	0	0	0.49	0.128	0	0.088	0	0	0	0	0	0	1	0.017	0	1	complete match
chr10:70729294|70730258	exon	ENSG00000138316.11	ADAMTS14	protein_coding	0	0	0	0	0	0	0.429	0	0	0.353	0	0	0	0	0	0	1	0	0	1	complete match
chr10:70844473|70859499	exon	ENSG00000166224.17	SGPL1	protein_coding	20.412	1.54	1	4.114	3	5.238	1.837	2.676	2	3.794	0.201	0.435	0.019	1	0.043	0.074	1	0.327	0.047	1	complete match
chr10:70844473|70868433	exon	ENSG00000166224.17	SGPL1	protein_coding	0.515	4	0	2	43.719	15.024	3.376	2.433	2	4.062	0.021	0.066	0	0.024	0.203	0.097	0.034	0.021	0.041	0.026	complete match
chr10:70857614|70869897	exon	ENSG00000166224.17	SGPL1	protein_coding	0	0	0	0	1	0	0	0	0	0.901	0	0	0	0	0.008	0	0	0	0	0.01	complete match
chr10:70868345|70869897	exon	ENSG00000166224.17	SGPL1	protein_coding	1	0	0	0	0	0	0	0.277	0	0	0.042	0	0	0	0	0	0	0.01	0	0	complete match
chr10:70868345|70871986	exon	ENSG00000166224.17	SGPL1	protein_coding	0	1.306	1	1	0	2	0.567	1.229	0	1	0	0.021	0.012	0.014	0	0.035	0.012	0.017	0	0.007	complete match
chr10:71274458|71280045	intron	ENSG00000107731.12	UNC5B	protein_coding	0	0	0.922	0	0	0.126	1.636	0.167	1	0.651	0	0	0.011	0	0	0.001	0.006	0.001	0.005	0.003	complete match
chr10:71286689|71287765	exon	ENSG00000107731.12	UNC5B	protein_coding	0	0	0	0	0.506	0	0.731	0	0	0	0	0	0	0	0.003	0	0.001	0	0	0	none
chr10:72093692|72094797	intergenic	NA	NA	NA	2	8.719	0.182	1	0	0	1.043	0.12	1	0	0.182	0.442	1	0.1	0	0	0.13	1	0.095	0	complete match
chr10:72128082|72152988	exon	ENSG00000138303.18	ASCC1	protein_coding	1	0	0	0	0	0	0	0	0	2	0.018	0	0	0	0	0	0	0	0	0.029	complete match
chr10:72128082|72161674	exon	ENSG00000138303.18	ASCC1	protein_coding	0	0	0	0.511	0	0	0.122	0	0	0	0	0	0	0.016	0	0	1	0	0	0	complete match
chr10:72134738|72135753	intron	ENSG00000138303.18	ASCC1	protein_coding	1	0	2	0	0	0	0	0	0	0	0.2	0	0.8	0	0	0	0	0	0	0	complete match
chr10:72152869|72196989	exon	ENSG00000138303.18	ASCC1	protein_coding	0	0	0	0.58	0	0	0	0	0	1	0	0	0	0.018	0	0	0	0	0	0.014	complete match
chr10:72152869|72213331	exon	ENSG00000138303.18	ASCC1	protein_coding	0.315	0	0.259	0.931	0	0	0	0	2.118	0	0.006	0	0.006	0.012	0	0	0	0	0.034	0	complete match
chr10:72161538|72213331	exon	ENSG00000138303.18	ASCC1	protein_coding	0	0	0.241	0	0	0	0	0	0	0.06	0	0	0.008	0	0	0	0	0	0	0.015	complete match
chr10:72196811|72203524	exon	ENSG00000138303.18	ASCC1	protein_coding	1.139	0	0	0	0	0	0	1	1	0	0.036	0	0	0	0	0	0	0.029	0.034	0	complete match
chr10:72196811|72213331	exon	ENSG00000138303.18	ASCC1	protein_coding	0	1	0	1	0.826	3	0.315	1	0.553	1	0	0.016	0	1	0.009	0.031	0.006	0.036	1	0.013	complete match
chr10:72340789|72341170	exon	ENSG00000148719.15	DNAJB12	protein_coding	2	4	3	12	2	0	5	2	4	5	0.022	0.055	0.5	0.197	0.02	0	0.068	0.042	0.057	0.069	complete match
chr10:72340789|72343511	exon	ENSG00000148719.15	DNAJB12	protein_coding	0.591	0	0	3.269	0	0	0.472	1.004	0.227	0.166	0.012	0	0	0.035	0	0	0.005	0.012	0.002	0.001	complete match
chr10:72343366|72345127	exon	ENSG00000148719.15	DNAJB12	protein_coding	0	0	0.364	0	0	0	0	1	0.203	3.464	0	0	1	0	0	0	0	0.019	0.005	0.062	complete match
chr10:72407929|72508269	exon	ENSG00000282915.1,ENSG00000107745.19	AC091769.2,MICU1	lncRNA,protein_coding	0	19.255	0	0	0	0	0.061	0.12	0.649	0	0	0.177	0	0	0	0	1	1	0.016	0	complete match
chr10:72475100|72508269	exon	ENSG00000107745.19	MICU1	protein_coding	0.482	0.049	1	2.329	0.375	0.285	0.358	0.289	0.691	22.266	0.009	0.001	0.015	0.018	1	0.003	0.009	0.007	0.016	0.142	complete match
chr10:72508155|72566794	exon	ENSG00000107745.19	MICU1	protein_coding	0	0	0	0	0	2.382	0	0.56	0	0	0	0	0	0	0	0.049	0	0.006	0	0	complete match
chr10:72533746|72566794	exon	ENSG00000107745.19	MICU1	protein_coding	0	0	0.389	0	0	0	0.105	0.134	1.692	0.272	0	0	0.004	0	0	0	0.002	0.002	0.014	0.004	complete match
chr10:72551179|72563063	exon	ENSG00000107745.19	MICU1	protein_coding	0.275	0.749	0	0	0	0	0	0	0	0	0.002	0.008	0	0	0	0	0	0	0	0	complete match
chr10:72551179|72566794	exon	ENSG00000107745.19	MICU1	protein_coding	0	1	0.11	0.377	0	0	0.713	0.38	1.779	0.224	0	0.03	0.003	0.013	0	0	0.033	0.055	0.06	0.009	complete match
chr10:72562895|72566794	exon	ENSG00000107745.19	MICU1	protein_coding	3	2.642	1.31	1.886	0.5	1.374	4	2.996	1	1	0.024	0.021	0.016	1	1	0.012	0.07	0.04	0.013	1	complete match
chr10:72562895|72596428	intron	ENSG00000107745.19	MICU1	protein_coding	0	0	0	0.17	0.314	0	0	0	0	0.269	0	0	0	0.002	0.005	0	0	0	0	0.004	partial match
chr10:72708283|72715902	exon	ENSG00000156026.14	MCU	protein_coding	0.086	2	0	1	0	0.239	0.796	0.18	2	0.441	1	0.25	0	0.286	0	0.05	1	1	0.8	1	complete match
chr10:72708283|72741845	intron	ENSG00000156026.14,ENSG00000266719.1,ENSG00000280166.1	MCU,MIR4676,AC016542.3	protein_coding,miRNA,TEC	0	0	0	0	0	0	0	0	0.158	1	0	0	0	0	0	0	0	0	0.034	1	complete match
chr10:72715111|72715902	exon	ENSG00000156026.14	MCU	protein_coding	0.443	2	2	0.133	0	0	0.058	0.64	0.111	1	0.025	0.095	0.167	0.01	0	0	0.005	0.049	0.016	0.25	complete match
chr10:72715111|72741845	intron	ENSG00000156026.14,ENSG00000266719.1,ENSG00000280166.1	MCU,MIR4676,AC016542.3	protein_coding,miRNA,TEC	0	0	0	0	0	0	0	0.06	0.237	0	0	0	0	0	0	0	0	1	1	0	complete match
chr10:72715111|72742273	intron	ENSG00000156026.14,ENSG00000266719.1,ENSG00000280166.1	MCU,MIR4676,AC016542.3	protein_coding,miRNA,TEC	0.686	0	0.091	0	1	0	1	0.06	1	0.265	1	0	1	0	0.667	0	1	1	0.5	1	complete match
chr10:7276892|7285954	exon	ENSG00000198879.12	SFMBT2	protein_coding	0	0	0	0.514	0	0	0	0	0	0.265	0	0	0	0.039	0	0	0	0	0	1	complete match
chr10:72859177|72871580	exon	ENSG00000156026.14	MCU	protein_coding	1.824	1.004	0.078	0.617	0	0	7	0.06	1	0	0.031	0.013	0.001	0.01	0	0	0.13	1	0.03	0	complete match
chr10:72868703|72871580	exon	ENSG00000156026.14	MCU	protein_coding	0	0	1	4.224	0	0.52	0.397	1.184	1	0.458	0	0	0.007	0.03	0	0.008	0.019	0.022	0.013	0.006	complete match
chr10:72898664|72954696	intron	ENSG00000138315.13	OIT3	protein_coding	0.6	0.118	0	0	0	0	0	0	0	0	1	1	0	0	0	0	0	0	0	0	complete match
chr10:72900377|72911839	exon	ENSG00000138315.13	OIT3	protein_coding	1	0	0.031	0.095	0	0	0	0	0	0	0.667	0	0.03	0.026	0	0	0	0	0	0	complete match
chr10:72906596|72913468	exon	ENSG00000138315.13	OIT3	protein_coding	0.172	0	0	0	0	0	0	0.009	0	0	0.047	0	0	0	0	0	0	0.017	0	0	complete match
chr10:73004942|73030370	intron	ENSG00000122884.12,ENSG00000213700.3	P4HA1,RPL17P50	protein_coding,processed_pseudogene	1.582	0	0	0.312	0	0	0	0	0	0	0.027	0	0	0.011	0	0	0	0	0	0	complete match
chr10:73004942|73063331	intron	ENSG00000122884.12,ENSG00000213700.3	P4HA1,RPL17P50	protein_coding,processed_pseudogene	0	0	0	0	2	0	0	0	0.158	0	0	0	0	0	0.4	0	0	0	1	0	complete match
chr10:73014224|73047101	exon	ENSG00000122884.12	P4HA1	protein_coding	0	2.529	0	0.458	0	0	0.069	0	0	0.103	0	0.012	0	0.002	0	0	0	0	0	0.002	complete match
chr10:73014224|73051249	exon	ENSG00000122884.12	P4HA1	protein_coding	0	0	0	0.312	0	0	0	1	0	0	0	0	0	0.002	0	0	0	0.005	0	0	complete match
chr10:73016846|73047101	exon	ENSG00000122884.12	P4HA1	protein_coding	0	0	0	0	0	0	0	0.18	0.143	0	0	0	0	0	0	0	0	1	0.002	0	complete match
chr10:73030271|73047101	exon	ENSG00000122884.12	P4HA1	protein_coding	1	0	1.481	1.116	2.03	0.017	1.531	0.334	0.316	0.461	0.004	0	0.01	0.011	0.007	0.004	1	0.003	0.003	0.003	complete match
chr10:73030271|73053590	exon	ENSG00000122884.12	P4HA1	protein_coding	0	0	2	0.086	0.909	0.6	0.061	1	0	1.324	0	0	0.286	1	0.005	1	1	1	0	1	complete match
chr10:73030271|73068983	exon	ENSG00000122884.12	P4HA1	protein_coding	0.086	0.114	0.364	0	0.646	0.287	0.367	0.12	0	0.618	1	0.001	1	0	0.004	0.002	1	1	0	1	complete match
chr10:73030271|73074915	exon	ENSG00000122884.12	P4HA1	protein_coding	0	0.657	0	0.162	1	0	0	0	0	0	0	0.003	0	0.001	0.007	0	0	0	0	0	complete match
chr10:73043887|73053590	exon	ENSG00000122884.12	P4HA1	protein_coding	0.973	0.071	0	0	0	0	0.074	0.481	0	0.03	0.005	0.001	0	0	0	0	0	0.003	0	0.005	complete match
chr10:73043887|73068983	exon	ENSG00000122884.12	P4HA1	protein_coding	1.26	0	0	0	0	0	0.673	0	0.765	0	0.009	0	0	0	0	0	0.009	0	0.003	0	complete match
chr10:73044981|73053590	exon	ENSG00000122884.12	P4HA1	protein_coding	0	0.302	0	0.649	0	0	0	0.239	0	4.407	0	0.002	0	0.003	0	0	0	0.007	0	0.013	complete match
chr10:73051053|73053590	exon	ENSG00000122884.12	P4HA1	protein_coding	0	0	0	0	0	0	1	0.09	0.553	0	0	0	0	0	0	0	0.167	0.025	1	0	complete match
chr10:73051053|73074915	exon	ENSG00000122884.12	P4HA1	protein_coding	0	0	0	0	0	0.4	0	0	0	0.275	0	0	0	0	0	0.002	0	0	0	0.001	complete match
chr10:73068846|73074915	exon	ENSG00000122884.12	P4HA1	protein_coding	0	0	0.364	3	0	0	0	0	0.158	0	0	0	1	0.261	0	0	0	0	1	0	complete match
chr10:73072029|73074915	exon	ENSG00000122884.12	P4HA1	protein_coding	0	0	0	0	0	0	0	0.143	1	0	0	0	0	0	0	0	0	0.001	0.077	0	complete match
chr10:73122175|73126827	exon	ENSG00000166321.14	NUDT13	protein_coding	0	0	0.464	0	0	0	0.323	0	0	0	0	0	0.058	0	0	0	0.047	0	0	0	complete match
chr10:73134603|73139737	exon	ENSG00000122882.11	ECD	protein_coding	0.336	0	0	0	0	0.085	0	0	0	0	0.069	0	0	0	0	0.054	0	0	0	0	complete match
chr10:73134603|73148404	exon	ENSG00000122882.11	ECD	protein_coding	0.429	0	0	0	0	0	0	0	0.106	0	0.009	0	0	0	0	0	0	0	0.007	0	complete match
chr10:73134603|73152421	exon	ENSG00000122882.11	ECD	protein_coding	0	0.191	0.009	0.429	0	0	0.043	0	0	0	0	0.008	0.017	1	0	0	0.003	0	0	0	complete match
chr10:73134603|73163950	exon	ENSG00000122882.11	ECD	protein_coding	0.086	0	0.182	0.429	0	0	0	0	1	0	1	0	1	1	0	0	0	0	1	0	complete match
chr10:73139309|73146361	exon	ENSG00000122882.11	ECD	protein_coding	1	0	0	0.082	0	0	0	0	0	0	0.017	0	0	0.001	0	0	0	0	0	0	partial match
chr10:73139309|73152421	exon	ENSG00000122882.11	ECD	protein_coding	0	0	0	0.257	0.498	0	0	0	0	0	0	0	0	1	0.004	0	0	0	0	0	complete match
chr10:73146276|73152421	exon	ENSG00000122882.11	ECD	protein_coding	1	1	0	0	0	0	0	0	0	0	0.027	1	0	0	0	0	0	0	0	0	complete match
chr10:73146276|73156655	exon	ENSG00000122882.11	ECD	protein_coding	0	0	0.298	0	0	0	0.376	0	0	0	0	0	0.005	0	0	0	0.007	0	0	0	complete match
chr10:73146276|73163950	exon	ENSG00000122882.11	ECD	protein_coding	1	1	0	1	0	1.352	2	0.922	1.629	0.597	0.015	0.036	0	0.062	0	0.027	1	0.026	0.044	0.015	complete match
chr10:73152293|73160551	exon	ENSG00000122882.11	ECD	protein_coding	0	2.008	0.078	0.483	0.342	0	0	0	5	0	0	0.034	0.001	0.007	0.006	0	0	0	0.053	0	complete match
chr10:73154256|73156655	exon	ENSG00000122882.11	ECD	protein_coding	0	0	0.182	0.514	0	2	1	0.453	0	0	0	0	1	1	0	0.04	0.036	0.01	0	0	complete match
chr10:73154256|73163950	exon	ENSG00000122882.11	ECD	protein_coding	0	0	0	0.346	0	0	0	0	0.08	0	0	0	0	0.004	0	0	0	0	0.003	0	complete match
chr10:73156275|73156655	exon	ENSG00000122882.11	ECD	protein_coding	0	1	0	0.135	0	0	0	0	0	0.457	0	0.029	0	0.003	0	0	0	0	0	0.006	complete match
chr10:73156275|73163950	exon	ENSG00000122882.11	ECD	protein_coding	0	0	0	0	0	0	0.245	0	3.913	0	0	0	0	0	0	0	0.005	0	0.04	0	complete match
chr10:73160434|73163950	exon	ENSG00000122882.11	ECD	protein_coding	0	0.27	6.733	0.104	0	1	0	0.171	0	0	0	0.004	0.134	0.003	0	0.011	0	0.004	0	0	complete match
chr10:73172199|73210438	intron	ENSG00000138286.15,ENSG00000227382.1	FAM149B1,EIF4A2P2	protein_coding,processed_pseudogene	0	0	0	0.191	0	0.206	0	0	0	0	0	0	0	0.007	0	0.007	0	0	0	0	complete match
chr10:73174687|73193593	exon	ENSG00000138286.15	FAM149B1	protein_coding	0.828	0.331	1.135	0.202	0.307	0	0	0.36	0.237	0.117	0.026	0.012	0.022	0.009	0.011	0	0	0.015	0.005	0.013	complete match
chr10:73174687|73193609	intron	ENSG00000138286.15	FAM149B1	protein_coding	0.135	0	0	0.173	0	0.171	0	0.128	0.158	0	0.007	0	0	0.007	0	1	0	0.013	1	0	complete match
chr10:73174692|73210438	exon	ENSG00000138286.15,ENSG00000227382.1	FAM149B1,EIF4A2P2	protein_coding,processed_pseudogene	0	0	0	0	0	0	0.085	0	0.424	0	0	0	0	0	0	0	0.003	0	0.008	0	partial match
chr10:73177846|73193593	exon	ENSG00000138286.15	FAM149B1	protein_coding	0	0	0	0	0	0	0	1	0.647	0.107	0	0	0	0	0	0	0	0.032	0.022	0.002	complete match
chr10:73192556|73210438	exon	ENSG00000138286.15,ENSG00000227382.1	FAM149B1,EIF4A2P2	protein_coding,processed_pseudogene	0.132	0.27	0	2	0	0	0	0.078	0	0.481	0.005	0.005	0	1	0	0	0	0.003	0	0.015	complete match
chr10:73192556|73216578	intron	ENSG00000138286.15,ENSG00000227382.1	FAM149B1,EIF4A2P2	protein_coding,processed_pseudogene	0	0	0	0	0	0	0.044	0.138	0.137	0.05	0	0	0	0	0	0	0.001	0.006	0.005	0.002	complete match
chr10:73269614|73278337	exon	ENSG00000156042.18	CFAP70	protein_coding	0	1	0	0	0	0	0	0.12	0	0	0	0.095	0	0	0	0	0	1	0	0	complete match
chr10:73297042|73353742	exon	ENSG00000156042.18	CFAP70	protein_coding	0	0	0	0	0	0	0	0	0.316	0.096	0	0	0	0	0	0	0	0	1	0.027	partial match
chr10:73297042|73359010	intron	ENSG00000156042.18	CFAP70	protein_coding	1	0	0.217	0	0	0	0	0	0	0	0.118	0	0.098	0	0	0	0	0	0	0	complete match
chr10:73310158|73312643	exon	ENSG00000156042.18	CFAP70	protein_coding	0.115	2	0	0.306	0	0	0	0	0	0	0.006	1	0	0.042	0	0	0	0	0	0	complete match
chr10:73310158|73331276	exon	ENSG00000156042.18	CFAP70	protein_coding	1	0	0	0	0	0	0	0.004	0	0	0.125	0	0	0	0	0	0	0.003	0	0	complete match
chr10:73310158|73335524	exon	ENSG00000156042.18	CFAP70	protein_coding	0	0.136	0.545	0	0	0	0	0	0	0	0	0.024	1	0	0	0	0	0	0	0	complete match
chr10:73310158|73341581	exon	ENSG00000156042.18	CFAP70	protein_coding	0	0.084	0	0	0	0	0	0	0	0.055	0	0.009	0	0	0	0	0	0	0	0.027	complete match
chr10:73335430|73345244	exon	ENSG00000156042.18	CFAP70	protein_coding	0	0.113	0	0	0	0	0	0.128	0	0	0	0.01	0	0	0	0	0	0.049	0	0	complete match
chr10:73335430|73359010	intron	ENSG00000156042.18	CFAP70	protein_coding	0	0	0	0	0	0	0.015	0	0.316	0	0	0	0	0	0	0	0.008	0	0.029	0	complete match
chr10:73378911|73380201	exon	ENSG00000138279.16	ANXA7	protein_coding	0.467	0	0	0	1.458	25.556	0	0	0.626	1	0.002	0	0	0	0.004	0.067	0	0	0.005	0.004	complete match
chr10:73396519|73400857	exon	ENSG00000138279.16	ANXA7	protein_coding	0	2.308	1	1.879	1	0	6.568	0	5.72	0	0	0.021	0.007	0.012	0.004	0	0.05	0	0.047	0	complete match
chr10:73424489|73428301	exon	ENSG00000166343.10	MSS51	protein_coding	0	0	0.103	0	0	0	0	0	0	0.265	0	0	0.02	0	0	0	0	0	0	1	complete match
chr10:73427613|73428301	exon	ENSG00000166343.10	MSS51	protein_coding	0.448	0.11	0	0.49	0	0	0	0	0	0	0.022	0.007	0	0.065	0	0	0	0	0	0	complete match
chr10:73444725|73479517	exon	ENSG00000107758.15	PPP3CB	protein_coding	0	0	0	0	0	1.864	1.092	0	0	0	0	0	0	0	0	0.028	0.016	0	0	0	complete match
chr10:73446492|73479517	exon	ENSG00000107758.15	PPP3CB	protein_coding	1.386	1	2	0	1.3	0	1.688	0	0	0.522	0.027	0.032	0.035	0	0.014	0	0.09	0	0	0.018	complete match
chr10:73454412|73475030	exon	ENSG00000107758.15	PPP3CB	protein_coding	0	0.119	0	0	0	0	0	0	0.477	0	0	0.001	0	0	0	0	0	0	0.008	0	complete match
chr10:73454412|73479517	exon	ENSG00000107758.15	PPP3CB	protein_coding	0.194	1.824	0	4.79	5.12	0.376	0	4.859	0.903	1.97	0.007	1	0	0.03	0.068	0.017	0	0.055	0.012	0.084	complete match
chr10:73467553|73471613	exon	ENSG00000107758.15	PPP3CB	protein_coding	0.031	0	0	14.631	0.2	0	0	0	0	0	0.01	0	0	0.109	0.003	0	0	0	0	0	complete match
chr10:73467553|73479517	exon	ENSG00000107758.15	PPP3CB	protein_coding	1	0	1	0	0	1.533	0.168	1.255	0.874	1	0.012	0	0.037	0	0	0.012	0.004	0.049	0.038	0.009	complete match
chr10:73470687|73471613	exon	ENSG00000107758.15	PPP3CB	protein_coding	0	0	0.217	0	0	0	0	0	3.045	2.34	0	0	0.003	0	0	0	0	0	0.05	0.02	complete match
chr10:73474919|73479517	exon	ENSG00000107758.15	PPP3CB	protein_coding	2.952	0.934	0	0	1	0	1.755	0.34	1	1	0.026	0.014	0	0	0.011	0	0.043	0.01	0.667	0.333	complete match
chr10:73478499|73479517	exon	ENSG00000107758.15	PPP3CB	protein_coding	0	0	0.808	0.866	0	0	0	0	0	0	0	0	0.013	0.009	0	0	0	0	0	0	complete match
chr10:73526647|73539593	exon	ENSG00000166348.18,ENSG00000207327.1	USP54,RNU6-883P	protein_coding,snRNA	0	0	0	0	0	0	0.745	0.301	0	1	0	0	0	0	0	0	0.024	0.013	0	0.077	complete match
chr10:73529680|73539593	exon	ENSG00000166348.18	USP54	protein_coding	0	0	0	0	0	0	1	1.639	0	0	0	0	0	0	0	0	0.061	0.093	0	0	complete match
chr10:73536269|73539593	exon	ENSG00000166348.18	USP54	protein_coding	1	3.899	2	0.854	0.269	1	0.605	1.591	1.271	1	0.071	0.291	0.108	0.052	0.025	0.095	0.035	0.051	0.074	0.1	complete match
chr10:73539444|73543131	exon	ENSG00000166348.18	USP54	protein_coding	0	0.025	2	0.226	0	0	1	0.11	0	0.031	0	0.001	0.19	0.018	0	0	0.059	0.003	0	0.002	complete match
chr10:73571421|73576361	exon	ENSG00000166348.18	USP54	protein_coding	3.808	0.226	1	0.857	1	0.233	1.592	0.66	1.5	0.706	0.322	0.034	0.154	1	0.154	0.03	1	1	1	1	complete match
chr10:73571421|73576621	intron	ENSG00000166348.18	USP54	protein_coding	0	0	0	0	0	0	0.794	0.079	1	0.11	0	0	0	0	0	0	0.062	0.005	0.4	0.052	complete match
chr10:73575512|73576361	exon	ENSG00000166348.18	USP54	protein_coding	1	0	0	0.103	0.174	0.205	1	1	0.102	0.618	0.167	0	0	0.01	0.037	0.12	1	0.077	0.01	0.161	complete match
chr10:73575512|73576621	intron	ENSG00000166348.18	USP54	protein_coding	0.04	0.321	0.186	0	0	0	0.115	0	0	0.021	0.038	0.036	0.023	0	0	0	0.009	0	0	0.002	complete match
chr10:73692043|73713332	exon	ENSG00000172650.13,ENSG00000271816.1,ENSG00000242288.9,ENSG00000272140.2	AGAP5,AC022400.5,AC022400.3,AC022400.6	protein_coding,lncRNA,lncRNA,lncRNA	1.089	0	2	0	1.253	1	0	1	0	3	0.072	0	0.4	0	0.098	0.118	0	0.059	0	0.15	complete match
chr10:73704986|73721504	exon	ENSG00000242338.6,ENSG00000271816.1,ENSG00000242288.9,ENSG00000272140.2	BMS1P4,AC022400.5,AC022400.3,AC022400.6	transcribed_unprocessed_pseudogene,lncRNA,lncRNA,lncRNA	4.9	1	1	0.313	0	0	1.837	0.615	1	0	0.282	0.167	0.105	0.034	0	0	1	0.093	0.118	0	complete match
chr10:73704986|73724838	intron	ENSG00000242338.6,ENSG00000271816.1,ENSG00000242288.9,ENSG00000272140.2	BMS1P4,AC022400.5,AC022400.3,AC022400.6	transcribed_unprocessed_pseudogene,lncRNA,lncRNA,lncRNA	0	0	0	0	0	0.061	0.19	0	0	2	0	0	0	0	0	0.012	0.016	0	0	0.167	complete match
chr10:73713204|73721504	exon	ENSG00000271816.1,ENSG00000242288.9,ENSG00000272140.2,ENSG00000242338.6	AC022400.5,AC022400.3,AC022400.6,BMS1P4	lncRNA,lncRNA,lncRNA,transcribed_unprocessed_pseudogene	0.226	0.463	0.045	0.496	0	0.058	0.749	0.896	0.905	1	0.01	0.017	0.007	0.052	0	0.004	0.022	0.041	0.042	0.048	complete match
chr10:73713204|73722577	exon	ENSG00000271816.1,ENSG00000242288.9,ENSG00000272140.2,ENSG00000242338.6	AC022400.5,AC022400.3,AC022400.6,BMS1P4	lncRNA,lncRNA,lncRNA,transcribed_unprocessed_pseudogene	0	0	0	0.09	0	0	0	0	0	2	0	0	0	0.004	0	0	0	0	0	0.148	complete match
chr10:73719160|73721504	exon	ENSG00000271816.1,ENSG00000242288.9,ENSG00000242338.6	AC022400.5,AC022400.3,BMS1P4	lncRNA,lncRNA,transcribed_unprocessed_pseudogene	0.154	0	1	1	0	0.611	1	0.84	3	0.08	0.01	0	0.091	0.105	0	0.06	0.087	0.015	0.214	0.007	complete match
chr10:73746630|73747004	exon	ENSG00000176986.16	SEC24C	protein_coding	0	0.513	0	0	0	0	0	0	0	0.607	0	0.007	0	0	0	0	0	0	0	0.005	complete match
chr10:73805587|73806028	exon	ENSG00000272916.5,ENSG00000166507.19	AC022400.7,NDST2	protein_coding,protein_coding	0	0	0	0	0	0	0.355	0	0.745	0	0	0	0	0	0	0	0.003	0	0.007	0	partial match
chr10:73817023|73824084	exon	ENSG00000148660.20	CAMK2G	protein_coding	0	1	0	0	0	0.201	0	0	0	0	0	0.045	0	0	0	0.004	0	0	0	0	complete match
chr10:73825279|73848082	exon	ENSG00000148660.20	CAMK2G	protein_coding	0	0.346	0.17	0	0	0	0	0	0.12	0	0	0.013	0.006	0	0	0	0	0	0.007	0	complete match
chr10:73837468|73873083	exon	ENSG00000148660.20	CAMK2G	protein_coding	0	0	0	0	1.072	0	0	0	0	0.096	0	0	0	0	0.019	0	0	0	0	0.002	complete match
chr10:74006164|74031778	intron	ENSG00000035403.18,ENSG00000225761.1	VCL,AL596247.1	protein_coding,lncRNA	0	0	1	2	0	0	2	0	0	1	0	0	0.167	0.333	0	0	0.222	0	0	0.133	complete match
chr10:74029839|74043153	intron	ENSG00000035403.18	VCL	protein_coding	0	0.353	0	0	0	0	0	0.845	0	0.088	0	1	0	0	0	0	0	0.071	0	1	complete match
chr10:74029839|74074903	intron	ENSG00000035403.18	VCL	protein_coding	0	0	0	1	0	0	0	0	0	1	0	0	0	0.002	0	0	0	0	0	0.003	complete match
chr10:74043083|74074903	exon	ENSG00000035403.18	VCL	protein_coding	0	0	0	1	0	0.444	0	1	0	0	0	0	0	0.002	0	0.001	0	0.011	0	0	complete match
chr10:74051460|74055086	intron	ENSG00000035403.18	VCL	protein_coding	0	0	0	0	0	1	1	0	0	0	0	0	0	0	0	0.091	0.105	0	0	0	complete match
chr10:74063686|74074903	exon	ENSG00000035403.18	VCL	protein_coding	0	0.353	0.273	0.343	0	0.6	0	0	0	0	0	1	1	1	0	1	0	0	0	0	complete match
chr10:74070670|74072852	exon	ENSG00000035403.18	VCL	protein_coding	1	1.372	3	2	0	1	2	1.35	1	3	0.003	0.004	0.005	0.004	0	0.002	0.014	0.009	0.002	0.007	complete match
chr10:74070670|74074903	exon	ENSG00000035403.18	VCL	protein_coding	3	1	1	5.914	1	1	1	1	3	3	0.009	0.004	0.027	1	0.003	0.002	0.009	0.008	0.009	1	complete match
chr10:74070670|74083513	exon	ENSG00000035403.18	VCL	protein_coding	7.557	1	0.503	0.329	2.5	1.07	2	1	1	1	0.013	0.004	0.001	0.001	0.007	0.003	0.018	0.009	0.069	0.003	complete match
chr10:74070670|74090198	exon	ENSG00000035403.18	VCL	protein_coding	0	12.118	3	29.113	1	1.239	0.635	2.431	0	2.323	0	0.022	0.003	0.026	0.001	0.002	0.003	0.011	0	0.003	complete match
chr10:74070670|74094461	exon	ENSG00000035403.18	VCL	protein_coding	45.786	2	0.273	0.6	0.375	3.343	1.102	1.56	0.947	1	0.136	1	1	1	0.001	1	1	1	1	1	complete match
chr10:74070670|74095855	exon	ENSG00000035403.18	VCL	protein_coding	0	0	0	0.099	0	0.6	1.018	0	0	0	0	0	0	0.004	0	0.137	0.01	0	0	0	complete match
chr10:74070670|74114899	exon	ENSG00000035403.18	VCL	protein_coding	0	0	0	1	0	0	0	0.275	0	0	0	0	0	0.002	0	0	0	0.003	0	0	complete match
chr10:74089196|74090198	exon	ENSG00000035403.18	VCL	protein_coding	0	0.471	0.273	0	0	0	0	0.3	0.681	0	0	1	1	0	0	0	0	1	0.001	0	partial match
chr10:74089196|74094461	exon	ENSG00000035403.18	VCL	protein_coding	0.857	4.006	0.385	2.175	0.98	0	0.228	0.974	1.836	1	1	0.014	0.001	0.05	0.042	0	0.04	0.009	0.005	0.03	complete match
chr10:74089196|74095855	exon	ENSG00000035403.18	VCL	protein_coding	1.372	0	0.182	0	0	1.029	0	0.42	0	0.441	0.005	0	1	0	0	1	0	1	0	1	complete match
chr10:74094271|74095855	exon	ENSG00000035403.18	VCL	protein_coding	0	0	1	0.019	1	1	0	0	0	0.105	0	0	0.017	0.001	0.003	1	0	0	0	0.002	complete match
chr10:74095656|74101097	exon	ENSG00000035403.18	VCL	protein_coding	0.507	0.182	0	0.162	0	0	0.553	0	0	0.625	0.001	0.001	0	0	0	0	0.002	0	0	0.002	complete match
chr10:74097204|74101097	exon	ENSG00000035403.18	VCL	protein_coding	0	0	2	8.215	0	0.203	0	1	0.847	11.003	0	0	0.002	0.008	0	0	0	0.005	0.001	0.015	complete match
chr10:74107230|74114899	exon	ENSG00000035403.18	VCL	protein_coding	0.235	0	1	0	0	0	0	0	1	0.932	0.001	0	0.001	0	0	0	0	0	0.004	0.002	complete match
chr10:74108971|74114899	exon	ENSG00000035403.18	VCL	protein_coding	1	0	0	0	0	0	0	0	0.422	0	0.002	0	0	0	0	0	0	0	0.001	0	complete match
chr10:74242738|74314745	exon	ENSG00000156110.14	ADK	protein_coding	0	0.118	0.182	0	0	0.444	0.596	0	0	1	0	0.003	1	0	0	0.043	0.09	0	0	0.014	complete match
chr10:74242738|74398579	exon	ENSG00000156110.14,ENSG00000214629.3	ADK,RPSAP6	protein_coding,processed_pseudogene	0.523	0.353	0.545	0.257	0	0	0.429	0.24	0.265	0	0.069	1	1	1	0	0	0.065	1	0.062	0	complete match
chr10:74314667|74398579	exon	ENSG00000156110.14,ENSG00000214629.3	ADK,RPSAP6	protein_coding,processed_pseudogene	1	0.23	1	1.48	0	1	14.77	0.768	0.81	1	0.012	0.002	0.021	0.031	0	0.02	0.199	0.013	0.01	0.023	complete match
chr10:74340621|74398579	intron	ENSG00000156110.14,ENSG00000214629.3	ADK,RPSAP6	protein_coding,processed_pseudogene	0	0	1	0.202	0	0	1.067	0	0.474	0	0	0	0.4	0.002	0	0	0.016	0	1	0	complete match
chr10:74380929|74398579	intron	ENSG00000156110.14	ADK	protein_coding	0	0.412	0	1	0	0	0.49	0.077	0.553	0.353	0	1	0	0.667	0	0	1	0.049	1	1	complete match
chr10:74394141|74398579	exon	ENSG00000156110.14	ADK	protein_coding	0.55	0	0.118	0.615	1	2.778	0.185	0	1	0.014	0.005	0	0.003	0.013	0.006	0.03	0.009	0	0.026	0.007	complete match
chr10:74525256|74528093	exon	ENSG00000156110.14,ENSG00000226253.1	ADK,MRPL35P3	protein_coding,processed_pseudogene	0.095	0	0	0.086	0	0	0	0	0	0	0.011	0	0	1	0	0	0	0	0	0	complete match
chr10:74525256|74600493	exon	ENSG00000156110.14,ENSG00000226253.1,ENSG00000206756.1	ADK,MRPL35P3,AC012046.1	protein_coding,processed_pseudogene,misc_RNA	0.132	0	1	0	0	0.211	0	0	0	0.267	0.001	0	0.008	0	0	0.002	0	0	0	0.003	complete match
chr10:74589282|74600493	exon	ENSG00000156110.14	ADK	protein_coding	0	0.294	0	0.608	1	1	1.589	0.282	1.185	1.051	0	1	0	0.016	0.008	0.024	0.09	0.017	0.02	0.014	complete match
chr10:74600379|74709338	exon	ENSG00000156110.14,ENSG00000214626.2	ADK,POLR3DP1	protein_coding,processed_pseudogene	0	0.262	0.5	0	0	0	0	0	0	0	0	0.003	0.005	0	0	0	0	0	0	0	complete match
chr10:74708321|74709338	exon	ENSG00000156110.14	ADK	protein_coding	0	0.294	0	1.194	0	0	0.061	0	0	1.93	0	1	0	0.015	0	0	1	0	0	0.032	complete match
chr10:74708321|74715748	intron	ENSG00000156110.14	ADK	protein_coding	0	0	0	0	0.625	0	0	0.47	0	0	0	0	0	0	1	0	0	0.008	0	0	complete match
chr10:74838683|74843478	exon	ENSG00000156650.14	KAT6B	protein_coding	4	8.647	2	8	1	6	4	2	4	6	0.727	1	0.571	0.727	0.154	0.857	0.571	0.308	0.571	0.667	complete match
chr10:74838683|74960078	exon	ENSG00000156650.14	KAT6B	protein_coding	0	0	0	0.086	0	0	0.245	0	0	1.319	0	0	0	1	0	0	1	0	0	0.076	complete match
chr10:74842600|74843478	exon	ENSG00000156650.14	KAT6B	protein_coding	1.493	1	0.753	3	1	2	1	1	2	2	0.036	0.03	0.019	0.067	0.018	0.05	0.028	0.029	0.051	0.047	complete match
chr10:74959970|74979339	exon	ENSG00000156650.14	KAT6B	protein_coding	0	0.092	0	0	0	0	0.21	0	0	0	0	0.007	0	0	0	0	0.013	0	0	0	complete match
chr10:74959970|74989112	exon	ENSG00000156650.14	KAT6B	protein_coding	0.086	0	0	0	0	0.514	1	0	0	0	1	0	0	0	0	1	0.4	0	0	0	complete match
chr10:74969660|74985241	exon	ENSG00000156650.14	KAT6B	protein_coding	0	0.67	0	1.331	0	0	0	0	0	0	0	0.019	0	0.044	0	0	0	0	0	0	complete match
chr10:74969660|74989112	exon	ENSG00000156650.14	KAT6B	protein_coding	1	0.619	2	19.192	1	1	0.429	9.527	1	0.882	0.071	0.047	0.154	0.538	0.024	0.038	1	0.381	0.034	1	complete match
chr10:75150514|75151106	exon	ENSG00000156671.15	SAMD8	protein_coding	3	2	1	1	5.229	0.915	0.974	1	1.523	4.09	0.103	0.067	0.042	0.03	0.179	0.047	0.032	0.053	0.052	0.117	complete match
chr10:75150514|75164740	exon	ENSG00000156671.15	SAMD8	protein_coding	0	0	0	0	0	1	0	0.239	0	1.455	0	0	0	0	0	0.047	0	0.004	0	0.019	complete match
chr10:75150514|75168658	exon	ENSG00000156671.15	SAMD8	protein_coding	0.726	4.179	1.316	1	1	0.194	1.408	0.24	19.807	0	0.01	0.076	0.345	0.044	0.019	0.006	1	1	0.474	0	complete match
chr10:75150514|75176216	exon	ENSG00000156671.15	SAMD8	protein_coding	2.412	0.294	1.182	1	3	1.878	10.723	0	1.356	0	0.064	0.221	1	0.012	0.079	0.064	0.166	0	0.041	0	complete match
chr10:75168541|75176216	exon	ENSG00000156671.15	SAMD8	protein_coding	0	1	0	0	0	0	0	0.41	0.079	1.185	0	0.016	0	0	0	0	0	0.013	1	0.024	complete match
chr10:75168541|75182011	exon	ENSG00000156671.15	SAMD8	protein_coding	0	0.059	0	0	0	0	0	0.42	0	0	0	1	0	0	0	0	0	1	0	0	complete match
chr10:75176066|75182011	exon	ENSG00000156671.15	SAMD8	protein_coding	0	0	0	0.771	1	0	0.184	0	0	0	0	0	0	1	0.067	0	1	0	0	0	complete match
chr10:75219063|75219356	exon	ENSG00000165637.13	VDAC2	protein_coding	3	18.964	0	1	0	0	0	1.679	21.801	2.3	0.007	0.047	0	0.003	0	0	0	0.007	0.056	0.006	complete match
chr10:75547031|75547662	intron	ENSG00000148655.15	LRMDA	protein_coding	0	0	0	0	0	0	0.099	0	0.237	0	0	0	0	0	0	0	0.012	0	1	0	complete match
chr10:75882656|75883525	exon	ENSG00000148655.15	LRMDA	protein_coding	0.257	0	0	0	0	0	0.061	0	0.474	0	1	0	0	0	0	0	1	0	1	0	complete match
chr10:76036008|76058783	exon	ENSG00000148655.15	LRMDA	protein_coding	2	4.491	0.727	0.171	0.125	0.343	6.553	2	2.427	4	0.138	0.346	1	1	1	1	0.214	0.129	0.163	0.286	complete match
chr10:76944773|76970067	exon	ENSG00000156113.23	KCNMA1	protein_coding	1	1.398	1	0.6	0	0	0	0	0	0	0.008	0.017	0.008	1	0	0	0	0	0	0	complete match
chr10:76944773|77019099	exon	ENSG00000156113.23	KCNMA1	protein_coding	0	0.389	0	0.324	0	1	0	0	0	0	0	0.007	0	0.007	0	0.025	0	0	0	0	complete match
chr10:77011967|77039637	exon	ENSG00000156113.23	KCNMA1	protein_coding	0	1	2.508	0.086	0	0	0	0	0	0	0	0.016	0.157	1	0	0	0	0	0	0	complete match
chr10:77073097|77184916	exon	ENSG00000156113.23	KCNMA1	protein_coding	0	0	1.506	6.107	0	0	0	0	0	0	0	0	0.012	0.044	0	0	0	0	0	0	complete match
chr10:77251195|77388431	intron	ENSG00000156113.23	KCNMA1	protein_coding	0	0	0	0	0	0.086	0	0	0.079	0	0	0	0	0	0	1	0	0	1	0	partial match
chr10:77251195|77404023	exon	ENSG00000156113.23	KCNMA1	protein_coding	0	0	0.143	0	0	0.709	0	0	0	0	0	0	0.023	0	0	0.017	0	0	0	0	complete match
chr10:77304387|77404023	exon	ENSG00000156113.23	KCNMA1	protein_coding	1.008	1	0	0.171	0.01	0.086	0	0	0	0	0.012	1	0	1	0.007	1	0	0	0	0	complete match
chr10:77376010|77404023	intron	ENSG00000156113.23	KCNMA1	protein_coding	0.086	0	0	11.876	0.625	0.034	0	0	0	0	1	0	0	0.109	1	0.033	0	0	0	0	complete match
chr10:77388159|77404023	intron	ENSG00000156113.23	KCNMA1	protein_coding	0	25.477	0.182	0	0	0	0	0	0	0	0	0.254	1	0	0	0	0	0	0	0	complete match
chr10:77403862|77410966	intron	ENSG00000156113.23	KCNMA1	protein_coding	0.84	0	0	0	0.048	0	0	0	0	0	0.011	0	0	0	0.005	0	0	0	0	0	complete match
chr10:77403862|77587871	exon	ENSG00000156113.23,ENSG00000228092.1	KCNMA1,COX6CP15	protein_coding,processed_pseudogene	0	0.086	0.421	0.174	0	0	0	0	0	0	0	0.002	0.012	0.003	0	0	0	0	0	0	complete match
chr10:77493798|77587871	exon	ENSG00000156113.23	KCNMA1	protein_coding	0	0	0	0.429	0	0.514	0	0	0	0	0	0	0	1	0	1	0	0	0	0	complete match
chr10:7759890|7766103	exon	ENSG00000151657.12	KIN	protein_coding	0	0.892	0	0.039	0	0.257	3.351	5.301	5.649	0.124	0	0.028	0	0.026	0	1	0.13	0.187	0.15	0.198	complete match
chr10:7759890|7769345	exon	ENSG00000151657.12	KIN	protein_coding	0	0	0	0	1.793	3.642	0	0.24	0.237	1.324	0	0	0	0	0.043	0.185	0	1	1	1	complete match
chr10:7769216|7780307	exon	ENSG00000151657.12	KIN	protein_coding	0.943	0	2	0.582	1.25	0.083	0.098	0.167	0	11.449	1	0	0.041	0.058	1	0.003	0.003	0.003	0	0.161	complete match
chr10:7774831|7780307	exon	ENSG00000151657.12	KIN	protein_coding	0	3.991	0	0.086	0	0	0	0.384	0	0	0	0.078	0	1	0	0	0	0.204	0	0	complete match
chr10:7774831|7783175	exon	ENSG00000151657.12	KIN	protein_coding	0.522	0	0	0	0	0	0.161	0	0.543	0	0.012	0	0	0	0	0	0.006	0	0.013	0	complete match
chr10:7778838|7780307	exon	ENSG00000151657.12	KIN	protein_coding	0	0	0.544	0.646	0.482	0	1	0.131	1	0.556	0	0	0.026	0.026	0.011	0	0.069	0.011	0.033	0.038	complete match
chr10:77841881|77843706	exon	ENSG00000151208.17	DLG5	protein_coding	0	0.647	0	0	0	0	0	0	0.182	0.598	0	1	0	0	0	0	0	0	0.005	0.014	complete match
chr10:77853354|77854358	exon	ENSG00000151208.17	DLG5	protein_coding	0	0.366	0	0.475	0	0	0	0	0	0	0	0.004	0	0.004	0	0	0	0	0	0	complete match
chr10:77853354|77854370	exon	ENSG00000151208.17	DLG5	protein_coding	21.053	2	5	2	0	3.769	3	1	5.989	10.812	0.17	0.308	0.092	0.235	0	0.113	0.05	0.049	0.08	0.134	complete match
chr10:77853354|77856892	exon	ENSG00000151208.17	DLG5	protein_coding	0	0	0.182	0	0.84	1.443	0	0	0	0	0	0	1	0	0.043	0.017	0	0	0	0	complete match
chr10:77853354|77869197	exon	ENSG00000151208.17	DLG5	protein_coding	0.913	0.044	0.516	0.818	3.616	0	0.521	1.707	0	0	0.017	0.002	0.015	0.013	0.029	0	0.023	0.024	0	0	complete match
chr10:7796121|7802854	exon	ENSG00000165629.20	ATP5F1C	protein_coding	0	0	0	3.004	0	1	1	0.533	0	3.01	0	0	0	0.009	0	0.105	0.004	0.002	0	0.009	complete match
chr10:7797047|7802425	exon	ENSG00000165629.20	ATP5F1C	protein_coding	0	0.07	0	0	0	0	0.122	0	0	0	0	0.001	0	0	0	0	1	0	0	0	complete match
chr10:7797047|7802854	exon	ENSG00000165629.20	ATP5F1C	protein_coding	9	16	29	11	15	10	4	5	22	13	0.818	0.042	0.354	0.173	0.023	0.8	0.099	1	0.058	0.222	complete match
chr10:7797054|7802854	exon	ENSG00000165629.20	ATP5F1C	protein_coding	0.912	0	0	0.429	0.874	5.707	0	0.38	0	0	0.005	0	0	1	0.034	0.01	0	0.008	0	0	complete match
chr10:77982154|77984298	exon	ENSG00000148606.13	POLR3A	protein_coding	1.596	0	0	1	1	0	0	0.922	2	1	0.053	0	0	0.027	0.013	0	0	0.037	0.041	0.043	complete match
chr10:7798990|7802854	exon	ENSG00000165629.20	ATP5F1C	protein_coding	0.061	0.164	0	0.086	0	0	1	0	0	0	0	0.025	0	0	0	0	0.006	0	0	0	complete match
chr10:77991054|78001094	exon	ENSG00000148606.13	POLR3A	protein_coding	0	0.176	0	0	0	0	0.061	0.36	0	0	0	1	0	0	0	0	1	1	0	0	complete match
chr10:77991054|78007866	exon	ENSG00000148606.13	POLR3A	protein_coding	0.164	0.235	0	0	0	1.083	0.077	0.202	0.219	0.247	0.008	0.007	0	0	0	0.028	0.003	0.006	0.005	0.005	complete match
chr10:77993197|78007866	exon	ENSG00000148606.13	POLR3A	protein_coding	0	0	0	0.071	0	0.429	0.556	0.133	0	0	0	0	0	0.002	0	1	0.034	0.014	0	0	complete match
chr10:78002197|78004888	exon	ENSG00000148606.13	POLR3A	protein_coding	0	0.214	0	0	0.731	1	0.122	0.24	0.064	0	0	0.011	0	0	0.025	0.016	1	1	0.005	0	complete match
chr10:78002197|78007866	exon	ENSG00000148606.13	POLR3A	protein_coding	0.806	1.941	3.636	2	0.206	3.086	1	0.78	3.237	1	0.063	1	1	0.138	0.064	0.183	1	1	1	0.057	complete match
chr10:78002197|78019265	exon	ENSG00000148606.13	POLR3A	protein_coding	0	0	1	0	1.25	0.592	0.111	0	0	0	0	0	0.043	0	0.022	0.029	0.005	0	0	0	complete match
chr10:78002197|78020619	intron	ENSG00000148606.13	POLR3A	protein_coding	0	0	0	0	0	0	0.306	0.068	0	0	0	0	0	0	0	0	1	0.033	0	0	partial match
chr10:78004716|78010540	exon	ENSG00000148606.13	POLR3A	protein_coding	0	0.187	0.223	0	0	1	0.079	0	1	0.405	0	0.009	0.012	0	0	0.038	0.006	0	0.056	0.017	complete match
chr10:78007702|78010540	exon	ENSG00000148606.13	POLR3A	protein_coding	0	0	0.186	0.059	0.111	0	0.269	0	0.695	0.023	0	0	0.005	0.002	0.002	0	0.012	0	0.015	0.001	complete match
chr10:78007702|78019265	exon	ENSG00000148606.13	POLR3A	protein_coding	1	0	0	0	0	0	0	0.043	0	0	0.026	0	0	0	0	0	0	0.001	0	0	complete match
chr10:78009537|78010540	exon	ENSG00000148606.13	POLR3A	protein_coding	0.131	0	0	0	2	0.293	0	0	0.127	0	0.003	0	0	0	0.023	0.004	0	0	0.041	0	complete match
chr10:79118915|79162133	exon	ENSG00000108175.17	ZMIZ1	protein_coding	0.239	0	1.006	2	0	0	0	2.427	2.071	2.13	0.008	0	0.134	0.333	0	0	0	0.024	0.045	0.121	complete match
chr10:79118915|79216274	exon	ENSG00000108175.17	ZMIZ1	protein_coding	0.257	0	0	0.6	0	1.114	1	0.72	0	0	1	0	0	1	0	1	0.01	1	0	0	complete match
chr10:79201584|79216274	exon	ENSG00000108175.17	ZMIZ1	protein_coding	2	4.121	2	3.428	0	0.417	2.814	1	3	2.721	0.014	0.034	0.047	0.109	0	0.005	0.043	0.167	0.022	0.052	complete match
chr10:79351584|79352316	intron	ENSG00000108179.14	PPIF	protein_coding	0	0	0	0	0	0	0.298	0.24	0.318	1	0	0	0	0	0	0	0.047	1	0.041	0.074	complete match
chr10:79766271|79806122	exon	ENSG00000225484.7	NUTM2B-AS1	lncRNA	0	0	0	0	0	0	1.633	0.118	0	0	0	0	0	0	0	0	0.042	0.002	0	0	complete match
chr10:80053396|80056405	exon	ENSG00000282432.1,ENSG00000230091.6	AL356095.3,TMEM254-AS1	transcribed_unprocessed_pseudogene,lncRNA	0.065	0.529	2	0.514	0	0	0	0.051	0	0.014	0.018	1	0.667	1	0	0	0	0.017	0	0.027	complete match
chr10:80053396|80060933	exon	ENSG00000282432.1,ENSG00000230091.6	AL356095.3,TMEM254-AS1	transcribed_unprocessed_pseudogene,lncRNA	0	0	0.486	1	0	0	0	0	0	0	0	0	0.089	0.25	0	0	0	0	0	0	complete match
chr10:80463088|80489314	exon	ENSG00000108219.15	TSPAN14	protein_coding	0	0	0	0	0	1	0.367	0.18	0.316	0	0	0	0	0	0	0.182	1	1	1	0	complete match
chr10:80468547|80489314	exon	ENSG00000108219.15	TSPAN14	protein_coding	0	0	0	0	1	0	0	3.662	0	0	0	0	0	0	0.018	0	0	0.158	0	0	complete match
chr10:80507228|80509471	exon	ENSG00000108219.15	TSPAN14	protein_coding	0.931	1	0	4	0	0.925	1.539	1	3.053	1.088	0.016	0.005	0	0.024	0	0.011	0.024	0.016	0.039	0.012	complete match
chr10:825065|830977	exon	ENSG00000107929.15	LARP4B	protein_coding	0	0.383	0	0	1.065	1	0	1.195	0	4.398	0	0.004	0	0	0.024	0.074	0	0.017	0	0.052	complete match
chr10:829385|845055	exon	ENSG00000107929.15	LARP4B	protein_coding	2.324	0.688	0	0	0	0	0.41	0.3	0	2.59	0.053	0.017	0	0	0	0	0.013	0.014	0	0.047	complete match
chr10:836403|845055	exon	ENSG00000107929.15	LARP4B	protein_coding	0	1	0.313	1	0.575	0	0.612	0.06	0.947	0	0	0.083	0.007	0.029	0.017	0	1	1	1	0	complete match
chr10:836403|885760	exon	ENSG00000107929.15	LARP4B	protein_coding	0	0	0	0.369	0	0.876	0	0	0.578	0.666	0	0	0	0.004	0	0.008	0	0	0.004	0.004	complete match
chr10:842932|885760	exon	ENSG00000107929.15	LARP4B	protein_coding	0	0	0	0	0.375	0.597	1	0.148	0.139	0.498	0	0	0	0	1	0.012	0.033	0.005	0.003	0.011	complete match
chr10:84371014|84373815	exon	ENSG00000107771.17	CCSER2	protein_coding	1	4	4	1	2	2.657	3	1	2	4	0.022	0.11	0.101	0.333	0.25	1	0.057	0.105	0.4	0.08	complete match
chr10:84371014|84425893	exon	ENSG00000225423.1,ENSG00000107771.17	TNPO1P1,CCSER2	processed_pseudogene,protein_coding	0	0	0	0	0	0.257	0.49	0.18	0.395	0	0	0	0	0	0	0.033	1	1	1	0	complete match
chr10:84371014|84438707	exon	ENSG00000225423.1,ENSG00000107771.17	TNPO1P1,CCSER2	processed_pseudogene,protein_coding	0	0	0	0.343	0.067	0	0	0	0	0	0	0	0	1	0.002	0	0	0	0	0	complete match
chr10:84417771|84425893	exon	ENSG00000107771.17	CCSER2	protein_coding	1	6.161	2	2	0.024	10	1	12.37	2	2	0.012	0.077	0.033	0.046	0.002	0.114	0.013	0.133	0.023	0.028	complete match
chr10:84417771|84438707	exon	ENSG00000107771.17	CCSER2	protein_coding	2	1	3	2	5.25	2	3.249	0.708	1	3	0.25	0.024	0.375	1	1	0.286	0.078	0.022	0.222	0.545	complete match
chr10:84417771|84477664	exon	ENSG00000107771.17	CCSER2	protein_coding	1.029	0.647	1.273	1	0.25	0.514	0	0.54	0.079	1.059	1	1	1	1	1	0.039	0	1	1	1	complete match
chr10:84425731|84477664	exon	ENSG00000107771.17	CCSER2	protein_coding	0	0	0.104	0	0	0	0	0	0	1	0	0	0.005	0	0	0	0	0	0	0.032	complete match
chr10:84432023|84477664	intron	ENSG00000107771.17	CCSER2	protein_coding	0.343	0.176	0	0.429	1.625	0	0	0	0	0	1	1	0	1	1	0	0	0	0	0	complete match
chr10:84438282|84477664	intron	ENSG00000107771.17	CCSER2	protein_coding	1	0.51	0	0	0.847	0.771	0	0	0.53	0.22	0.105	0.102	0	0	0.195	1	0	0	0.175	0.099	complete match
chr10:84438512|84470458	exon	ENSG00000107771.17	CCSER2	protein_coding	0	0	0	0	0	0	0	0.03	0.055	0	0	0	0	0	0	0	0	0.002	0.002	0	complete match
chr10:84438512|84477664	exon	ENSG00000107771.17	CCSER2	protein_coding	5	4	2	1.074	1	2	4	2	1	5	0.093	0.091	0.048	0.032	0.016	0.308	0.125	0.056	0.029	0.116	complete match
chr10:84463933|84477664	exon	ENSG00000107771.17	CCSER2	protein_coding	1	0	1	0	0	0	0	0	0.048	0	0.028	0	0.029	0	0	0	0	0	0.001	0	complete match
chr10:863743|864270	exon	ENSG00000107929.15	LARP4B	protein_coding	4.114	1	3	2	2.5	0.043	2	3	1	1	1	0.028	0.049	0.2	0.172	0.009	0.034	0.078	0.013	0.011	complete match
chr10:863743|870083	exon	ENSG00000107929.15	LARP4B	protein_coding	0	0	0	0	0	0.003	0.128	0.12	0	0.706	0	0	0	0	0	0.006	0.021	1	0	1	complete match
chr10:863743|885760	exon	ENSG00000107929.15	LARP4B	protein_coding	1	2.824	1	2	1	3	2	1.86	2.684	5	0.011	1	0.043	1	0.021	0.073	0.03	1	1	1	complete match
chr10:863743|890829	intron	ENSG00000107929.15	LARP4B	protein_coding	0	0	0	0	0	0	0	0.18	0.02	0	0	0	0	0	0	0	0	0.008	0.007	0	complete match
chr10:86443275|86461287	exon	ENSG00000062650.19	WAPL	protein_coding	0	0.176	0	0	0	1	0	0	0	0	0	1	0	0	0	0.014	0	0	0	0	complete match
chr10:86443275|86473973	exon	ENSG00000062650.19	WAPL	protein_coding	0.291	0	0	0.343	0	1.114	0	0.18	2.542	0	0.011	0	0	1	0	0.033	0	0.133	0.05	0	complete match
chr10:86446242|86460496	exon	ENSG00000062650.19	WAPL	protein_coding	0.771	0.353	0	1	0	0	0	0	0	0	0.059	0.064	0	0.026	0	0	0	0	0	0	complete match
chr10:86446242|86461287	exon	ENSG00000062650.19	WAPL	protein_coding	0.943	0.647	2	0.6	11.184	0	0.367	0.622	0.572	2.831	1	1	1	0.016	0.145	0	1	0.035	0.021	0.052	complete match
chr10:86451967|86459065	exon	ENSG00000062650.19	WAPL	protein_coding	0	0	0	0.211	0	0	0	0	0.119	0.259	0	0	0	0.014	0	0	0	0	0.009	0.012	complete match
chr10:86451967|86461287	exon	ENSG00000062650.19	WAPL	protein_coding	2	2	0.027	2	0	0.857	1	1	0.632	0.137	0.039	1	0.026	0.571	0	1	0.182	0.143	1	0.052	complete match
chr10:86451967|86473973	exon	ENSG00000062650.19	WAPL	protein_coding	0.686	0.412	0.636	1.2	0.5	2.152	0.98	0.54	1.974	4	0.018	1	1	1	1	0.032	1	1	1	0.036	complete match
chr10:86453220|86460496	exon	ENSG00000062650.19	WAPL	protein_coding	0.208	0.089	0.423	0.096	0	0.316	0.046	0	0	0.172	0.006	0.002	0.006	0.003	0	0.004	0.003	0	0	0.002	complete match
chr10:86458989|86473973	exon	ENSG00000062650.19	WAPL	protein_coding	2.023	0.2	2	0.519	0	0.574	0.083	0.056	0.294	0.11	0.022	0.004	0.043	0.011	0	0.007	0.003	0.001	0.005	0.002	complete match
chr10:86461176|86473973	exon	ENSG00000062650.19	WAPL	protein_coding	0	0	0	0	0	0	0	0.24	0	0.265	0	0	0	0	0	0	0	1	0	1	complete match
chr10:86467279|86471103	exon	ENSG00000062650.19	WAPL	protein_coding	0	0	0	1	0	0	0	0.127	0	0	0	0	0	0.011	0	0	0	0.002	0	0	complete match
chr10:86467279|86473973	exon	ENSG00000062650.19	WAPL	protein_coding	0.023	0	2	0.429	0	2.548	1	3	0.116	0.246	0.005	0	0.048	0.006	0	0.02	0.037	1	0.013	0.004	complete match
chr10:86467279|86518091	exon	ENSG00000062650.19	WAPL	protein_coding	0	0	0.182	0	7.353	0	0	0	0	0	0	0	0.03	0	0.057	0	0	0	0	0	complete match
chr10:86470992|86473973	exon	ENSG00000062650.19	WAPL	protein_coding	0	0.476	0.17	0.343	0.375	1.336	0.429	0.12	0.316	1	0	0.01	0.003	0.006	1	0.015	1	1	0.007	0.014	complete match
chr10:86470992|86500743	exon	ENSG00000062650.19	WAPL	protein_coding	0	0	0.091	0	0.194	0	0	0	0	0	0	0	1	0	0.002	0	0	0	0	0	complete match
chr10:86470992|86518091	exon	ENSG00000062650.19	WAPL	protein_coding	0	0	0	1	3	0	0	0.18	1	0	0	0	0	0.027	1	0	0	0.003	0.01	0	complete match
chr10:86472208|86473973	exon	ENSG00000062650.19	WAPL	protein_coding	0	0.278	0.366	0.039	0	0	0.429	0.41	0.007	0	0	0.007	0.007	0.019	0	0	1	0.17	0.013	0	complete match
chr10:86517571|86518091	exon	ENSG00000062650.19	WAPL	protein_coding	0	0	2.368	0.935	0	0.6	0	2.651	0.448	0.088	0	0	0.03	0.036	0	0.028	0	0.071	0.014	1	complete match
chr10:86838865|86876085	exon	ENSG00000107779.14	BMPR1A	protein_coding	2.053	1	3	1	2.059	1	3	1	2	3.244	0.029	0.022	0.063	0.01	0.024	0.013	0.041	0.013	0.025	0.035	complete match
chr10:86875867|86900126	exon	ENSG00000200176.1,ENSG00000107779.14	RNU1-19P,BMPR1A	snRNA,protein_coding	1	1.984	0.578	0	0	0	0.086	0.106	0.792	0	0.03	0.079	0.017	0	0	0	0.003	0.003	0.012	0	complete match
chr10:86875867|86924641	exon	ENSG00000200176.1,ENSG00000107779.14	RNU1-19P,BMPR1A	snRNA,protein_coding	0	0.054	0	1	0	0	0	0	0	0	0	0.001	0	0.015	0	0	0	0	0	0	complete match
chr10:86912240|86917326	exon	ENSG00000107779.14	BMPR1A	protein_coding	1	0	0	2	0	0	0	1	0	1	0.012	0	0	0.024	0	0	0	0.016	0	0.012	complete match
chr10:86912240|86921695	exon	ENSG00000107779.14	BMPR1A	protein_coding	0	0	10.959	0	0	1.888	0.372	0	0	0	0	0	0.157	0	0	0.028	0.007	0	0	0	partial match
chr10:87049401|87051870	intron	ENSG00000148672.9	GLUD1	protein_coding	1	2.525	2.267	4.316	0	0.993	14.137	3.297	0	1	0.005	0.016	0.016	0.058	0	0.01	0.297	0.031	0	0.006	complete match
chr10:87049401|87062835	intron	ENSG00000148672.9	GLUD1	protein_coding	0.268	0	1	0.141	0	0	0	0	3.053	0	0.002	0	0.008	0.001	0	0	0	0	0.034	0	complete match
chr10:87049401|87076656	intron	ENSG00000148672.9	GLUD1	protein_coding	2	0.332	2.019	1	0	0	0	0	0	0	0.015	0.003	0.019	1	0	0	0	0	0	0	complete match
chr10:87051583|87060241	exon	ENSG00000148672.9	GLUD1	protein_coding	0	1	0	0	0	0	0	0	0.282	0	0	0.004	0	0	0	0	0	0	0.002	0	complete match
chr10:87051583|87062835	exon	ENSG00000148672.9	GLUD1	protein_coding	0	1.255	1.806	0.246	0	0	0	0.488	0	0	0	0.029	0.012	0.002	0	0	0	0.004	0	0	complete match
chr10:87051583|87068157	exon	ENSG00000148672.9	GLUD1	protein_coding	0	0	0	0	0	1.948	0	0	0.792	0	0	0	0	0	0	0.006	0	0	0.004	0	complete match
chr10:87057691|87062835	exon	ENSG00000148672.9	GLUD1	protein_coding	0	0	0.484	0	0.325	1	0.388	0	0	0	0	0	0.01	0	0.001	0.061	0.003	0	0	0	complete match
chr10:87057691|87068157	exon	ENSG00000148672.9	GLUD1	protein_coding	0	0	0.545	0.937	0	0	0.061	0.094	0	0	0	0	1	0.011	0	0	1	0.001	0	0	complete match
chr10:87057691|87076656	exon	ENSG00000148672.9	GLUD1	protein_coding	0	0	0	0.837	0	1.221	0	0	0	0	0	0	0	0.003	0	0.004	0	0	0	0	complete match
chr10:87062656|87068157	exon	ENSG00000148672.9	GLUD1	protein_coding	0	0.26	0	0	0	0	0.204	0	0	0	0	0.001	0	0	0	0	0.002	0	0	0	complete match
chr10:87089562|87092654	intron	ENSG00000148672.9	GLUD1	protein_coding	5.04	0	0.636	0.6	0.125	0	0	0	0	0	0.251	0	1	1	1	0	0	0	0	0	complete match
chr10:87104682|87108026	intron	ENSG00000122376.11	SHLD2	protein_coding	0.157	0	0.836	0	0.349	0	0	0	0	0	0.022	0	0.157	0	0.042	0	0	0	0	0	complete match
chr10:87104682|87187200	intron	ENSG00000122376.11,ENSG00000237280.1	SHLD2,AL136982.3	protein_coding,lncRNA	0	0	0	0	0	0	0	0.12	13.505	0	0	0	0	0	0	0	0	1	0.346	0	complete match
chr10:87151350|87152879	exon	ENSG00000122376.11	SHLD2	protein_coding	1	0.285	1	2	4	1.681	1	1.38	1.033	2	0.049	0.014	1	0.098	0.107	0.05	1	1	0.04	0.056	complete match
chr10:87151350|87180303	exon	ENSG00000122376.11	SHLD2	protein_coding	0	0	0	0.267	0	1.285	0	0	1	0.137	0	0	0	0.016	0	0.019	0	0	0.027	0.005	complete match
chr10:87151350|87187200	exon	ENSG00000122376.11	SHLD2	protein_coding	2.604	1	0.285	2	1	0	2	7.478	0	0.742	0.053	0.032	0.024	0.073	0.014	0	0.053	0.17	0	0.027	complete match
chr10:87170478|87187200	exon	ENSG00000122376.11	SHLD2	protein_coding	0	0	5.015	0	0	0	0	0	0	1.054	0	0	0.11	0	0	0	0	0	0	0.018	complete match
chr10:87508129|87513221	exon	ENSG00000107789.16	MINPP1	protein_coding	1.361	0	0	0	0	0	0.27	0	0	0	0.033	0	0	0	0	0	0.011	0	0	0	complete match
chr10:87508129|87521169	exon	ENSG00000107789.16	MINPP1	protein_coding	0	0	0	0	0.036	0.171	0	0	0	0	0	0	0	0	0.035	0.146	0	0	0	0	complete match
chr10:87508336|87521169	exon	ENSG00000107789.16	MINPP1	protein_coding	2.968	0	0	3.999	0	1	1	2.126	0	1	0.036	0	0	0.052	0	0.062	0.024	0.049	0	0.013	complete match
chr10:87709196|87715098	exon	ENSG00000198682.13	PAPSS2	protein_coding	0	0	1.761	0	0	0	0	0.374	0	0	0	0	0.009	0	0	0	0	0.003	0	0	partial match
chr10:87709196|87715843	exon	ENSG00000198682.13	PAPSS2	protein_coding	1.125	0	0	1	1	0.347	0.298	1.041	1	1	0.012	0	0	0.005	0.005	0.004	0.007	0.017	0.009	0.017	complete match
chr10:87709196|87727489	exon	ENSG00000198682.13	PAPSS2	protein_coding	0.307	0	1	1.286	0.887	0.8	0.738	0	0.049	0.353	0.003	0	1	0.017	0.008	0.009	0.012	0	0.003	1	complete match
chr10:87727284|87741370	exon	ENSG00000198682.13	PAPSS2	protein_coding	0	0.371	0	0.261	0	0	5.585	0	0	0.971	0	0.002	0	0.002	0	0	0.036	0	0	0.004	complete match
chr10:87756789|87776427	exon	ENSG00000138138.13	ATAD1	protein_coding	0.979	12.248	0	5.224	0	0	1.446	0	0.632	0.794	0.006	0.094	0	0.039	0	0	0.012	0	1	1	complete match
chr10:87767673|87776427	exon	ENSG00000138138.13	ATAD1	protein_coding	3	1	1	0	1.442	2.836	0.216	1	3	1	0.034	0.013	0.011	0	0.014	0.029	0.003	0.009	0.036	0.006	complete match
chr10:87767673|87814612	exon	ENSG00000138138.13	ATAD1	protein_coding	0	0	0	5.02	0	1	0	0	0	0	0	0	0	0.039	0	0.027	0	0	0	0	complete match
chr10:87776321|87784670	exon	ENSG00000138138.13	ATAD1	protein_coding	0.335	0	0	0.543	1.867	0	0	0	1	0.544	0.002	0	0	0.005	0.012	0	0	0	0.012	0.004	complete match
chr10:87776321|87789129	intron	ENSG00000138138.13	ATAD1	protein_coding	0	0	0.326	0.086	0	0.294	0	0.07	0.317	0	0	0	0.003	0.001	0	0.005	0	0.001	0.003	0	complete match
chr10:87776321|87814612	exon	ENSG00000138138.13	ATAD1	protein_coding	0	0	2	0	0	0	0	0.82	0.158	0	0	0	0.035	0	0	0	0	0.017	1	0	complete match
chr10:87784470|87792755	exon	ENSG00000138138.13	ATAD1	protein_coding	0	0	0	0	0	0	0.144	0	0	0.151	0	0	0	0	0	0	0.002	0	0	0.002	complete match
chr10:87784470|87814612	exon	ENSG00000138138.13	ATAD1	protein_coding	0	0	1	0	0	0	0.158	0	0	0.011	0	0	0.125	0	0	0	0.004	0	0	0.001	complete match
chr10:87864454|87933251	exon	ENSG00000171862.11,ENSG00000224745.1	PTEN,AC063965.2	protein_coding,lncRNA	0	0	0.289	0	0	1	0.017	1	0.419	0	0	0	0.001	0	0	0.008	0.001	0.006	0.001	0	complete match
chr10:87875405|87879023	intron	ENSG00000171862.11,ENSG00000224745.1	PTEN,AC063965.2	protein_coding,lncRNA	0	0	0	0	0	0.018	0	0.203	0	0.069	0	0	0	0	0	0.005	0	0.007	0	0.003	complete match
chr10:87875405|87880438	intron	ENSG00000171862.11,ENSG00000224745.1	PTEN,AC063965.2	protein_coding,lncRNA	0	0	0	0.086	0	4.098	1	0	0	0	0	0	0	1	0	0.406	0.03	0	0	0	complete match
chr10:87875405|87933251	intron	ENSG00000171862.11,ENSG00000224745.1	PTEN,AC063965.2	protein_coding,lncRNA	0	0	0	0	0.545	0	0.122	0	0	0	0	0	0	0	0.052	0	1	0	0	0	complete match
chr10:87878926|87933251	exon	ENSG00000171862.11,ENSG00000224745.1	PTEN,AC063965.2	protein_coding,lncRNA	1.26	37.706	0	0	0	0	0.722	0	0.222	0.06	0.053	0.185	0	0	0	0	0.035	0	0.036	0.005	complete match
chr10:87880300|87933251	exon	ENSG00000171862.11,ENSG00000224745.1	PTEN,AC063965.2	protein_coding,lncRNA	0.616	0	0	0	0.375	0	0	0.18	0	0	0.003	0	0	0	1	0	0	1	0	0	complete match
chr10:87880300|87952259	exon	ENSG00000171862.11,ENSG00000224745.1,ENSG00000213613.2	PTEN,AC063965.2,RPL11P3	protein_coding,lncRNA,processed_pseudogene	0	2.049	0	0.343	0.908	0	0.888	1	1	0	0	0.009	0	0.047	0.006	0	0.006	0.087	0.005	0	complete match
chr10:87894025|87895777	intron	ENSG00000171862.11	PTEN	protein_coding	1.253	0	0.182	1	3.405	0.6	1	2	1	1	0.006	0	1	0.006	0.037	1	0.009	0.019	0.019	0.005	complete match
chr10:87894025|87933251	exon	ENSG00000171862.11	PTEN	protein_coding	0	0	0	0.086	0	0.825	0	0	0	0	0	0	0	0.012	0	0.003	0	0	0	0	complete match
chr10:87925513|87933251	exon	ENSG00000171862.11	PTEN	protein_coding	2	0	1.585	1	0	0	0.245	0	0.076	3	1	0	0.009	0.003	0	0	1	0	0.07	1	complete match
chr10:87925513|87952259	exon	ENSG00000171862.11,ENSG00000213613.2	PTEN,RPL11P3	protein_coding,processed_pseudogene	5.958	3	0	0.429	3	0	2.164	0	0	2	0.015	0.017	0	0.006	0.027	0	0.02	0	0	0.008	complete match
chr10:87931046|87933251	exon	ENSG00000171862.11	PTEN	protein_coding	0	0	0	0	0	0	0	0	0.057	1	0	0	0	0	0	0	0	0	0.001	0.003	complete match
chr10:87952118|87958019	exon	ENSG00000171862.11	PTEN	protein_coding	0	0	0	0.358	0	0	0	0.503	0	0	0	0	0	0.001	0	0	0	0.002	0	0	complete match
chr10:87952118|87961118	exon	ENSG00000171862.11	PTEN	protein_coding	2.026	0	4.553	0	0	0	1.567	0	0	0	0.008	0	0.018	0	0	0	0.006	0	0	0	complete match
chr10:88309387|88314641	intron	ENSG00000184719.12	RNLS	protein_coding	0	0	0.273	0	0	0	0.367	0	1	0	0	0	1	0	0	0	1	0	0.111	0	complete match
chr10:88309387|88362725	intron	ENSG00000184719.12	RNLS	protein_coding	0	0	0	0	0	0	0	1	1	0.495	0	0	0	0	0	0	0	0.091	0.087	0.035	complete match
chr10:88314466|88362725	exon	ENSG00000184719.12	RNLS	protein_coding	0	0.359	0	0	0	2.049	0.043	0	0	0	0	0.019	0	0	0	0.12	0.002	0	0	0	partial match
[truncated: 46,154 more rows]
