# Supplementary material for: Integrative analysis reveals a lineage-specific circular RNA landscape for adipo-osteogenesis of human mesenchymal stem cells
Source: Stem Cell Res Ther. 2022 Mar 12;13:106. doi: 10.1186/s13287-022-02792-5 (PMC8917624; doi:10.1186/s13287-022-02792-5)
Supplement: Supplementary file 4 — Additional file 4. Table S3: Significantly differentially expressed circRNA genes in induced BMSCs from RiboMinus/RNase R data. [file 13287_2022_2792_MOESM4_ESM.xlsx]

## Sheet: AD specifiic
Supplementary Table 3 Significantly differentially expressed host genes of circRNAs in induced BMSCs from RiboMinus/RNase R data.
	BaseMean	Log2FoldChange	lfcSE	stat	pvalue	padj
LPL	954.31	13.7109	2.03703	6.73082	1.68704e-11	9.98073e-10
CIDEC	450.75	12.6288	1.71672	7.35636	1.8899e-13	1.4594e-11
LGALS12	164.391	11.1735	3.0606	3.65077	0.000261456	0.00262931
IGFBP5	5855.64	8.29413	0.988199	8.39317	4.73192e-17	5.59893e-15
ABCD2	56.5744	8.14378	1.55524	5.23635	1.63787e-07	4.43374e-06
CNTNAP2	333.418	6.85874	0.534418	12.834	1.05719e-37	7.57484e-35
PDE3B	91.5545	6.72808	1.31071	5.13317	2.84899e-07	7.1576e-06
IGFBP7-AS1	5.26644	6.21538	1.27705	4.86699	1.13309e-06	2.43764e-05
LEPR	1812.84	5.8955	0.368877	15.9823	1.6981e-57	6.22862e-54
ADAMTS9	149.001	5.72275	0.639478	8.9491	3.58386e-19	5.59387e-17
SETBP1	947.258	5.65669	0.459416	12.3128	7.73092e-35	4.36262e-32
ABCA8	387.654	5.62569	0.571798	9.83861	7.67659e-23	2.34648e-20
AC093865.1	6.60427	5.51954	1.19452	4.62071	3.82434e-06	7.01385e-05
PPARG	248.706	5.45167	0.578113	9.43011	4.09653e-21	8.83886e-19
FMO2	77.0366	5.28984	1.17007	4.52096	6.15592e-06	0.000106258
SLC22A3	64.4836	5.26879	0.767451	6.86531	6.63449e-12	4.08997e-10
KCNK3	359.889	5.26539	1.0115	5.20554	1.93437e-07	5.01432e-06
AC062004.1	67.4632	5.26294	1.54439	3.40777	0.000654955	0.00577757
ITGA8	46.2924	5.18266	0.686758	7.54656	4.46922e-14	3.72571e-12
AC138123.1	4.98531	5.10473	1.32569	3.85061	0.000117825	0.00136993
VIT	104.09	4.94804	1.46239	3.38353	0.000715605	0.0062053
PPARGC1A	18.4941	4.88275	0.92815	5.26073	1.43482e-07	3.95708e-06
ACACB	1062.55	4.843	0.607404	7.97328	1.54521e-15	1.55283e-13
SPON1	164.142	4.64899	0.640019	7.26384	3.76251e-13	2.81651e-11
PTK2B	356.838	4.64016	0.319898	14.5051	1.12446e-47	2.74968e-44
CRLF1	544.127	4.60736	0.346432	13.2995	2.33151e-40	2.138e-37
MID1	924.176	4.55504	0.244556	18.6258	1.9868e-77	1.45751e-73
LINC01412	4.74691	4.50505	1.30961	3.44	0.000581708	0.00521052
NEBL	39.9715	4.43394	0.684149	6.48095	9.11467e-11	4.57981e-09
SCUBE3	196.064	4.42152	0.687276	6.43339	1.24787e-10	6.06249e-09
AC092656.1	3.12875	4.38782	1.67387	2.62135	0.00875813	0.0432633
BMP6	85.0963	4.35793	0.519542	8.38802	4.94403e-17	5.75705e-15
CCDC102B	39.6056	4.24161	0.794352	5.33971	9.30964e-08	2.64534e-06
PDGFD	8.05746	4.24101	1.25402	3.38192	0.000719807	0.00621968
ACVR1C	33.8349	4.22492	0.909477	4.64544	3.39352e-06	6.28658e-05
DAPK1	105.081	4.13156	0.628753	6.57104	4.99655e-11	2.63703e-09
PDE1C	430.071	4.11283	0.457716	8.98555	2.57452e-19	4.1865e-17
CACNB2	114.74	4.10487	0.419901	9.77581	1.4301e-22	3.88563e-20
AC009975.1	14.7677	4.0763	1.33852	3.04537	0.00232391	0.0155691
SMAD6	339.047	4.06544	0.363339	11.1891	4.60941e-29	1.87859e-26
TGFBR3	315.95	4.04564	0.31553	12.8217	1.23907e-37	7.57484e-35
LIPE	253.503	4.02107	0.689179	5.83457	5.39295e-09	2.02886e-07
NALCN	529.72	3.97947	0.342209	11.6288	2.9434e-31	1.34955e-28
GHR	116.321	3.96916	0.458976	8.64787	5.24704e-18	6.75303e-16
ZNF423	46.1471	3.93386	1.39587	2.8182	0.0048293	0.0274634
SORBS1	60.1033	3.91345	0.814717	4.80345	1.55953e-06	3.20468e-05
SLC2A12	21.4993	3.90653	0.873008	4.4748	7.64838e-06	0.000128102
LINC02384	22.9032	3.89832	0.654029	5.96048	2.51504e-09	1.01375e-07
PDZD2	72.9019	3.77681	0.413285	9.1385	6.33227e-20	1.16134e-17
DIRC3	69.9592	3.68152	0.527362	6.98102	2.93038e-12	1.86933e-10
AC007953.1	6.62445	3.68011	1.16711	3.15318	0.001615	0.0117304
EFEMP1	425.987	3.64175	0.387781	9.39125	5.929e-21	1.17555e-18
FGFR2	91.8179	3.58394	0.402181	8.91125	5.04615e-19	7.40372e-17
AL021408.1	3.60513	3.57498	1.37548	2.59907	0.00934756	0.045383
SESN3	269.137	3.55847	0.405686	8.77148	1.76338e-18	2.35203e-16
FMO3	71.4879	3.47365	0.593596	5.85187	4.8607e-09	1.84757e-07
NTRK2	27.0896	3.47279	0.847494	4.09771	4.17258e-05	0.000555536
PDE3A	49.4576	3.43931	0.539408	6.37607	1.8169e-10	8.55317e-09
PDE7B	335.371	3.41519	0.279515	12.2183	2.4832e-34	1.3012e-31
RETREG1	80.6491	3.41348	0.747005	4.56956	4.88751e-06	8.70262e-05
PDE1A	23.6896	3.36951	0.691573	4.87224	1.1034e-06	2.38075e-05
ALDH4A1	783.58	3.30516	0.349644	9.45292	3.29512e-21	7.32516e-19
SLC2A9	6.96393	3.29369	1.21697	2.70646	0.00680053	0.0360467
EBF1	502.594	3.29349	0.361195	9.11831	7.63074e-20	1.36534e-17
KITLG	613.333	3.21943	0.290173	11.0949	1.32866e-28	4.87352e-26
PTPRQ	65.9643	3.21717	0.33667	9.55585	1.22573e-21	2.80997e-19
NPR3	1902.86	3.19855	0.898139	3.56131	0.000369007	0.00352157
ATP2B4	1532.59	3.19149	0.23538	13.5588	7.02415e-42	7.3613e-39
ERICH6	5.72048	3.18945	1.00052	3.18778	0.0014337	0.0106995
PLCB1	55.3743	3.16386	0.403847	7.83431	4.71435e-15	4.21762e-13
COL21A1	307.263	3.13947	0.675384	4.64842	3.34491e-06	6.24384e-05
COL5A3	3392.5	3.1123	0.392687	7.92565	2.26963e-15	2.25001e-13
SORCS2	39.2968	3.08551	0.656249	4.70174	2.57956e-06	4.9409e-05
TNC	5374.02	3.06794	0.877753	3.49522	0.000473679	0.00437646
STAT5A	250.927	3.05557	0.31407	9.72895	2.26931e-22	5.94559e-20
FAT3	207.479	3.05417	0.423431	7.21291	5.47706e-13	3.97819e-11
LIMCH1	145.31	3.00419	0.449318	6.68611	2.29184e-11	1.30515e-09
EPHX1	147.285	3.00411	0.553082	5.43158	5.58558e-08	1.67934e-06
NFIB	99.0182	2.99359	0.337616	8.86686	7.52371e-19	1.0414e-16
SLIT3	112.351	2.98868	0.317876	9.40204	5.35176e-21	1.1139e-18
PLXNA4	281.655	2.98633	0.518623	5.75819	8.50192e-09	3.02767e-07
EYA1	177.007	2.97885	0.659436	4.51727	6.2643e-06	0.000107875
GPD1L	180.094	2.96384	0.401703	7.37817	1.60479e-13	1.26588e-11
DMD	56.4571	2.9285	0.617734	4.74072	2.12964e-06	4.22245e-05
AC104806.2	4.62734	2.92147	0.939575	3.10936	0.00187496	0.0131876
ISM1	30.185	2.89951	0.667729	4.34234	1.40973e-05	0.000216356
IL6R	17.5974	2.87029	0.591627	4.85152	1.22519e-06	2.61279e-05
PTGFR	584.395	2.81918	0.942904	2.98989	0.0027908	0.0180006
STS	60.4102	2.81008	0.385412	7.2911	3.07434e-13	2.32509e-11
NR1H3	228.207	2.77674	0.45408	6.11508	9.65079e-10	4.11617e-08
SELENBP1	460.569	2.77557	0.341077	8.13766	4.02976e-16	4.2844e-14
ECM2	781.667	2.75551	0.860886	3.20078	0.00137054	0.0103546
ITGBL1	1526.16	2.73001	0.836047	3.26537	0.00109319	0.00873602
SLC22A23	60.7051	2.72849	0.637324	4.28117	1.85916e-05	0.000273871
ZNF385B	7.86593	2.72481	0.960015	2.8383	0.00453542	0.0260455
FAXDC2	136.361	2.71805	0.314693	8.63713	5.7644e-18	7.29097e-16
GAS2	14.1738	2.70655	0.731068	3.70219	0.000213744	0.00221472
COLGALT2	38.8299	2.70004	0.601317	4.49021	7.11529e-06	0.000120271
VCAN	5774.97	2.6619	0.336642	7.90721	2.63225e-15	2.54082e-13
ENPEP	35.4505	2.64606	0.721592	3.66697	0.000245441	0.00248695
ANGPT1	1198.65	2.64406	0.666323	3.96814	7.24347e-05	0.000896089
NTN1	108.766	2.63509	0.634375	4.15384	3.26947e-05	0.000445815
COL12A1	10891.3	2.6297	0.370684	7.09416	1.30139e-12	9.0066e-11
RIMS3	63.865	2.61466	0.726242	3.60026	0.000317904	0.00311368
OTOGL	37.6752	2.61298	0.479755	5.44649	5.13724e-08	1.57685e-06
AC092747.2	28.8422	2.58067	0.466825	5.52812	3.23674e-08	1.05065e-06
CORIN	305.046	2.55228	0.387096	6.59339	4.2989e-11	2.28527e-09
JPH2	219.589	2.55204	0.443368	5.75604	8.61117e-09	3.05176e-07
OLFML2A	177.565	2.53625	0.512726	4.94661	7.5518e-07	1.71859e-05
RIMS1	1454.75	2.53428	0.430155	5.89156	3.82575e-09	1.49286e-07
BMPER	341.193	2.53384	0.371975	6.81186	9.63428e-12	5.88976e-10
PCDH18	766.317	2.52457	0.196881	12.8228	1.22201e-37	7.57484e-35
NID1	1052.17	2.52134	0.261124	9.6557	4.64995e-22	1.13707e-19
ATP9A	182.384	2.51018	0.280606	8.94558	3.69999e-19	5.65481e-17
SYNE2	180.951	2.50892	0.281218	8.92163	4.59464e-19	6.87883e-17
CRB1	10.69	2.50767	0.723921	3.46401	0.000532196	0.00483791
ABCC9	75.1946	2.50657	0.397661	6.30328	2.91403e-10	1.32778e-08
PDE5A	123.638	2.46884	0.25065	9.84974	6.87233e-23	2.19198e-20
TTC3P1	6.19898	2.44045	0.951725	2.56424	0.0103402	0.0487817
PTN	75.5263	2.43212	0.721991	3.36863	0.000755416	0.00647399
PROSER2	69.8663	2.4214	0.614802	3.9385	8.19912e-05	0.00099584
MCTP1	181.489	2.42115	0.363968	6.6521	2.88939e-11	1.61806e-09
CCDC162P	55.7315	2.39534	0.304576	7.86448	3.70624e-15	3.39862e-13
AC009126.1	56.8508	2.38997	0.621487	3.84557	0.000120274	0.00138949
TRABD2A	66.249	2.3811	0.476125	5.001	5.70336e-07	1.34102e-05
SCD5	205.607	2.36767	0.384392	6.15952	7.29662e-10	3.16734e-08
REV3L	1168.38	2.36232	0.205054	11.5205	1.04044e-30	4.48979e-28
AC009879.3	25.534	2.35303	0.790565	2.9764	0.00291658	0.0185518
ACER2	83.5434	2.34791	0.359542	6.53027	6.56497e-11	3.41565e-09
CLCN4	62.4726	2.32763	0.430915	5.40161	6.60458e-08	1.96159e-06
PTPRO	19.1654	2.32303	0.733334	3.16776	0.00153619	0.011247
APCDD1	271.548	2.29993	0.617967	3.72177	0.000197831	0.00206149
SLC9B1	22.4009	2.2906	0.546456	4.19174	2.7682e-05	0.000387065
SVEP1	1403.86	2.28743	0.642416	3.56066	0.000369921	0.00352157
PARD3B	624.34	2.2632	0.485337	4.66316	3.11393e-06	5.88758e-05
ALDH5A1	26.6136	2.25381	0.549412	4.10222	4.09213e-05	0.000545815
GALNT1	2120.96	2.25338	0.294545	7.65037	2.004e-14	1.75016e-12
PYGM	25.3672	2.25244	0.409751	5.49709	3.86113e-08	1.23153e-06
PIK3C2B	23.9258	2.2468	0.778048	2.88774	0.00388026	0.0232943
DNAH10	14.7105	2.24601	0.852531	2.63452	0.00842574	0.0422208
SSH2	663.812	2.23596	0.347285	6.43841	1.20735e-10	5.90473e-09
SDK1	14.7627	2.22304	0.750431	2.96236	0.00305295	0.0191915
ABCA10	45.8525	2.21666	0.668948	3.31365	0.000920883	0.00759909
CDKL4	402.339	2.2045	0.572298	3.85201	0.000117151	0.00136633
RGL3	36.6916	2.19799	0.445747	4.93104	8.17933e-07	1.82382e-05
BRINP1	33.9962	2.19512	0.56481	3.88647	0.000101713	0.0012035
SLC29A4	83.3959	2.17911	0.555056	3.92593	8.63952e-05	0.00104071
ECT2L	15.0147	2.16751	0.771332	2.81009	0.00495271	0.02785
NOTCH3	238.965	2.15247	0.272206	7.90752	2.62574e-15	2.54082e-13
EDIL3	744.889	2.15238	0.193909	11.1	1.25488e-28	4.84516e-26
SORBS2	121.254	2.14146	0.409097	5.2346	1.65339e-07	4.44294e-06
ASS1	1156.44	2.13297	0.449883	4.74117	2.12486e-06	4.22245e-05
PLAAT3	136.765	2.11801	0.455623	4.64861	3.34183e-06	6.24384e-05
EEPD1	47.935	2.11723	0.496913	4.26077	2.03727e-05	0.000297125
NEDD9	308.815	2.10456	0.35277	5.96581	2.4342e-09	9.8659e-08
RETSAT	1447.61	2.10281	0.401815	5.23329	1.66523e-07	4.45845e-06
ITGA7	643.99	2.09301	0.569242	3.67683	0.000236153	0.00241284
YPEL1	35.9982	2.08887	0.78094	2.67481	0.00747716	0.038765
TTC39C	1897	2.07036	0.398245	5.1987	2.00687e-07	5.16577e-06
ZNF880	227.774	2.06682	0.362702	5.69839	1.20947e-08	4.18521e-07
BOC	269.736	2.06646	0.357649	5.7779	7.56403e-09	2.78843e-07
STOM	339.265	2.06134	0.418792	4.92211	8.56158e-07	1.88047e-05
TG	69.2045	2.05693	0.684529	3.00489	0.00265678	0.01734
TSC22D1	1058.7	2.05669	0.15113	13.6088	3.55071e-42	4.34133e-39
AC107223.1	21.2039	2.05542	0.68898	2.98328	0.00285178	0.0183033
GPC4	107.515	2.05521	0.260564	7.88753	3.0822e-15	2.89885e-13
KIF7	604.662	2.04583	0.357806	5.71771	1.0797e-08	3.75386e-07
NFASC	429.223	2.04569	0.27922	7.32645	2.36337e-13	1.80601e-11
PLXNA2	860.296	2.04559	0.210841	9.70204	2.95532e-22	7.47594e-20
PBX4	12.2774	2.04531	0.766348	2.66891	0.00760985	0.0391486
LIFR	958.898	2.04477	0.269691	7.58191	3.40504e-14	2.87119e-12
SASH1	336.542	2.03812	0.435086	4.68441	2.80768e-06	5.33605e-05
SEMA6C	64.2777	2.0321	0.3186	6.37821	1.79165e-10	8.53478e-09
TLN2	451.277	2.01745	0.285654	7.06256	1.63467e-12	1.11037e-10
RNF217-AS1	76.451	2.01382	0.310581	6.48403	8.93025e-11	4.54946e-09
MPP7	23.8327	2.00294	0.524468	3.81899	0.000134	0.00151654
HSPG2	1447.25	1.99844	0.262836	7.60337	2.88516e-14	2.46111e-12
NAV2	300.609	1.98569	0.448557	4.42684	9.56252e-06	0.000155656
THBS1	22667.2	1.98176	0.447731	4.42622	9.58994e-06	0.000155656
WBP2NL	20.2538	1.98168	0.609953	3.24891	0.00115849	0.00910442
GAREM1	50.3173	1.9644	0.480822	4.08551	4.39796e-05	0.000581324
NCAM2	16.4362	1.96254	0.5021	3.90866	9.2809e-05	0.00110887
DNAJC6	453.22	1.95031	0.512487	3.80559	0.000141468	0.00158202
COBLL1	36.464	1.93113	0.603197	3.20149	0.00136719	0.0103399
ZBTB16	557.663	1.93055	0.229401	8.41561	3.90868e-17	4.70067e-15
AC117453.1	17.7614	1.92181	0.555984	3.45659	0.000547059	0.00496073
MEGF8	812.157	1.92121	0.239272	8.02942	9.79317e-16	1.01187e-13
AC063944.1	61.9725	1.90905	0.712035	2.68111	0.00733778	0.0382044
SMOC1	147.218	1.90804	0.271913	7.01709	2.2654e-12	1.4972e-10
TET1	239.704	1.8877	0.405911	4.65053	3.31089e-06	6.22788e-05
PLA2G4A	67.9563	1.88507	0.414715	4.54546	5.48161e-06	9.5518e-05
ARMC2	174.831	1.88199	0.357986	5.25717	1.46291e-07	4.01944e-06
COL8A1	17716.1	1.86705	0.493272	3.78503	0.000153691	0.00168532
RNF150	240.943	1.85545	0.259951	7.13769	9.49124e-13	6.69498e-11
FAAH	13.4996	1.84646	0.513224	3.59777	0.000320957	0.00313521
RBMS3	404.856	1.84608	0.230731	8.001	1.2341e-15	1.25741e-13
SAMHD1	494.842	1.84526	0.278122	6.63471	3.25132e-11	1.76679e-09
AC096642.2	28.1311	1.83716	0.663229	2.77002	0.0056053	0.030687
DYNC1I1	69.0593	1.83688	0.690734	2.65932	0.00782991	0.0398937
MAGI2	232.457	1.83038	0.253056	7.2331	4.721e-13	3.46333e-11
TRIM62	35.0036	1.82722	0.508024	3.59671	0.000322261	0.00314376
AP002026.1	130.659	1.82651	0.325195	5.61667	1.94677e-08	6.55116e-07
FKBP5	3727.23	1.82516	0.282886	6.45193	1.10432e-10	5.47385e-09
ARRDC4	88.7601	1.82476	0.38861	4.6956	2.65821e-06	5.07829e-05
ZNF135	66.4335	1.82115	0.355563	5.12187	3.02528e-07	7.54878e-06
TNFRSF19	627.567	1.81567	0.603945	3.00635	0.00264408	0.0173033
PLXND1	1557.82	1.81495	0.182166	9.96317	2.20899e-23	7.71672e-21
PXDN	1057.19	1.81168	0.288319	6.28358	3.3086e-10	1.47999e-08
CYBRD1	1113.65	1.8076	0.317503	5.69318	1.24692e-08	4.29457e-07
RANBP3L	85.4206	1.80104	0.344486	5.2282	1.71171e-07	4.51695e-06
GSR	819.355	1.79964	0.231526	7.77295	7.66793e-15	6.77734e-13
ZNF572	32.3215	1.78277	0.391783	4.55041	5.35414e-06	9.3519e-05
PLCL1	215.83	1.76959	0.39284	4.5046	6.64967e-06	0.000113446
WASF3	244.241	1.75954	0.303099	5.80516	6.43061e-09	2.39467e-07
MAP4K3-DT	53.4374	1.75628	0.33717	5.20889	1.8997e-07	4.94392e-06
CEP126	48.2745	1.75434	0.305615	5.74036	9.44746e-09	3.3161e-07
MYO10	757.985	1.75027	0.39749	4.4033	1.06617e-05	0.000169436
KATNAL2	85.9874	1.738	0.449072	3.87021	0.000108742	0.00127637
TERB1	14.5852	1.73743	0.541069	3.2111	0.00132226	0.0100938
UNC5C	58.2795	1.72737	0.47961	3.60161	0.000316254	0.00310166
SIDT2	311.237	1.72548	0.231951	7.439	1.01447e-13	8.26903e-12
GPAM	664.568	1.71899	0.492806	3.48817	0.000486338	0.0044765
ARHGAP26	447.245	1.71758	0.445605	3.85448	0.000115974	0.00135476
FBXO42	319.529	1.706	0.216245	7.88924	3.04041e-15	2.89669e-13
ITGA1	132.673	1.70525	0.419094	4.06891	4.72333e-05	0.000616554
DDR1	185.364	1.69264	0.250155	6.76637	1.32051e-11	7.94039e-10
GSN	3298.79	1.68984	0.602114	2.80651	0.00500806	0.0281095
CAT	292.373	1.68872	0.244215	6.91488	4.6826e-12	2.96134e-10
C1orf198	614.665	1.68543	0.353059	4.7738	1.80782e-06	3.66358e-05
GYG2	61.1613	1.68469	0.617607	2.72777	0.0063764	0.0342189
MACIR	86.794	1.67414	0.431112	3.88331	0.000103043	0.00121336
ACER3	127.255	1.67171	0.334888	4.99184	5.98081e-07	1.3973e-05
ZFHX4	1004.96	1.66822	0.170182	9.80257	1.09754e-22	3.09676e-20
PLPP1	122.599	1.66224	0.296855	5.59951	2.14958e-08	7.13545e-07
AC139795.1	112.159	1.66008	0.363728	4.56407	5.01709e-06	8.86876e-05
ACVR2A	862.306	1.65845	0.296038	5.60215	2.11709e-08	7.05953e-07
CCDC126	611.697	1.65468	0.375222	4.40986	1.03437e-05	0.000165679
NAALADL2	148.114	1.65065	0.381785	4.32351	1.53566e-05	0.000230852
PBX1	55.1803	1.64665	0.388366	4.23996	2.23562e-05	0.00032221
ITPK1	379.415	1.6446	0.319012	5.15529	2.53236e-07	6.42815e-06
THRA	663.319	1.63807	0.248199	6.59984	4.11604e-11	2.22024e-09
SORT1	1613.47	1.63359	0.222	7.35852	1.85967e-13	1.45134e-11
ANKDD1B	15.203	1.63329	0.513243	3.1823	0.00146111	0.0108819
IMPG2	170	1.63322	0.38803	4.20901	2.56495e-05	0.000363954
MAST3	94.2125	1.63295	0.337828	4.83368	1.34032e-06	2.8013e-05
ACSF2	237.931	1.63122	0.449226	3.63118	0.000282127	0.00280065
GGT5	428.545	1.6134	0.532455	3.03012	0.00244457	0.0162146
MTARC2	25.6269	1.61179	0.528437	3.0501	0.00228765	0.0153683
PHYH	164.724	1.60227	0.311525	5.14332	2.69927e-07	6.82823e-06
C5	136.112	1.60205	0.332742	4.81469	1.47427e-06	3.04655e-05
TCEA3	508.447	1.59933	0.516076	3.09902	0.00194162	0.0135654
GAS6	14568.6	1.59132	0.413266	3.85059	0.000117833	0.00136993
HTRA1	1530.5	1.5898	0.231337	6.8722	6.32213e-12	3.93044e-10
LACTB2	68.682	1.58679	0.43124	3.6796	0.000233599	0.00239007
FAIM	105.027	1.57354	0.414544	3.79585	0.000147139	0.00163053
KAT2B	49.9744	1.56977	0.382177	4.10744	4.00069e-05	0.000536546
ZNF528	76.8277	1.5687	0.330467	4.74693	2.06528e-06	4.1171e-05
KLRD1	45.2183	1.56798	0.431012	3.6379	0.000274875	0.00273236
TNS2	1071.74	1.56305	0.168649	9.26808	1.89518e-20	3.6587e-18
MAGI1	344.802	1.56117	0.240835	6.48235	9.03058e-11	4.56885e-09
TSHZ1	128.736	1.55844	0.390464	3.99125	6.5726e-05	0.000821407
MSH4	28.1317	1.55795	0.547097	2.84767	0.00440401	0.0256411
EYA2	241.054	1.55468	0.253086	6.14291	8.10232e-10	3.49639e-08
CAMK1	248.515	1.55214	0.599275	2.59004	0.00959657	0.0461945
ALCAM	559.17	1.54749	0.502575	3.07912	0.00207616	0.0142778
NQO1	1054.83	1.53737	0.496287	3.09775	0.00194994	0.0136093
ENAH	1338	1.53529	0.267778	5.73343	9.84212e-09	3.43818e-07
PLEKHH2	59.3927	1.52771	0.354504	4.30943	1.63677e-05	0.000243557
IQCH-AS1	55.7423	1.52303	0.402244	3.78634	0.000152884	0.00167897
ADARB1	671.377	1.52279	0.189309	8.04396	8.69801e-16	9.11551e-14
SEC24B-AS1	28.525	1.51982	0.447363	3.39728	0.0006806	0.00595099
NSMF	550.887	1.51968	0.38847	3.91195	9.15531e-05	0.00109744
SOX13	141.656	1.51488	0.323346	4.68503	2.79924e-06	5.33382e-05
PIK3R1	439.789	1.51032	0.341798	4.41875	9.92729e-06	0.000160765
SIK2	548.221	1.50333	0.337486	4.45449	8.40939e-06	0.000138944
PRUNE2	103.408	1.50052	0.362294	4.14172	3.44715e-05	0.000468301
VGLL3	608.634	1.50011	0.397952	3.76959	0.000163519	0.00177773
UST	258.601	1.49806	0.279367	5.36233	8.21574e-08	2.37286e-06
CALCRL	37.9495	1.49508	0.356826	4.18995	2.79015e-05	0.000388397
HMCN1	275.616	1.48347	0.322598	4.59851	4.25515e-06	7.71084e-05
PCYOX1	373.865	1.47616	0.21115	6.99104	2.72861e-12	1.75589e-10
CYP2U1	155.797	1.47253	0.203499	7.23607	4.61859e-13	3.42242e-11
HADH	112.009	1.47155	0.554532	2.65368	0.00796196	0.0403655
PELI1	62.884	1.4651	0.426516	3.43504	0.000592471	0.00528755
SLC25A20	95.8044	1.46372	0.440834	3.32034	0.00089908	0.00746959
POLR3F	103.228	1.46361	0.310265	4.71728	2.3902e-06	4.64035e-05
NEGR1	90.3985	1.46009	0.396795	3.67971	0.000233501	0.00239007
RFTN2	65.2642	1.45976	0.265709	5.49382	3.9334e-08	1.24377e-06
ADGRL2	96.9053	1.44895	0.298767	4.84978	1.23601e-06	2.62823e-05
GAB1	75.2906	1.44761	0.381731	3.79222	0.000149305	0.00165204
LAMC1	3404.48	1.44583	0.311095	4.64753	3.35925e-06	6.25469e-05
PTPRM	1354.94	1.44349	0.38379	3.76113	0.000169148	0.00181273
KIAA1217	246.46	1.44138	0.518751	2.77856	0.00546008	0.0299379
GPLD1	23.0858	1.43721	0.548493	2.62029	0.00878562	0.0433124
SEMA3F	48.7307	1.42906	0.551564	2.59093	0.00957168	0.0461049
MEIS1	236.927	1.4264	0.319075	4.47043	7.80611e-06	0.00012956
AC008269.1	66.0987	1.42489	0.466993	3.0512	0.00227928	0.0153543
PLSCR4	91.4535	1.42186	0.284926	4.99029	6.02885e-07	1.40405e-05
TYMSOS	23.549	1.42059	0.549973	2.58302	0.00979393	0.0468372
CACHD1	149.31	1.41425	0.3445	4.10522	4.03931e-05	0.000540737
TENT5A	66.4749	1.4065	0.400091	3.51546	0.000438986	0.0040972
PRKD1	480.023	1.39951	0.541641	2.58384	0.00977062	0.0468173
THAP8	23.1405	1.3981	0.387856	3.60467	0.000312545	0.0030735
NEAT1	2217.16	1.39687	0.522286	2.67452	0.00748353	0.0387706
SESN1	117.534	1.39586	0.252851	5.5205	3.3803e-08	1.08763e-06
USP53	178.685	1.39525	0.288893	4.82966	1.36769e-06	2.84232e-05
SYTL2	56.8301	1.39435	0.478981	2.91107	0.00360197	0.021802
PRDM5	1825.46	1.39381	0.384243	3.6274	0.000286285	0.00283809
EBF3	117.852	1.38691	0.332944	4.16561	3.10525e-05	0.000427394
USP33	1359.19	1.3799	0.314928	4.38162	1.178e-05	0.000184654
SSBP2	250.641	1.37923	0.253494	5.44089	5.30165e-08	1.60714e-06
FAT4	357.22	1.3787	0.320304	4.30435	1.67474e-05	0.000248702
ADAMTS7	171.084	1.37643	0.251317	5.47688	4.329e-08	1.35138e-06
DOCK11	333.778	1.36891	0.388974	3.51928	0.000432727	0.00404909
AC073107.1	29.0638	1.36576	0.429438	3.18033	0.00147106	0.0109255
ITGA11	506.235	1.3606	0.260394	5.22518	1.7399e-07	4.57486e-06
FSTL1	6014.34	1.35834	0.22245	6.10627	1.01989e-09	4.29994e-08
AKAP12	275.004	1.35831	0.313218	4.33663	1.44685e-05	0.000221589
SLC23A2	181.346	1.35214	0.219319	6.16516	7.04104e-10	3.07459e-08
MAP4K3	384.254	1.35043	0.23769	5.68147	1.33541e-08	4.55655e-07
ST6GAL1	94.4354	1.34696	0.351166	3.83567	0.000125221	0.00143088
NFYB	147.338	1.33878	0.250749	5.33913	9.33948e-08	2.64534e-06
PPP2R5A	537.126	1.33782	0.276334	4.84131	1.28988e-06	2.71668e-05
NT5C2	539.015	1.33084	0.150074	8.86787	7.4561e-19	1.0414e-16
IQCH	43.5188	1.3299	0.441938	3.00925	0.00261895	0.0171694
MALAT1	115868	1.32736	0.230125	5.76799	8.02227e-09	2.91343e-07
ZNF106	946.22	1.32625	0.281762	4.70697	2.51432e-06	4.84122e-05
BNIP3L	395.544	1.32377	0.298123	4.44037	8.98053e-06	0.000147056
TLE1	296.64	1.32228	0.337558	3.91719	8.95868e-05	0.00107563
ITGB5	3198.96	1.30421	0.330805	3.94251	8.06319e-05	0.000980955
ZNF442	69.9643	1.2942	0.431914	2.99642	0.0027317	0.0177657
CAMK2D	567.939	1.29237	0.273969	4.71721	2.39102e-06	4.64035e-05
CDC14B	1897.73	1.28601	0.410073	3.13606	0.00171232	0.012311
TSPAN14	192.126	1.27836	0.294022	4.34783	1.37491e-05	0.000212344
LFNG	221.55	1.27705	0.382489	3.3388	0.000841411	0.00706378
ANKRD24	27.7994	1.2763	0.487978	2.61548	0.00891019	0.0436173
PEAK1	810.269	1.27501	0.190558	6.69094	2.21742e-11	1.28086e-09
SMIM8	39.7138	1.27006	0.311419	4.07829	4.53677e-05	0.000597518
CDKL1	22.5344	1.26921	0.495196	2.56304	0.0103761	0.0488882
PLCD4	44.3217	1.26724	0.438975	2.88682	0.00389162	0.0233053
LAPTM4A	233.924	1.26476	0.199336	6.34485	2.22649e-10	1.02727e-08
PLTP	138.931	1.26214	0.254961	4.95032	7.40918e-07	1.69326e-05
WDR63	18.9065	1.26193	0.453841	2.78056	0.00542649	0.0298866
PPP1CB	436.091	1.25743	0.227538	5.52625	3.27154e-08	1.05727e-06
AC051619.4	18.1829	1.25683	0.48634	2.58425	0.00975899	0.0468173
MFGE8	2199.81	1.24972	0.343032	3.64317	0.000269299	0.00269888
SPACA9	20.4321	1.24173	0.478103	2.5972	0.00939877	0.0455713
LRRC8B	166.578	1.23947	0.377941	3.27953	0.00103979	0.00836395
NFIA	140.67	1.23782	0.209101	5.91973	3.22475e-09	1.27874e-07
COL8A2	1760.99	1.23577	0.431722	2.86242	0.00420416	0.0246734
TIAM2	401.671	1.22681	0.228597	5.36672	8.01828e-08	2.32498e-06
HPS5	2097.34	1.22305	0.322087	3.79727	0.000146299	0.00162368
GTF2IRD2	147.234	1.22297	0.314782	3.88514	0.000102272	0.00120816
ST3GAL5	135.762	1.21885	0.272992	4.46477	8.01542e-06	0.000132734
DLAT	401.735	1.21655	0.400179	3.04002	0.0023656	0.0157764
SUMF1	381.566	1.21638	0.38391	3.1684	0.0015328	0.0112408
NEXN	45.7257	1.21036	0.392241	3.08575	0.00203041	0.0140301
RALGAPA2	100.339	1.20834	0.287251	4.20654	2.59308e-05	0.000366529
MYCBPAP	37.6798	1.20798	0.426764	2.83056	0.00464668	0.0265276
RHOBTB3	8817.02	1.20525	0.408465	2.95067	0.00317081	0.0197463
TXNDC16	78.5479	1.20464	0.305359	3.94499	7.98038e-05	0.000972493
ALDH2	98.83	1.20422	0.396798	3.03483	0.00240667	0.0159922
ZNF737	101.686	1.19897	0.216049	5.54952	2.86449e-08	9.38121e-07
CYB561A3	730.132	1.19695	0.282224	4.24114	2.22383e-05	0.000321143
FARP2	614.279	1.19655	0.219309	5.45602	4.86934e-08	1.50724e-06
RECK	189.072	1.19353	0.21719	5.49533	3.89991e-08	1.23852e-06
DTWD1	179.642	1.19066	0.240792	4.94477	7.62322e-07	1.72605e-05
SOS1	167.796	1.18701	0.316076	3.75547	0.000173015	0.00184483
TCEANC	91.7082	1.18398	0.378706	3.12637	0.00176976	0.0126293
ZNF846	56.3739	1.17705	0.270263	4.35522	1.32933e-05	0.000206554
HIPK2	1306.89	1.17625	0.275534	4.269	1.9635e-05	0.00028751
CRTC1	69.7654	1.17619	0.371749	3.16394	0.00155651	0.0113617
LINC01588	35.2253	1.17358	0.4188	2.80225	0.00507468	0.0283533
PLEKHM3	1291.33	1.17318	0.295013	3.97672	6.98736e-05	0.000871757
CENPC	107.619	1.16951	0.260746	4.48524	7.28303e-06	0.000122261
SLC38A2	4286.16	1.16843	0.241498	4.83827	1.30973e-06	2.7452e-05
SPAG16	548.156	1.16527	0.417991	2.78779	0.0053069	0.0293158
EVA1C	74.3885	1.16514	0.265307	4.39166	1.1249e-05	0.000177468
ZNF720	413.936	1.16208	0.409864	2.83528	0.00457854	0.0262203
DPYSL2	1126.65	1.16119	0.451892	2.56962	0.010181	0.0481235
HSDL2	294.779	1.15491	0.364114	3.17184	0.00151476	0.0111484
ICA1L	70.7144	1.15441	0.27692	4.16873	3.06299e-05	0.00042237
TOB2	254.579	1.15302	0.218582	5.275	1.32759e-07	3.67516e-06
TLE2	56.7803	1.15189	0.363277	3.17083	0.00152002	0.0111732
CCDC68	39.3849	1.15116	0.427307	2.69398	0.00706041	0.037076
LMBRD1	146.618	1.15092	0.350235	3.28612	0.00101576	0.00820663
LRRC20	98.2399	1.14961	0.305667	3.761	0.000169234	0.00181273
GBE1	578.488	1.14822	0.342243	3.35497	0.000793736	0.00674721
CCDC62	79.4454	1.1481	0.362943	3.16332	0.00155982	0.0113746
TXNRD1	1471.99	1.14497	0.243106	4.70974	2.48037e-06	4.78842e-05
TNFRSF21	728.152	1.13587	0.282909	4.01497	5.94541e-05	0.000750697
MAST4	81.1045	1.13209	0.362507	3.12294	0.00179054	0.0127233
FNBP1L	88.6005	1.13089	0.300537	3.76291	0.000167947	0.00181273
NAA20	126.823	1.12536	0.29531	3.81079	0.000138524	0.00155906
MDGA1	81.3738	1.1161	0.334061	3.341	0.000834785	0.00703906
CFAP70	83.546	1.11609	0.426199	2.6187	0.00882647	0.0434094
ADAMTS13	129.052	1.11608	0.323901	3.44573	0.000569519	0.00512008
DYNC2LI1	140.087	1.11416	0.400878	2.77929	0.00544771	0.0299135
PEX7	36.2254	1.11273	0.327833	3.39421	0.000688278	0.00601096
SIMC1	78.5824	1.10705	0.26842	4.12431	3.71842e-05	0.00050329
TP53INP1	78.5988	1.10284	0.245817	4.48641	7.24321e-06	0.000121872
PTCH1	57.7065	1.10167	0.372941	2.954	0.00313688	0.0195682
MAML2	315.329	1.10096	0.208459	5.28144	1.28173e-07	3.57518e-06
SNTB2	597.549	1.10016	0.190952	5.76145	8.33966e-09	2.98438e-07
ADD3	528.171	1.09202	0.248157	4.40054	1.07983e-05	0.000171093
EHD2	788.971	1.09056	0.172413	6.32527	2.52798e-10	1.15908e-08
RASSF8-AS1	174.176	1.08844	0.200637	5.42495	5.79713e-08	1.73583e-06
SLC25A16	891.133	1.08459	0.201111	5.39299	6.92955e-08	2.03341e-06
ABCA13	27.965	1.08413	0.407593	2.65983	0.00781811	0.0398843
PDLIM5	813.571	1.08397	0.172106	6.29826	3.00997e-10	1.35467e-08
COQ8A	154.126	1.07887	0.230521	4.68016	2.86648e-06	5.43371e-05
INPP5K	270.967	1.0775	0.218614	4.92881	8.2733e-07	1.83362e-05
TCF7L2	59.4026	1.07603	0.300009	3.58665	0.000334955	0.00324601
SMAD3	122.741	1.07566	0.331911	3.24082	0.00119187	0.00930165
PHKG1	25.2163	1.07449	0.407505	2.63676	0.00837027	0.0420322
NFIX	139.543	1.06729	0.237887	4.48656	7.23822e-06	0.000121872
SH3D19	232.081	1.06622	0.23368	4.56274	5.04894e-06	8.90345e-05
ABAT	56.9935	1.06494	0.388793	2.73909	0.00616095	0.0332329
ANO8	265.499	1.06235	0.224409	4.73397	2.20173e-06	4.35361e-05
AL356534.1	27.0098	1.06191	0.410528	2.58669	0.00969019	0.046584
FBXL7	99.4078	1.06148	0.261046	4.06628	4.77704e-05	0.000621353
ZNF337-AS1	109.385	1.06042	0.395647	2.68021	0.00735752	0.0382528
ZNF782	70.6647	1.05654	0.282579	3.73893	0.000184802	0.00195629
FER	865.695	1.05237	0.235391	4.47072	7.79572e-06	0.00012956
TRIM2	235.268	1.05155	0.371086	2.8337	0.00460125	0.0263093
C2CD6	513.761	1.04955	0.228241	4.59843	4.25694e-06	7.71084e-05
SHPRH	258.468	1.04836	0.352279	2.97594	0.00292096	0.0185518
CCZ1B	625.012	1.04385	0.34384	3.03587	0.00239844	0.0159519
MYO6	161.309	1.04367	0.33072	3.15577	0.00160077	0.0116385
STXBP4	455.453	1.03979	0.388125	2.679	0.0073843	0.0383649
HIF3A	62.5705	1.03449	0.287798	3.59449	0.000325022	0.00316648
FOXO3	2802.5	1.03299	0.336806	3.06701	0.00216213	0.0147274
PDE8A	1134.87	1.02749	0.316208	3.24941	0.00115646	0.00910281
RAVER2	66.4858	1.023	0.358914	2.85028	0.00436813	0.0254727
ZNF525	58.9966	1.02211	0.332276	3.07608	0.00209741	0.0143935
TRIM22	712.447	1.02166	0.21713	4.70528	2.53524e-06	4.86872e-05
GNPTG	243.041	1.01956	0.171105	5.95869	2.5427e-09	1.0193e-07
MIR646HG	151.841	1.01077	0.333952	3.0267	0.00247238	0.01634
CUBN	74.5839	1.01016	0.296367	3.40848	0.000653249	0.00577377
MTSS2	569.492	1.00955	0.233215	4.32886	1.49884e-05	0.000227418
OBSL1	1266.09	1.00533	0.222246	4.52352	6.08201e-06	0.00010523
ALDH3A2	407.42	1.00171	0.231981	4.31807	1.57397e-05	0.000235646
NAV3	1341.79	1.0014	0.110443	9.0671	1.22224e-19	2.0852e-17
PPARD	155.107	-1.00357	0.264696	-3.79142	0.000149791	0.0016544
MFSD2A	134.496	-1.00894	0.350614	-2.87763	0.00400673	0.0238971
EML2	110.543	-1.01206	0.34224	-2.95716	0.00310487	0.0194193
CCHCR1	114.332	-1.01451	0.382729	-2.65073	0.00803176	0.0406352
SMAP2	337.31	-1.01617	0.208231	-4.88002	1.06074e-06	2.30225e-05
NAA50	135.836	-1.01659	0.359398	-2.82858	0.00467548	0.0266713
DTNBP1	82.1041	-1.02121	0.333034	-3.06638	0.0021667	0.0147448
TMEM214	439.87	-1.02174	0.396133	-2.57928	0.00990074	0.0472556
INSIG1	824.428	-1.02366	0.399766	-2.56064	0.0104478	0.0491315
TTLL4	151.508	-1.02543	0.258219	-3.97116	7.15221e-05	0.000887794
MACROH2A1	496.648	-1.02574	0.200644	-5.11222	3.18393e-07	7.89099e-06
SH2D4A	64.2204	-1.02692	0.395248	-2.59818	0.00937205	0.0454718
NFKBIZ	276.204	-1.02794	0.401149	-2.56248	0.0103928	0.0489355
RDH11	1289.53	-1.02821	0.253986	-4.04831	5.15888e-05	0.000661636
GOLGA2	277.156	-1.03394	0.368587	-2.80516	0.00502922	0.0281852
CMTM4	188.625	-1.03455	0.292298	-3.53937	0.000401089	0.00377713
STIL	294.651	-1.03605	0.332677	-3.11428	0.00184395	0.0130069
SEC23B	179.127	-1.03638	0.271812	-3.81285	0.000137372	0.00155041
FRMD6	1274.97	-1.03818	0.360328	-2.88121	0.00396154	0.0236853
DERA	83.5605	-1.04019	0.36393	-2.85822	0.00426022	0.0249425
BUD23	224.631	-1.04244	0.267817	-3.89237	9.92692e-05	0.00118029
ZDHHC2	97.1871	-1.04543	0.406795	-2.56991	0.0101725	0.0481145
TPST2	323.695	-1.04678	0.338473	-3.09264	0.00198383	0.0137947
PAG1	49.5817	-1.0468	0.36257	-2.88718	0.00388714	0.0233053
CGAS	78.7874	-1.04989	0.341739	-3.0722	0.00212489	0.0145277
INPP5F	291.197	-1.05319	0.358101	-2.94104	0.00327113	0.0202336
ATAD2	196.509	-1.05497	0.21635	-4.87622	1.0814e-06	2.34017e-05
IPO5	890.744	-1.05727	0.173836	-6.08198	1.18708e-09	4.94795e-08
SNRPA1	72.2159	-1.06331	0.354529	-2.99923	0.00270662	0.0176339
GRAMD1A	356.86	-1.06586	0.3665	-2.9082	0.00363516	0.0219486
DHRS7	56.8994	-1.066	0.31574	-3.37619	0.000734964	0.00632709
DCAF4	78.7277	-1.06973	0.375807	-2.84648	0.00442062	0.025681
RAB11FIP5	692.463	-1.07151	0.272218	-3.93623	8.27715e-05	0.00100366
DPAGT1	146.842	-1.07319	0.322434	-3.3284	0.000873462	0.00728978
FHL2	163.87	-1.07324	0.403778	-2.658	0.00786053	0.0399895
FADS1	1592.56	-1.07505	0.2856	-3.76418	0.000167095	0.00180797
AP4M1	183.741	-1.07883	0.301627	-3.5767	0.000347954	0.00335426
YARS1	714.382	-1.07986	0.198312	-5.44528	5.17236e-08	1.58102e-06
CTTN	891.723	-1.08086	0.191115	-5.65557	1.55334e-08	5.25128e-07
MCL1	1337.71	-1.08205	0.282596	-3.82897	0.000128679	0.00146582
RCC2	582.549	-1.08277	0.387434	-2.79472	0.0051945	0.028904
PPRC1	132.569	-1.08292	0.264974	-4.08688	4.37213e-05	0.000579817
BRIP1	321.729	-1.08461	0.351861	-3.08251	0.00205262	0.0141581
SWAP70	254.625	-1.08532	0.347463	-3.12355	0.00178686	0.0127143
WTAP	269.875	-1.08624	0.327651	-3.31525	0.000915613	0.00758119
SCRN1	81.763	-1.08814	0.383667	-2.83616	0.00456593	0.0261685
GNE	176.375	-1.0891	0.325247	-3.34854	0.000812372	0.00688171
UGCG	417.196	-1.09811	0.163137	-6.73121	1.68255e-11	9.98073e-10
ANKLE2	1298.05	-1.09852	0.159356	-6.89351	5.44322e-12	3.41295e-10
KNOP1	243.297	-1.10005	0.261173	-4.21196	2.53164e-05	0.000359924
PRDX5	538.993	-1.10129	0.344222	-3.19936	0.00137735	0.0103953
LTBP1	1919.46	-1.10133	0.230976	-4.76815	1.85922e-06	3.75737e-05
SPEG	181.619	-1.10768	0.308363	-3.59214	0.000327972	0.00318676
TMEM200A	119.074	-1.10784	0.380817	-2.90911	0.00362458	0.0219027
DRAM1	181.368	-1.10791	0.393281	-2.81709	0.00484607	0.0274971
CPT1C	84.9902	-1.10868	0.361612	-3.06594	0.00216984	0.0147525
FARP1	397.536	-1.11011	0.225861	-4.91501	8.87772e-07	1.9383e-05
NBPF20	328.106	-1.11103	0.241091	-4.60832	4.05933e-06	7.40778e-05
SNHG16	1080.08	-1.11119	0.188447	-5.89653	3.71224e-09	1.45631e-07
NANS	257.225	-1.11129	0.240896	-4.61317	3.96581e-06	7.25516e-05
PABPC1L	134.265	-1.11404	0.335161	-3.3239	0.000887675	0.00739159
PTK7	2991.84	-1.11679	0.193836	-5.7615	8.337e-09	2.98438e-07
MAPKAPK3	295.917	-1.11875	0.331206	-3.37781	0.000730646	0.0062985
POLD1	618.987	-1.11886	0.435024	-2.57196	0.0101124	0.0479229
IL13RA1	205.658	-1.12255	0.30994	-3.62183	0.000292526	0.00288825
HIF1A	1824.83	-1.12376	0.410825	-2.73537	0.00623103	0.0335615
PRTFDC1	29.4413	-1.12468	0.343979	-3.26964	0.00107686	0.0086243
SCN8A	656.966	-1.12485	0.242059	-4.64701	3.36786e-06	6.25484e-05
RGS10	35.3662	-1.12802	0.373896	-3.01694	0.00255344	0.01677
NHSL1	375.382	-1.12914	0.294228	-3.83763	0.000124227	0.00142395
SPRED1	326.743	-1.13825	0.209281	-5.43888	5.36158e-08	1.61862e-06
GALNT5	219.966	-1.14444	0.273033	-4.19159	2.77002e-05	0.000387065
ENTPD4	167.404	-1.1454	0.307009	-3.73085	0.000190832	0.00200565
VAC14	279.823	-1.14743	0.268428	-4.27462	1.91464e-05	0.000280916
SNW1	60.605	-1.14839	0.384786	-2.98448	0.00284058	0.0182633
FN1	108465	-1.15034	0.353392	-3.25512	0.00113343	0.00901242
AOX1	344.592	-1.15098	0.373406	-3.08239	0.00205347	0.0141581
RRM1	189.622	-1.15123	0.35225	-3.26823	0.00108222	0.0086578
HELLS	88.3497	-1.15129	0.409081	-2.81434	0.00488778	0.0276034
CCNQ	149.598	-1.15412	0.374832	-3.07904	0.00207666	0.0142778
BDH1	47.5336	-1.1554	0.395438	-2.92183	0.00347984	0.021238
PNO1	65.5819	-1.1564	0.381839	-3.0285	0.00245771	0.0162682
TYRO3	178.783	-1.15817	0.277754	-4.16975	3.04931e-05	0.000421276
CHSY1	356.121	-1.15817	0.430956	-2.68745	0.00719992	0.0376469
BTN2A2	93.8237	-1.15963	0.318713	-3.63846	0.000274272	0.00273236
COL7A1	1851.87	-1.16102	0.309506	-3.7512	0.000175987	0.00187107
PRRX1	919.007	-1.16114	0.182779	-6.35269	2.11582e-10	9.88641e-09
DENND3	99.4149	-1.16118	0.314879	-3.68772	0.000226275	0.00232812
RBPJ	229.576	-1.16309	0.309621	-3.75649	0.000172313	0.00184001
PTPN2	299.703	-1.16454	0.454214	-2.56387	0.0103512	0.0488025
PDIA4	2137.88	-1.17725	0.311521	-3.77903	0.000157441	0.00172387
SUMO3	330.708	-1.1787	0.253149	-4.65613	3.22204e-06	6.07632e-05
IFT43	39.4842	-1.17958	0.438358	-2.6909	0.00712605	0.0373138
SELENOS	266.985	-1.18128	0.205011	-5.76204	8.31017e-09	2.98438e-07
UNC5B	1578.83	-1.18605	0.245868	-4.82392	1.40763e-06	2.91706e-05
TMEM44	121.203	-1.18771	0.365219	-3.25206	0.0011457	0.00905073
FUBP3	186.387	-1.18909	0.370543	-3.20903	0.00133182	0.0101456
TRIM8	483.382	-1.19097	0.293941	-4.05173	5.08396e-05	0.00065649
SPTLC2	280.099	-1.19524	0.448257	-2.66643	0.00766615	0.0393279
ATIC	64.2207	-1.19546	0.392612	-3.04488	0.00232769	0.0155803
SNX8	272.679	-1.19599	0.236669	-5.05344	4.33926e-07	1.0437e-05
CALU	1465.04	-1.19641	0.187645	-6.37591	1.81883e-10	8.55317e-09
CCNB1	325.493	-1.19983	0.374575	-3.20317	0.00135924	0.0102904
GNAI2	2467.76	-1.20134	0.458382	-2.62083	0.00877165	0.0432743
RRBP1	2235.28	-1.20527	0.40609	-2.96798	0.00299765	0.0189412
SHKBP1	267.604	-1.21125	0.445004	-2.7219	0.00649084	0.0346556
ODF2	120.24	-1.21484	0.454664	-2.67196	0.00754092	0.0389773
CCND1	1498.28	-1.21755	0.463584	-2.62638	0.00862976	0.0428045
CTSL	654.934	-1.22063	0.285363	-4.27747	1.89029e-05	0.000277899
UCK2	141.75	-1.2223	0.264461	-4.62186	3.80315e-06	6.99246e-05
TRAF3	506.017	-1.22906	0.218927	-5.61402	1.97682e-08	6.6219e-07
P4HA2	402.658	-1.22961	0.303643	-4.04953	5.13196e-05	0.000659335
KIF24	60.6328	-1.23128	0.421041	-2.92438	0.00345142	0.0211173
MAP3K4	670.757	-1.24022	0.185498	-6.6859	2.29504e-11	1.30515e-09
CHN1	157.185	-1.24291	0.247114	-5.02972	4.91184e-07	1.16613e-05
PRPS1	104.813	-1.2449	0.428297	-2.90662	0.00365351	0.0220413
GMPPA	378.39	-1.24645	0.213612	-5.8351	5.37598e-09	2.02886e-07
KLHL5	339.747	-1.25126	0.444469	-2.81518	0.00487493	0.0275732
RPS3	529.843	-1.25132	0.381627	-3.27892	0.00104207	0.00837308
ARMC9	218.903	-1.2524	0.264671	-4.73191	2.22419e-06	4.37735e-05
RBM19	231.997	-1.25377	0.367929	-3.40765	0.000655253	0.00577757
PNPLA3	168.875	-1.25632	0.279557	-4.49397	6.9909e-06	0.000118716
EFL1	293.223	-1.25717	0.324523	-3.87389	0.000107111	0.00125924
PTTG1IP	1983.68	-1.25726	0.196562	-6.39624	1.59246e-10	7.68573e-09
ARID3A	424.341	-1.26433	0.297369	-4.25171	2.12146e-05	0.000308178
SLC9A3R1	119.758	-1.26577	0.491715	-2.5742	0.0100471	0.0477369
PDIA5	271.675	-1.26592	0.223666	-5.65988	1.51478e-08	5.14464e-07
NCEH1	86.6069	-1.26633	0.348067	-3.63818	0.000274573	0.00273236
CHAF1B	68.125	-1.26693	0.469899	-2.69617	0.00701417	0.0369389
GSTO1	43.4686	-1.27015	0.316179	-4.0172	5.88943e-05	0.000744912
BNC1	98.8368	-1.27134	0.336988	-3.77266	0.000161517	0.00176322
ENO1	6401.33	-1.27184	0.477811	-2.66181	0.00777215	0.0397605
PPT1	58.1306	-1.27188	0.362738	-3.50634	0.000454309	0.00421341
LANCL2	66.8419	-1.27881	0.429398	-2.97816	0.00289987	0.0184826
ZNF496	290.087	-1.27915	0.347117	-3.68506	0.000228651	0.00234928
FOSL1	83.9344	-1.28146	0.386607	-3.31462	0.000917662	0.00758842
AC009404.1	84.7585	-1.28744	0.29624	-4.34595	1.38672e-05	0.000213718
GNB5	54.9644	-1.28766	0.430643	-2.99007	0.0027891	0.0180006
AIG1	93.9611	-1.2886	0.363592	-3.54408	0.000393991	0.00371984
LRRC59	1236.64	-1.28879	0.478377	-2.69409	0.00705815	0.037076
EZH2	95.5372	-1.29062	0.288601	-4.472	7.74918e-06	0.000129494
NEIL3	101.459	-1.29458	0.467136	-2.77131	0.00558311	0.0305883
ACSL3	681.265	-1.29619	0.158746	-8.16515	3.21024e-16	3.46329e-14
FLRT2	265.223	-1.29623	0.246923	-5.24953	1.52488e-07	4.15855e-06
STARD3NL	166.663	-1.29686	0.272123	-4.76573	1.8817e-06	3.79235e-05
SRF	290.863	-1.30059	0.419883	-3.0975	0.00195161	0.0136093
PPP1R9B	611.5	-1.30279	0.354443	-3.6756	0.000237293	0.00242112
PROSER3	135.513	-1.30336	0.419502	-3.10692	0.00189045	0.0132523
BIN1	959.266	-1.30397	0.445705	-2.92562	0.00343766	0.0210507
NADK2	397.773	-1.30442	0.297352	-4.38679	1.15038e-05	0.000180711
KIF14	119.262	-1.31078	0.366935	-3.57225	0.000353925	0.00340734
PPIB	587.815	-1.31437	0.416946	-3.15237	0.00161948	0.0117397
GNPNAT1	601.685	-1.31663	0.492518	-2.67326	0.0075119	0.0388627
LACTB	151.232	-1.31665	0.357002	-3.68807	0.000225957	0.00232812
HSP90B1	1110.36	-1.32113	0.419155	-3.15189	0.00162218	0.0117476
CNTNAP1	126.885	-1.32943	0.323509	-4.10941	3.96666e-05	0.000532956
NUS1	83.8216	-1.33648	0.308818	-4.32772	1.50661e-05	0.000227418
CEP72	62.1668	-1.33864	0.446376	-2.9989	0.00270952	0.0176372
IPO7	1830.91	-1.33872	0.252742	-5.29677	1.17871e-07	3.3004e-06
CLIP2	916.65	-1.33963	0.293516	-4.56407	5.01709e-06	8.86876e-05
PDGFC	404.095	-1.33987	0.289747	-4.62428	3.75901e-06	6.92866e-05
ELL	155.463	-1.341	0.261238	-5.13327	2.84749e-07	7.1576e-06
HMGCR	748.095	-1.34246	0.383003	-3.5051	0.000456441	0.00422785
PID1	49.5602	-1.34403	0.513261	-2.61862	0.00882864	0.0434094
TSPAN5	276.679	-1.34447	0.460214	-2.92141	0.00348455	0.0212491
GUSB	244.783	-1.34757	0.39827	-3.38356	0.000715522	0.0062053
GPSM2	289.133	-1.3485	0.233735	-5.76935	7.95756e-09	2.90431e-07
SLFN5	531.211	-1.35792	0.312179	-4.34982	1.36252e-05	0.000210875
MIR4435-2HG	522.196	-1.35977	0.31544	-4.31071	1.62728e-05	0.000242637
THEMIS2	105.889	-1.36074	0.440676	-3.08784	0.00201617	0.0139666
DNMT1	443.431	-1.36653	0.457804	-2.98498	0.00283598	0.0182498
PDIA6	1004.11	-1.37052	0.33943	-4.03771	5.39751e-05	0.000688944
VASP	1403.85	-1.37431	0.366245	-3.75244	0.000175123	0.00186459
SMC4	194.011	-1.37592	0.533027	-2.58134	0.00984173	0.0470351
MAPK13	23.2928	-1.37618	0.523327	-2.62968	0.00854643	0.0426217
ADAMTS6	5441.59	-1.37826	0.262788	-5.24477	1.56474e-07	4.25144e-06
GPKOW	76.3459	-1.38073	0.360455	-3.83051	0.000127876	0.00145894
MVK	462.111	-1.38395	0.528226	-2.62	0.00879299	0.0433124
STK17A	122.83	-1.38436	0.302071	-4.58291	4.58555e-06	8.27757e-05
UXS1	658.02	-1.38888	0.450075	-3.08587	0.00202954	0.0140301
GRAMD1B	27.8934	-1.39652	0.531343	-2.62827	0.00858195	0.0426748
LYSMD3	35.8921	-1.4002	0.441732	-3.1698	0.00152546	0.011202
NXN	1102.47	-1.40072	0.360194	-3.8888	0.000100739	0.00119583
FADS2	4008.1	-1.40507	0.532864	-2.63682	0.0083688	0.0420322
AC025580.2	62.3152	-1.40564	0.495031	-2.83949	0.00451852	0.0259983
PPP1R18	528.196	-1.40591	0.376918	-3.73001	0.000191473	0.00200916
SLC25A23	32.1698	-1.40705	0.494995	-2.84256	0.00447522	0.0258302
EMP2	2160.94	-1.40818	0.336442	-4.18552	2.84519e-05	0.000395309
PKM	1916.55	-1.40995	0.439563	-3.20761	0.00133841	0.0101853
GLOD4	206.452	-1.41289	0.277548	-5.09061	3.56913e-07	8.7569e-06
SNX24	47.3852	-1.41499	0.409748	-3.45332	0.000553725	0.00500878
FAM117A	42.1348	-1.4157	0.435767	-3.24875	0.00115915	0.00910442
SLC35F2	185.783	-1.41815	0.452846	-3.13165	0.00173827	0.0124409
SLC11A2	443.024	-1.41824	0.39368	-3.60252	0.000315152	0.00309498
POP1	130.572	-1.41829	0.498603	-2.84453	0.00444767	0.0257523
NIBAN2	19696	-1.42008	0.395326	-3.59218	0.000327922	0.00318676
KIAA1549L	175.824	-1.42261	0.44223	-3.21689	0.00129587	0.00997536
TPM4	2425.87	-1.42459	0.343618	-4.14587	3.38525e-05	0.000460746
CYLD	294.859	-1.42583	0.297068	-4.79967	1.58925e-06	3.25664e-05
PLEKHO1	533.155	-1.4272	0.373717	-3.81894	0.000134025	0.00151654
MPP3	141.034	-1.42768	0.233593	-6.11183	9.84938e-10	4.17659e-08
DOK5	29.2932	-1.4289	0.554562	-2.57663	0.00997676	0.0474333
HEG1	291.174	-1.42958	0.385855	-3.70496	0.00021142	0.00219374
ECT2	358.965	-1.43338	0.235414	-6.08879	1.1377e-09	4.76924e-08
MESD	426.057	-1.43723	0.354762	-4.05125	5.09444e-05	0.00065649
IL27RA	59.5217	-1.43762	0.397495	-3.6167	0.000298378	0.00293812
PDIA3	1915.79	-1.44478	0.28581	-5.05503	4.3033e-07	1.04175e-05
CEP164	564.745	-1.44693	0.37589	-3.84936	0.000118429	0.00137467
MOCOS	174.586	-1.44807	0.53282	-2.71775	0.00657265	0.0349906
MYH9	3254.14	-1.45031	0.439758	-3.29797	0.000973856	0.00796455
WDR74	386.989	-1.45093	0.271345	-5.34718	8.93353e-08	2.55005e-06
COLEC12	40.8865	-1.45407	0.507596	-2.86463	0.004175	0.0245809
PPFIBP1	307.177	-1.4559	0.207084	-7.03049	2.0581e-12	1.37256e-10
TPM1	2157.52	-1.45795	0.410973	-3.54754	0.000388845	0.00368549
DUSP5	177.79	-1.4588	0.358516	-4.06899	4.72183e-05	0.000616554
SLC35E4	136.992	-1.45964	0.489525	-2.98175	0.0028661	0.0183489
DMC1	116.109	-1.46065	0.443448	-3.29385	0.000988265	0.00805546
FAP	332.08	-1.46676	0.281592	-5.20882	1.90047e-07	4.94392e-06
BRCA2	78.7368	-1.47408	0.377728	-3.90249	9.52078e-05	0.00113568
FANCD2	135.771	-1.47659	0.555022	-2.66042	0.00780433	0.0398417
RBPMS	106.127	-1.47827	0.561837	-2.63114	0.00850992	0.0425264
TENM4	290.291	-1.48132	0.283248	-5.22976	1.6973e-07	4.49509e-06
ACTR1B	307.459	-1.48304	0.450388	-3.29282	0.00099189	0.00807603
PTPRU	588.726	-1.48543	0.406354	-3.65552	0.000256661	0.00258991
DPP9	473.92	-1.49117	0.43405	-3.43549	0.000591493	0.00528525
PRICKLE1	97.1367	-1.49118	0.291048	-5.12347	2.99966e-07	7.51042e-06
ETV5	119.284	-1.49355	0.399773	-3.73599	0.000186979	0.00197364
PIK3CD	94.4902	-1.49416	0.366921	-4.07216	4.65791e-05	0.000612374
DAPK3	922.342	-1.49564	0.441268	-3.38942	0.000700412	0.0061024
NUP93	104.37	-1.4971	0.572077	-2.61695	0.0088719	0.0435346
NEMP2	44.241	-1.49769	0.408656	-3.66492	0.000247414	0.00250349
CLSTN3	74.0836	-1.49871	0.490047	-3.05831	0.00222591	0.0150778
RAB27A	175.481	-1.49877	0.373916	-4.0083	6.11567e-05	0.000769546
MOK	571.644	-1.5044	0.313129	-4.80442	1.55205e-06	3.19826e-05
TEAD2	155.02	-1.50922	0.567927	-2.65742	0.00787419	0.0400128
ADAMTS12	556.608	-1.51668	0.226283	-6.70256	2.04802e-11	1.19241e-09
LIMK1	368.412	-1.5185	0.456132	-3.32909	0.000871313	0.00728013
HERPUD1	1045.55	-1.51864	0.363157	-4.18177	2.89243e-05	0.000401113
RALA	116.824	-1.51878	0.472686	-3.21308	0.00131319	0.0100637
AC124068.2	44.1775	-1.51885	0.539485	-2.81537	0.00487207	0.0275732
SH2B3	759.664	-1.52217	0.595886	-2.55447	0.0106349	0.0498515
ATG101	648.021	-1.53217	0.309229	-4.95481	7.24001e-07	1.65977e-05
ASPHD1	120.215	-1.53506	0.337814	-4.54409	5.51736e-06	9.59132e-05
POLQ	121.095	-1.54766	0.470347	-3.29046	0.00100022	0.00810507
MICALL1	581.179	-1.54924	0.283895	-5.45708	4.8404e-08	1.50463e-06
NCS1	570.409	-1.55048	0.482157	-3.21571	0.00130121	0.0100059
INHBA	296.616	-1.55403	0.352914	-4.40343	1.06553e-05	0.000169436
EDEM1	327.176	-1.55817	0.381293	-4.08653	4.37866e-05	0.000579817
MELTF	140.058	-1.55974	0.554687	-2.81193	0.00492449	0.0277679
PGBD1	23.7823	-1.56012	0.474035	-3.29115	0.000997785	0.00809707
MFSD13A	30.6778	-1.56919	0.397485	-3.94779	7.88776e-05	0.000962805
AURKA	223.723	-1.5773	0.389268	-4.05196	5.079e-05	0.00065649
STK10	294.54	-1.58312	0.252774	-6.26298	3.77679e-10	1.67918e-08
EHD3	318.031	-1.58948	0.369783	-4.2984	1.72036e-05	0.000254446
DIAPH1	178.431	-1.59395	0.317294	-5.02356	5.07218e-07	1.20031e-05
ARHGEF28	1394.29	-1.60025	0.296605	-5.39522	6.8441e-08	2.0164e-06
MIR222HG	37.0437	-1.60048	0.585596	-2.73308	0.00627457	0.0337713
XBP1	547.659	-1.6023	0.194031	-8.25798	1.48163e-16	1.67219e-14
TCOF1	159.768	-1.60399	0.407922	-3.9321	8.42056e-05	0.00101936
GTSE1	59.777	-1.6095	0.549388	-2.92963	0.00339366	0.0208508
FDFT1	874.656	-1.61063	0.426765	-3.77405	0.000160617	0.00175601
JCAD	579.516	-1.61399	0.247459	-6.52224	6.92661e-11	3.5534e-09
C2orf27A	209.37	-1.61463	0.320183	-5.04285	4.58652e-07	1.09599e-05
SLFN11	540.828	-1.62258	0.197328	-8.22276	1.98868e-16	2.21045e-14
DCBLD1	797.189	-1.62608	0.270351	-6.01468	1.80237e-09	7.38671e-08
PLEKHA7	44.8499	-1.63044	0.427908	-3.81025	0.000138829	0.00155964
EIF4H	1021.82	-1.63762	0.512729	-3.19394	0.00140346	0.0105234
SLC3A2	3466.26	-1.63933	0.332591	-4.92896	8.26691e-07	1.83362e-05
ERCC2	516.745	-1.64092	0.372672	-4.40312	1.06706e-05	0.000169436
CDC25C	44.0195	-1.64654	0.517377	-3.18247	0.00146022	0.0108819
ENTPD7	133.721	-1.65513	0.304028	-5.444	5.20972e-08	1.58583e-06
LINC00511	82.7953	-1.66311	0.310342	-5.35897	8.36957e-08	2.40781e-06
KIF23	159.406	-1.67493	0.5602	-2.98989	0.00279081	0.0180006
BABAM2	140.664	-1.67546	0.48353	-3.46506	0.000530108	0.00482929
SINHCAF	101.168	-1.68631	0.337559	-4.99559	5.86568e-07	1.37478e-05
PINLYP	16.1561	-1.69049	0.600758	-2.81392	0.00489413	0.027618
ITGA5	2984.14	-1.69594	0.528876	-3.20669	0.00134273	0.010197
RND3	240.052	-1.70271	0.229635	-7.41485	1.21765e-13	9.70941e-12
NCR3LG1	37.3895	-1.70681	0.583081	-2.92722	0.00342009	0.0209771
MLXIP	375.078	-1.70837	0.224162	-7.62117	2.5139e-14	2.16964e-12
NLRC5	684.49	-1.71136	0.242829	-7.04758	1.82058e-12	1.2253e-10
IL20RB	28.5294	-1.71715	0.564645	-3.04111	0.00235707	0.0157338
GALNT10	637.871	-1.72133	0.65632	-2.6227	0.00872373	0.0431283
CIT	169.71	-1.73472	0.592344	-2.92857	0.0034053	0.0209048
HNRNPAB	347.482	-1.73876	0.574878	-3.02458	0.00248978	0.0164106
PASK	53.1681	-1.73988	0.620482	-2.80408	0.00504611	0.0282582
CENPU	32.9144	-1.74541	0.488654	-3.57188	0.000354432	0.00340775
XAF1	144.621	-1.74613	0.423682	-4.12133	3.76699e-05	0.000508925
SMYD3	717.665	-1.75124	0.366042	-4.78425	1.71623e-06	3.48873e-05
TMPO	791.605	-1.75396	0.574466	-3.05321	0.00226407	0.015292
CSMD2	33.6172	-1.76287	0.511968	-3.44332	0.000574613	0.00515956
EPHB2	226.104	-1.77118	0.631939	-2.80277	0.00506663	0.0283299
NDRG1	1519.06	-1.7745	0.471822	-3.76096	0.000169264	0.00181273
SEMA3A	23.6084	-1.79168	0.503104	-3.56126	0.00036908	0.00352157
PMFBP1	24.3621	-1.80074	0.644369	-2.79457	0.00519689	0.028904
CHIC2	24.6639	-1.8047	0.620981	-2.90621	0.00365832	0.0220521
MLKL	45.0048	-1.80476	0.304506	-5.92684	3.08827e-09	1.23128e-07
FBL	404.884	-1.80599	0.569396	-3.17177	0.00151512	0.0111484
SLC20A1	584.08	-1.8339	0.352501	-5.20255	1.96575e-07	5.07772e-06
BCAT1	924.28	-1.83836	0.200327	-9.17681	4.44065e-20	8.35298e-18
DHCR7	468.475	-1.83889	0.469185	-3.91933	8.87959e-05	0.00106788
KCNG1	366.987	-1.84853	0.490326	-3.77	0.000163246	0.00177773
PSPH	98.8857	-1.85057	0.57987	-3.19135	0.00141611	0.0105898
PSMD2	642.518	-1.85698	0.58144	-3.19375	0.00140436	0.0105234
TEX9	226.384	-1.85921	0.70249	-2.6466	0.00813059	0.0410503
STEAP1B	83.1037	-1.86028	0.339353	-5.48186	4.20887e-08	1.3195e-06
ABTB2	83.4662	-1.87087	0.468452	-3.99373	6.50411e-05	0.000814235
SYNJ2	172.951	-1.87795	0.548756	-3.4222	0.000621163	0.00552346
SQLE	479.62	-1.87903	0.303654	-6.18808	6.09014e-10	2.67529e-08
TACC3	111.243	-1.88009	0.594474	-3.16261	0.00156364	0.0113911
HMGB2	92.9948	-1.88038	0.473419	-3.97192	7.12959e-05	0.000887555
PLD5	38.5697	-1.88916	0.63338	-2.98266	0.00285752	0.0183241
CCDC137	82.7948	-1.89319	0.555868	-3.40582	0.000659657	0.00580942
KNL1	113.497	-1.91068	0.727619	-2.62593	0.00864115	0.04283
CIP2A	194.636	-1.91982	0.729759	-2.63075	0.00851955	0.0425455
FGF5	69.8617	-1.92092	0.633474	-3.03236	0.00242652	0.0161094
TOP2A	334.05	-1.92364	0.675805	-2.84644	0.00442115	0.025681
NDUFS6	36.0099	-1.92597	0.707714	-2.7214	0.00650064	0.0346827
TOX2	73.1461	-1.93118	0.632741	-3.05208	0.00227258	0.0153232
CADPS2	107.196	-1.93158	0.630403	-3.06405	0.00218366	0.0148253
POPDC3	51.357	-1.93396	0.459838	-4.20575	2.60216e-05	0.000367105
BUB1B	101.28	-1.93541	0.653832	-2.9601	0.00307537	0.0193159
BUB1	102.622	-1.93598	0.553411	-3.49827	0.000468289	0.00433212
KIF11	93.9661	-1.93842	0.675426	-2.86992	0.00410579	0.0242708
SEC11C	31.7356	-1.96839	0.402294	-4.89291	9.93566e-07	2.16285e-05
SLC9A7	407.917	-1.97307	0.276347	-7.13981	9.34571e-13	6.65633e-11
ZSWIM4	255.573	-1.9821	0.585922	-3.38288	0.000717308	0.00620539
SPEF2	104.295	-1.98691	0.711785	-2.79145	0.00524729	0.0290303
CTSZ	1071.69	-1.98836	0.594305	-3.34569	0.000820792	0.00693701
TMEM106A	40.4798	-1.98918	0.415783	-4.78419	1.71678e-06	3.48873e-05
RELB	190.654	-1.99851	0.489708	-4.08103	4.48364e-05	0.000591582
CTSB	2649.77	-2.0079	0.407998	-4.92135	8.59491e-07	1.88216e-05
LMNB1	214.108	-2.02044	0.531872	-3.79873	0.000145437	0.00161901
SBNO2	1504.6	-2.02174	0.405702	-4.98332	6.25024e-07	1.44284e-05
IQCJ-SCHIP1	93.781	-2.02417	0.524408	-3.85992	0.000113426	0.0013271
ASPM	68.7698	-2.02538	0.706532	-2.86666	0.00414834	0.0244632
TNFRSF10D	319.657	-2.02895	0.258941	-7.83556	4.66773e-15	4.21762e-13
METRNL	388.759	-2.02968	0.270662	-7.49893	6.4339e-14	5.30327e-12
PPFIBP2	39.2021	-2.04036	0.386478	-5.27936	1.29634e-07	3.60225e-06
HMGCS1	995.737	-2.04486	0.307684	-6.64597	3.01218e-11	1.66145e-09
WNT5B	1646.07	-2.04669	0.516465	-3.96289	7.40479e-05	0.000912967
IL4R	241.147	-2.05874	0.380345	-5.41284	6.20341e-08	1.84993e-06
IL21R	61.8998	-2.06358	0.579573	-3.56053	0.00037011	0.00352157
NPC1	614.274	-2.07459	0.479218	-4.32912	1.49706e-05	0.000227418
CDC6	79.6799	-2.07985	0.587255	-3.54165	0.000397638	0.00374945
RHBDL2	13.5425	-2.08659	0.614144	-3.39756	0.000679887	0.00595099
TNFAIP8L3	77.1956	-2.09993	0.5099	-4.11832	3.81648e-05	0.000514664
CENPO	126.238	-2.1108	0.564985	-3.73603	0.00018695	0.00197364
ARNTL2	357.282	-2.12271	0.332318	-6.38756	1.68549e-10	8.08153e-09
WDR62	122.437	-2.13972	0.814353	-2.6275	0.00860137	0.0426926
ESCO2	57.0684	-2.14095	0.785047	-2.72716	0.00638823	0.0342558
ARHGAP11A	47.7496	-2.14133	0.368959	-5.8037	6.4867e-09	2.40336e-07
CENPE	44.6263	-2.14521	0.671388	-3.19519	0.00139741	0.0104933
GJC1	296.54	-2.14579	0.413746	-5.18623	2.14589e-07	5.48511e-06
CENPH	57.162	-2.15416	0.824207	-2.61361	0.00895905	0.0437865
ANLN	162.756	-2.15452	0.766735	-2.81	0.00495422	0.02785
CDH4	103.168	-2.15469	0.437577	-4.92415	8.47298e-07	1.8666e-05
SLC39A14	2741.98	-2.15924	0.2428	-8.89308	5.94381e-19	8.54976e-17
SMTN	659.976	-2.16484	0.500532	-4.32507	1.52486e-05	0.0002297
FOXM1	61.1149	-2.17467	0.821172	-2.64825	0.00809087	0.0408778
KIF4A	144.005	-2.18281	0.579071	-3.7695	0.000163572	0.00177773
GCLC	269.194	-2.1936	0.695065	-3.15596	0.00159972	0.0116385
LAMA1	105.701	-2.19718	0.496402	-4.4262	9.59056e-06	0.000155656
DNM1	140.21	-2.20806	0.373189	-5.91675	3.28356e-09	1.29506e-07
UBASH3B	128.818	-2.20909	0.687359	-3.21388	0.00130956	0.0100596
PDCL3	7.91244	-2.23932	0.830439	-2.69655	0.00700614	0.0369389
SPDL1	51.2135	-2.26248	0.747822	-3.02543	0.00248281	0.0163941
STX3	101.564	-2.26723	0.43305	-5.23551	1.64533e-07	4.43754e-06
RUBCNL	73.7272	-2.27534	0.792293	-2.87184	0.00408083	0.0241747
PSTPIP2	53.7049	-2.28046	0.505968	-4.50711	6.57151e-06	0.000112637
HSPA5	1346.7	-2.29341	0.53299	-4.30291	1.68567e-05	0.00024982
WNT5A	1745.97	-2.29495	0.373685	-6.1414	8.17971e-10	3.50914e-08
TAGLN2	739.524	-2.30889	0.459012	-5.03013	4.9014e-07	1.16613e-05
PLAUR	400.944	-2.31135	0.32631	-7.08328	1.40778e-12	9.65184e-11
TEAD4	46.7873	-2.31726	0.401128	-5.77687	7.61045e-09	2.79151e-07
IRAK3	831.932	-2.32743	0.874221	-2.66229	0.0077612	0.0397321
TRIM59	185.781	-2.34254	0.624775	-3.74941	0.000177251	0.00188179
CD44	413.725	-2.34563	0.35944	-6.5258	6.76386e-11	3.49434e-09
LIMK2	581.101	-2.35538	0.39102	-6.02369	1.70487e-09	7.06566e-08
NRIP3	42.4943	-2.36162	0.56172	-4.20426	2.61934e-05	0.00036882
LMNB2	669.28	-2.36509	0.68216	-3.46706	0.000526191	0.00480714
NLRP3	13.0939	-2.36906	0.741451	-3.19517	0.00139749	0.0104933
ACAT2	159.249	-2.37228	0.684178	-3.46734	0.000525629	0.00480714
IQGAP3	102.76	-2.38791	0.862243	-2.76941	0.00561576	0.0307212
STRIP2	117.91	-2.38793	0.491892	-4.85458	1.20641e-06	2.58779e-05
TNFRSF10A	66.8726	-2.40049	0.417591	-5.74842	9.00815e-09	3.1771e-07
WWC1	135.091	-2.40101	0.728865	-3.29418	0.000987109	0.00805499
CNIH3	140.375	-2.40586	0.438331	-5.48869	4.04934e-08	1.27493e-06
AL592166.1	22.4197	-2.4078	0.670823	-3.58932	0.000331541	0.00321717
ESPL1	77.0288	-2.42871	0.774103	-3.13745	0.00170424	0.0122812
MYBL2	69.9203	-2.42963	0.709072	-3.42649	0.00061143	0.00544351
TTK	38.034	-2.44576	0.818243	-2.98904	0.00279853	0.0180246
SLC22A15	299.636	-2.44957	0.584593	-4.19021	2.78692e-05	0.000388397
MTMR9LP	38.9393	-2.4736	0.741864	-3.3343	0.000855132	0.00716124
SGIP1	137.346	-2.49254	0.381503	-6.53347	6.42638e-11	3.36742e-09
DLGAP5	69.4204	-2.50021	0.766462	-3.26202	0.00110622	0.00883049
FAM20C	911.223	-2.50754	0.926731	-2.7058	0.0068141	0.0360926
CCBE1	500.626	-2.50793	0.206411	-12.1501	5.72622e-34	2.8005e-31
CD82	575.797	-2.50892	0.395361	-6.34589	2.21141e-10	1.02677e-08
MICAL2	1557.55	-2.51138	0.389725	-6.44397	1.16384e-10	5.73018e-09
TUFT1	78.7638	-2.52851	0.630733	-4.00884	6.10178e-05	0.000769117
CADM4	19.3324	-2.53363	0.763312	-3.31926	0.000902559	0.00749001
VEPH1	101.654	-2.53676	0.381413	-6.65095	2.91202e-11	1.61838e-09
NTNG1	29.4389	-2.53723	0.751566	-3.37592	0.000735688	0.00632709
SLC22A4	47.568	-2.54144	0.632619	-4.01733	5.8862e-05	0.000744912
DEPDC1	25.3687	-2.54437	0.979976	-2.59636	0.00942172	0.0456223
CREB5	31.9215	-2.56799	0.717888	-3.57715	0.000347366	0.00335299
PREX1	90.052	-2.58642	0.585883	-4.41456	1.01214e-05	0.000163188
LRRC42	37.2534	-2.58848	0.481763	-5.37293	7.74687e-08	2.2552e-06
LPXN	98.5108	-2.59891	0.468663	-5.54537	2.93336e-08	9.56406e-07
MGLL	864.752	-2.62979	0.189203	-13.8993	6.39509e-44	9.38288e-41
HECW2	227.824	-2.63137	0.507321	-5.1868	2.13943e-07	5.48511e-06
GFPT2	677.053	-2.65001	0.53599	-4.94414	7.64816e-07	1.72637e-05
HTR7	17.8501	-2.65991	0.860434	-3.09136	0.0019924	0.013828
AL139220.2	51.079	-2.67542	0.444217	-6.02279	1.71441e-09	7.06566e-08
SPTBN5	120.875	-2.68615	0.48328	-5.55817	2.7262e-08	8.96834e-07
ASB1	278.519	-2.68747	0.361746	-7.42917	1.09282e-13	8.80982e-12
ABLIM3	165.458	-2.69563	0.273232	-9.86573	5.86037e-23	1.95417e-20
CSGALNACT1	21.3236	-2.70019	0.868981	-3.10731	0.001888	0.0132523
COL24A1	108.416	-2.70712	0.542881	-4.98658	6.14588e-07	1.42678e-05
HMMR	28.5785	-2.71657	0.813613	-3.33889	0.000841127	0.00706378
RHBDF2	42.5728	-2.73857	0.539592	-5.07526	3.86972e-07	9.46275e-06
DCN	17786.9	-2.75962	0.966153	-2.85629	0.00428618	0.0250745
EPSTI1	587.47	-2.76935	0.968512	-2.85939	0.00424457	0.0248707
CHST15	1167.11	-2.77423	0.558684	-4.96565	6.8473e-07	1.57466e-05
WDR76	77.5855	-2.78233	0.624984	-4.45185	8.51355e-06	0.000140349
SMAGP	51.5154	-2.78397	0.611279	-4.55434	5.25493e-06	9.20052e-05
SERINC2	385.9	-2.78987	0.291691	-9.56448	1.12768e-21	2.6686e-19
CADPS	16.5054	-2.79353	0.776098	-3.59946	0.000318882	0.00311909
ETV1	70.2372	-2.80381	0.393454	-7.12614	1.03222e-12	7.21178e-11
POSTN	4481.72	-2.81613	0.950177	-2.96379	0.00303875	0.0191543
SP140	8.47991	-2.82061	1.00329	-2.81135	0.00493339	0.0277967
MLPH	109.364	-2.83448	0.322181	-8.79781	1.39517e-18	1.89536e-16
KIF17	7.64164	-2.8884	0.965294	-2.99225	0.00276932	0.0179309
ITGA3	1479.41	-2.89669	0.308165	-9.39981	5.46623e-21	1.1139e-18
CEP55	48.9032	-2.90414	0.926355	-3.13502	0.00171844	0.012311
STXBP6	7.19671	-2.92927	0.88608	-3.30588	0.000946797	0.00777794
HMGA2	165.564	-2.9703	0.50712	-5.85718	4.7078e-09	1.80819e-07
CDCA2	43.6416	-2.99187	0.974663	-3.06965	0.00214313	0.0146251
LRP8	200.097	-3.02692	0.446672	-6.77659	1.23042e-11	7.4598e-10
STEAP2	414.364	-3.02896	0.697218	-4.34435	1.39687e-05	0.000214831
IGDCC4	136.116	-3.0293	0.550526	-5.50256	3.74317e-08	1.19912e-06
CAPG	936.987	-3.02954	0.568103	-5.33273	9.67449e-08	2.72969e-06
DTL	55.6905	-3.03067	0.943387	-3.21254	0.00131568	0.0100637
ATP8A2	64.4018	-3.03845	0.642386	-4.72994	2.24587e-06	4.39309e-05
LINC02257	63.5771	-3.04015	0.642548	-4.7314	2.22977e-06	4.37735e-05
SPSB1	160.485	-3.05539	0.459046	-6.65596	2.81454e-11	1.58827e-09
SLC8A1	1204.34	-3.05712	0.632654	-4.83222	1.35018e-06	2.81391e-05
KCNG2	29.7568	-3.0606	1.1368	-2.6923	0.00709618	0.037184
PRKG1	62.912	-3.0902	0.705734	-4.37869	1.19392e-05	0.000186751
ALPL	2252.15	-3.09663	0.62606	-4.94622	7.56686e-07	1.71859e-05
PTPRE	82.8614	-3.1042	0.766287	-4.05096	5.10086e-05	0.00065649
PCBP3	15.7274	-3.1158	0.966827	-3.22271	0.00126985	0.00979564
APBA2	248.192	-3.11714	0.520081	-5.99356	2.05291e-09	8.36675e-08
KCNJ6	101.758	-3.13878	0.448772	-6.99414	2.66882e-12	1.73261e-10
UHRF1	239.822	-3.13959	0.597499	-5.25456	1.48378e-07	4.06158e-06
CDKN3	16.1824	-3.16679	0.753367	-4.20352	2.62799e-05	0.000369328
AC083837.1	17.6202	-3.17427	0.723366	-4.38819	1.14296e-05	0.00017993
AEBP1	447.569	-3.18316	0.323718	-9.83314	8.10475e-23	2.37826e-20
PLXNC1	155.079	-3.2431	0.997448	-3.2514	0.00114837	0.00905073
FMN1	385.52	-3.24339	0.463552	-6.99682	2.61834e-12	1.71501e-10
GSAP	235.6	-3.29933	0.746914	-4.41728	9.99487e-06	0.000161503
CKS2	17.4734	-3.31026	0.712125	-4.64842	3.34485e-06	6.24384e-05
KIF2C	156.466	-3.32796	0.763729	-4.35751	1.31551e-05	0.000204896
SLC9C1	8.78426	-3.33926	1.27659	-2.61576	0.00890284	0.0436173
RASGRF2	51.0388	-3.3959	0.892869	-3.80336	0.000142748	0.00159391
RFX8	234.732	-3.39848	0.392758	-8.65285	5.02283e-18	6.57991e-16
C12orf75	87.7042	-3.40492	0.585462	-5.81578	6.03506e-09	2.25884e-07
HSD17B14	35.8247	-3.41942	0.704514	-4.85358	1.21249e-06	2.59325e-05
CELSR1	166.976	-3.48901	0.525456	-6.63998	3.13733e-11	1.71757e-09
VAT1L	11.5885	-3.53705	1.17046	-3.02193	0.00251166	0.0165103
NAMPT	573.865	-3.57893	0.860231	-4.16043	3.17651e-05	0.000435568
COL13A1	95.5418	-3.5824	0.663892	-5.39607	6.81172e-08	2.01495e-06
PDCD1LG2	80.9021	-3.59765	0.397246	-9.0565	1.34708e-19	2.24595e-17
PAMR1	109.971	-3.59935	1.18187	-3.04547	0.00232318	0.0155691
CDH13	241.818	-3.6299	0.438438	-8.27916	1.2405e-16	1.42193e-14
FNDC1	76.3443	-3.6725	0.793672	-4.62723	3.70597e-06	6.84811e-05
SLC2A5	65.745	-3.69385	1.32577	-2.78619	0.00533315	0.0294387
SLC16A6	38.2177	-3.71142	0.986683	-3.76152	0.000168886	0.00181273
COL4A3	63.6639	-3.71832	0.820031	-4.53437	5.77763e-06	0.0001002
C5AR1	90.8085	-3.73181	0.814734	-4.5804	4.64084e-06	8.32401e-05
NRCAM	476.718	-3.77578	1.26888	-2.97568	0.00292338	0.0185518
UBE2C	59.6515	-3.79059	1.26781	-2.98987	0.00279094	0.0180006
ST6GAL2	356.597	-3.84586	1.43355	-2.68275	0.00730201	0.0380722
KIRREL3	20.4186	-3.84852	0.979501	-3.92907	8.52764e-05	0.00103062
CEMIP	3552.9	-3.87356	1.08776	-3.56105	0.000369378	0.00352157
ARHGAP22	916.797	-3.87988	0.49248	-7.87825	3.31991e-15	3.0829e-13
ADAM19	228.947	-3.88228	1.02225	-3.79777	0.000146006	0.00162288
VIM-AS1	7.46949	-3.91629	1.42333	-2.75149	0.00593249	0.0321661
MEGF10	125.399	-3.93815	1.36076	-2.89409	0.00380261	0.0228655
RFTN1P1	5.10809	-3.95725	1.48386	-2.66686	0.0076563	0.0393048
SULF1	273.542	-3.98811	1.0259	-3.88742	0.000101315	0.00120073
EVA1A	224.1	-4.00428	0.445742	-8.98341	2.62512e-19	4.1865e-17
CD200	9.09654	-4.00701	1.46701	-2.7314	0.00630649	0.0338686
SHC3	57.5511	-4.05151	0.880686	-4.6004	4.21677e-06	7.67599e-05
NTM	497.362	-4.0852	0.314675	-12.9823	1.54223e-38	1.25709e-35
TRIM46	34.4444	-4.14247	0.839185	-4.9363	7.96172e-07	1.78615e-05
LINC01605	48.8574	-4.23014	0.958631	-4.41269	1.02094e-05	0.000164245
PPFIA2	9.04774	-4.24222	1.37482	-3.08565	0.00203107	0.0140301
TNIK	19.868	-4.31017	1.20719	-3.5704	0.00035643	0.00342248
IL1R2	16.1116	-4.33674	1.39055	-3.11874	0.00181629	0.0128489
AURKB	36.9087	-4.35493	1.01428	-4.29363	1.75778e-05	0.000259458
DPP4	18.6436	-4.39039	1.40503	-3.12476	0.00177952	0.0126744
STAT4	131.83	-4.42479	0.753608	-5.87147	4.31948e-09	1.66777e-07
AMPD3	70.3711	-4.61413	1.33171	-3.46482	0.00053059	0.00482929
AC097480.1	82.967	-4.6477	0.73774	-6.29991	2.97818e-10	1.34864e-08
CA12	1093.4	-4.73065	0.559973	-8.448	2.96338e-17	3.62322e-15
CPNE4	3.30095	-4.86525	1.6465	-2.9549	0.00312766	0.0195273
PLAT	716.46	-4.90822	0.349633	-14.0382	9.09843e-45	1.66865e-41
SLC39A8	1359.56	-5.0456	1.04169	-4.84368	1.27456e-06	2.69458e-05
CDC20	90.6177	-5.11595	1.60081	-3.19585	0.0013942	0.0104901
NETO1	37.7408	-5.20238	1.00693	-5.16658	2.38421e-07	6.07313e-06
SAMSN1	65.4763	-5.39231	1.82349	-2.95714	0.00310507	0.0194193
CXCL6	162.905	-5.45327	1.5995	-3.40935	0.000651175	0.00576935
AL591518.1	7.3623	-6.02777	1.85287	-3.25321	0.00114111	0.00904992
DNER	14.5479	-6.28649	1.16728	-5.38559	7.22091e-08	2.11046e-06
WNT7B	68.0087	-6.29793	0.771003	-8.16849	3.12284e-16	3.41928e-14
KLF17	28.4142	-6.50244	1.24573	-5.21977	1.79149e-07	4.69371e-06
COL4A4	770.402	-7.2864	1.47397	-4.94339	7.67749e-07	1.72767e-05
IL7R	370.61	-7.50238	1.54774	-4.8473	1.25156e-06	2.65359e-05
PDPN	22.4142	-7.63625	2.43071	-3.14157	0.00168046	0.0121337
RFLNA	615.214	-7.75878	1.44911	-5.35418	8.59438e-08	2.46283e-06
CDCP1	115.824	-7.9906	0.876694	-9.11447	7.90556e-20	1.38084e-17
SYT7	99.8949	-8.33834	1.15867	-7.19647	6.17934e-13	4.44428e-11
ADAMTS14	137.373	-8.82563	1.04319	-8.4602	2.66916e-17	3.31881e-15
CYP24A1	3417.3	-11.6161	2.39956	-4.84092	1.29242e-06	2.71668e-05

## Sheet: OS specific
Supplementary Table 3 Significantly differentially expressed circRNA genes in induced BMSCs from RiboMinusRNase R data.
	BaseMean	Log2FoldChange	lfcSE	stat	pvalue	padj
CYP24A1	3417.3	12.1562	1.13343	-10.7252	7.75588e-27	3.55607e-24
PDPN	22.4142	8.31544	0.937409	-8.87066	7.27166e-19	1.40381e-16
IL7R	370.61	8.13677	0.643241	-12.6496	1.12389e-36	1.17784e-33
COL4A4	770.402	7.88112	0.486097	-16.2131	4.07608e-59	1.49511e-55
AL591518.1	7.3623	6.7098	1.31637	-5.09721	3.44694e-07	1.2335e-05
RFLNA	615.214	6.64082	1.21941	-5.44591	5.154e-08	2.16056e-06
SAMSN1	65.4763	6.61916	0.805669	-8.21574	2.10866e-16	3.43759e-14
CXCL6	162.905	6.48793	0.660638	-9.82071	9.16979e-23	2.69078e-20
SLC39A8	1359.56	5.74401	0.242973	-23.6406	1.4756e-123	1.0825e-119
HCK	33.6548	5.65553	1.73246	-3.26445	0.00109678	0.0121904
DPP4	18.6436	5.58408	0.806662	-6.92245	4.439e-12	3.86924e-10
TNIK	19.868	5.20692	0.719231	-7.23956	4.50141e-13	4.40298e-11
LINC01290	2.58668	5.20105	1.50219	-3.4623	0.000535574	0.0068449
CD200	9.09654	5.15329	0.955439	-5.39364	6.90454e-08	2.78306e-06
AMPD3	70.3711	5.11825	0.673301	-7.60174	2.92186e-14	3.15217e-12
IL1R2	16.1116	5.11117	0.849698	-6.01528	1.79581e-09	9.98037e-08
CPNE4	3.30095	5.03501	1.22623	-4.10609	4.02415e-05	0.000780045
AP002784.1	14.9448	4.87589	1.18823	-4.1035	4.06942e-05	0.000783549
CEMIP	3552.9	4.84445	0.479147	-10.1106	4.95972e-24	1.89986e-21
NRCAM	476.718	4.83855	0.725358	-6.67056	2.54823e-11	1.9887e-09
SULF1	273.542	4.82319	0.37677	-12.8014	1.61034e-37	1.96891e-34
IL15RA	5.40396	4.80318	1.18366	-4.05791	4.95134e-05	0.000917248
FAM216B	2.54296	4.64924	1.506	-3.08714	0.00202091	0.0197409
SLC2A5	65.745	4.64438	0.701636	-6.61936	3.60748e-11	2.67318e-09
CXCL8	760.852	4.64078	1.3833	-3.35487	0.000794032	0.00934995
MEGF10	125.399	4.58755	0.802665	-5.7154	1.09449e-08	5.28238e-07
STAT4	131.83	4.55771	0.384671	-11.8483	2.19523e-32	1.34202e-29
SLC16A6	38.2177	4.34427	0.62769	-6.92105	4.48317e-12	3.86924e-10
ADAMTS5	616.807	4.31532	1.118	-3.85985	0.000113459	0.00188738
FNDC1	76.3443	4.27909	0.355929	-12.0223	2.71299e-33	1.80932e-30
KCNG2	29.7568	4.26347	0.707572	-6.02548	1.68606e-09	9.55127e-08
STON2	37.4746	4.25452	0.791718	-5.37378	7.71014e-08	3.02469e-06
SHC3	57.5511	4.19042	0.556911	-7.52439	5.29669e-14	5.55093e-12
PLXNC1	155.079	4.17887	0.416505	-10.0332	1.08949e-23	3.80596e-21
COL4A3	63.6639	4.17789	0.421439	-9.91338	3.64121e-23	1.113e-20
AL391704.1	1.82717	4.1537	1.4786	-2.80922	0.00496619	0.0398163
C5AR1	90.8085	4.14191	0.515188	-8.03961	9.01278e-16	1.2475e-13
RASGRF2	51.0388	4.11094	0.529494	-7.76392	8.23443e-15	9.74319e-13
KLF17	28.4142	4.0952	0.979549	-4.1807	2.90617e-05	0.000597189
NAMPT	573.865	4.07668	0.360702	-11.3021	1.28156e-29	6.71538e-27
GSAP	235.6	4.00335	0.328864	-12.1733	4.31428e-34	3.95619e-31
MOV10L1	25.7618	3.94985	0.821672	-4.80708	1.53149e-06	4.49399e-05
CD163	15.7379	3.80669	1.1074	-3.43752	0.000587076	0.00731204
AC097480.1	82.967	3.76873	0.703693	-5.35564	8.52538e-08	3.32671e-06
DCN	17786.9	3.74762	0.449822	-8.33135	7.99276e-17	1.3636e-14
SLC9C1	8.78426	3.74477	0.968716	-3.86571	0.000110766	0.00184678
EPSTI1	587.47	3.73385	0.461098	-8.09774	5.59877e-16	8.05344e-14
CA12	1093.4	3.73366	0.641218	-5.82276	5.78823e-09	2.86908e-07
STEAP2	414.364	3.68333	0.321703	-11.4495	2.36554e-30	1.33489e-27
PTPRE	82.8614	3.675	0.413065	-8.8969	5.74264e-19	1.1386e-16
MYOCD	8.41077	3.65448	1.04098	-3.51061	0.000447075	0.00596316
LAMB4	12.4887	3.52264	1.05582	-3.33639	0.000848726	0.00991442
FAM20C	911.223	3.48084	0.433721	-8.02552	1.01096e-15	1.37341e-13
ALPL	2252.15	3.47107	0.342449	-10.136	3.82315e-24	1.55814e-21
PCBP3	15.7274	3.37684	0.710588	-4.75218	2.01237e-06	5.69991e-05
PRKG1	62.912	3.339	0.462123	-7.22536	4.99783e-13	4.76157e-11
HECW1	112.856	3.25752	0.757699	-4.29923	1.71393e-05	0.000374207
IRAK3	831.932	3.23637	0.41124	-7.8698	3.55214e-15	4.57167e-13
WWC1	135.091	3.16914	0.433185	-7.31591	2.55639e-13	2.53428e-11
SHC2	18.9988	3.14717	1.04458	-3.01287	0.00258793	0.0241594
CHST15	1167.11	3.13986	0.22768	-13.7907	2.89993e-43	5.31848e-40
GCH1	17.5772	3.10871	1.01248	-3.07038	0.00213784	0.0205593
HSD17B14	35.8247	3.0966	0.57556	-5.38015	7.44245e-08	2.93537e-06
RUBCNL	73.7272	3.08101	0.526254	-5.85461	4.78125e-09	2.43524e-07
ATP8A2	64.4018	3.05003	0.459104	-6.64345	3.06425e-11	2.3416e-09
GCLC	269.194	3.02091	0.399233	-7.56677	3.82615e-14	4.06792e-12
APBA2	248.192	2.94695	0.427339	-6.89604	5.34718e-12	4.4576e-10
GFPT2	677.053	2.92319	0.282796	-10.3368	4.80499e-25	2.07349e-22
LINC02257	63.5771	2.9226	0.524149	-5.57591	2.46244e-08	1.09482e-06
CREB5	31.9215	2.90935	0.479616	-6.06601	1.31125e-09	7.63441e-08
SLC22A15	299.636	2.9034	0.305841	-9.49317	2.24109e-21	5.48022e-19
COL24A1	108.416	2.856	0.298649	-9.56306	1.14324e-21	3.10623e-19
CSGALNACT1	21.3236	2.85545	0.700264	-4.07767	4.54892e-05	0.000866033
IGDCC4	136.116	2.85302	0.466936	-6.11009	9.95771e-10	5.93901e-08
PREX1	90.052	2.83927	0.348362	-8.15037	3.62816e-16	5.43188e-14
SPEF2	104.295	2.81652	0.425767	-6.61515	3.71163e-11	2.72285e-09
HECW2	227.824	2.76847	0.295143	-9.3801	6.5913e-21	1.51106e-18
FMN1	385.52	2.74936	0.498116	-5.51953	3.39914e-08	1.46683e-06
CADM4	19.3324	2.74846	0.563663	-4.87607	1.08218e-06	3.30787e-05
RIPOR3	291.918	2.74661	0.689675	-3.98247	6.82022e-05	0.00120566
CELSR1	166.976	2.73417	0.614363	-4.45041	8.57069e-06	0.000207507
KIF26B	870.101	2.70298	0.562567	-4.80472	1.54967e-06	4.52924e-05
GCKR	21.8216	2.69989	0.501323	-5.38554	7.22293e-08	2.87975e-06
PAPPA2	63.9099	2.67559	0.553603	-4.83306	1.34452e-06	4.00952e-05
CADPS2	107.196	2.65848	0.329396	-8.07076	6.98632e-16	9.85609e-14
TEX9	226.384	2.64239	0.490287	-5.38948	7.06627e-08	2.83269e-06
CDH13	241.818	2.62504	0.614766	-4.26998	1.95489e-05	0.000418107
TOX2	73.1461	2.60814	0.339208	-7.6889	1.48406e-14	1.67494e-12
KCNJ6	101.758	2.5803	0.484771	-5.32273	1.02223e-07	3.86551e-06
ZSWIM4	255.573	2.57932	0.311651	-8.27632	1.27041e-16	2.11811e-14
C1S	370.1	2.54498	0.732268	-3.47548	0.000509946	0.00659782
STRIP2	117.91	2.50256	0.306492	-8.16519	3.20937e-16	4.90498e-14
MROH9	76.0819	2.46839	0.763283	-3.23391	0.00122108	0.0131927
NPC1	614.274	2.43111	0.201572	-12.0608	1.70165e-33	1.38704e-30
GFRA1	172.774	2.40293	0.515675	-4.65978	3.1655e-06	8.50626e-05
SLCO5A1	11.9603	2.34248	0.852234	-2.74863	0.00598444	0.0457607
AC083837.1	17.6202	2.34216	0.744354	-3.14657	0.001652	0.0168087
RELB	190.654	2.34099	0.231636	-10.1063	5.17955e-24	1.89986e-21
TRANK1	232.84	2.32734	0.357554	-6.50906	7.5621e-11	5.38598e-09
LIMK2	581.101	2.22191	0.348823	-6.36972	1.89379e-10	1.27457e-08
NDRG1	1519.06	2.18842	0.236725	-9.24456	2.36209e-20	5.251e-18
NTNG1	29.4389	2.18813	0.746503	-2.93117	0.00337686	0.0298466
SBNO2	1504.6	2.1799	0.230949	-9.43888	3.768e-21	8.91678e-19
AMZ1	26.7968	2.17286	0.492426	-4.41256	1.02156e-05	0.00024253
STX3	101.564	2.16481	0.36266	-5.96925	2.38343e-09	1.28565e-07
PSTPIP2	53.7049	2.15693	0.441767	-4.8825	1.04749e-06	3.22985e-05
CTSB	2649.77	2.13575	0.268419	-7.95677	1.76582e-15	2.35528e-13
RBPMS	106.127	2.12459	0.325595	-6.52524	6.78924e-11	4.88293e-09
NLRP3	13.0939	2.103	0.673378	-3.12306	0.00178983	0.0179374
MELTF	140.058	2.07467	0.375343	-5.52741	3.24994e-08	1.41914e-06
IL1RL2	50.8436	2.0712	0.345753	-5.9904	2.09323e-09	1.14596e-07
SIPA1L2	79.6597	2.01927	0.510521	-3.95531	7.64355e-05	0.00134146
BEST1	325.913	2.01493	0.54476	-3.69876	0.000216659	0.00325699
ABTB2	83.4662	2.00378	0.341244	-5.87199	4.30594e-09	2.20898e-07
MOCOS	174.586	2.00032	0.339924	-5.8846	3.99021e-09	2.09087e-07
HSPA5	1346.7	1.99217	0.566327	-3.5177	0.000435307	0.00581678
AEBP1	447.569	1.99033	0.615751	-3.23237	0.00122769	0.0132252
GALNT18	33.2396	1.98817	0.717841	-2.76966	0.00561151	0.0433327
DNAH5	30.8433	1.98558	0.551467	-3.60053	0.000317565	0.00443131
WNT5A	1745.97	1.98255	0.420438	-4.71544	2.41188e-06	6.62681e-05
FBXO32	300.403	1.96417	0.450556	-4.35944	1.30394e-05	0.000294329
BABAM2	140.664	1.95236	0.340589	-5.7323	9.90776e-09	4.81347e-07
CD163L1	58.6365	1.94981	0.479608	-4.06542	4.79451e-05	0.000903214
KIAA0895	13.7854	1.94225	0.666727	-2.91311	0.00357848	0.0310671
DENND2B	482.47	1.94077	0.327588	-5.92443	3.13389e-09	1.65397e-07
PLD1	152.231	1.93745	0.417154	-4.64445	3.40976e-06	9.12456e-05
LAMA1	105.701	1.91981	0.516568	-3.71647	0.000202029	0.0030685
CD82	575.797	1.91656	0.515916	-3.71487	0.000203307	0.00308154
MAP3K5	2948.11	1.9016	0.410085	-4.63709	3.53354e-06	9.39206e-05
IL4R	241.147	1.88577	0.376563	-5.00785	5.5041e-07	1.84605e-05
MKX	52.4903	1.87737	0.480962	-3.90336	9.48658e-05	0.00161666
CTC1	180.339	1.85611	0.300179	-6.18332	6.27685e-10	3.86949e-08
XAF1	144.621	1.83953	0.329211	-5.58771	2.30084e-08	1.04191e-06
ARNT2	75.8544	1.8368	0.460645	-3.98745	6.67866e-05	0.00118919
PTPRU	588.726	1.82888	0.191789	-9.53591	1.48571e-21	3.89256e-19
CD2AP	285.925	1.80498	0.337281	-5.35155	8.7206e-08	3.37065e-06
ADGRD1	26.8586	1.79946	0.543351	-3.31178	0.000927042	0.0106273
SMYD3	717.665	1.79938	0.286763	-6.27479	3.50109e-10	2.25298e-08
AL139220.2	51.079	1.79532	0.593636	-3.02427	0.00249232	0.0233806
UXS1	658.02	1.78743	0.283865	-6.29678	3.03897e-10	1.99053e-08
LRMDA	40.9827	1.78577	0.372896	-4.78894	1.67666e-06	4.88093e-05
POPDC3	51.357	1.78436	0.432695	-4.12383	3.72624e-05	0.000734831
COLEC12	40.8865	1.77508	0.355925	-4.98721	6.1256e-07	2.04261e-05
KLHL5	339.747	1.76999	0.211113	-8.38408	5.11234e-17	8.92956e-15
CLSTN3	74.0836	1.75697	0.36768	-4.77853	1.76583e-06	5.08004e-05
SLC11A2	443.024	1.73947	0.19265	-9.0292	1.72939e-19	3.62479e-17
ABLIM3	165.458	1.73488	0.539343	-3.21666	0.00129693	0.0138289
NPAS2	226.08	1.73362	0.520956	-3.32777	0.000875453	0.0101619
MEIS3	1539.54	1.72557	0.428969	-4.02259	5.75618e-05	0.00105043
AC025580.2	62.3152	1.71479	0.366107	-4.68384	2.8155e-06	7.62158e-05
JAK2	575.773	1.71239	0.314818	-5.43932	5.34837e-08	2.2293e-06
RUNX2	350.368	1.70476	0.287076	-5.93836	2.87891e-09	1.53041e-07
PTPN2	299.703	1.69988	0.247875	-6.85782	6.99201e-12	5.57537e-10
TPCN1	415.983	1.68534	0.364596	-4.62248	3.79185e-06	0.000100061
SHROOM2	134.362	1.67025	0.425257	-3.92762	8.57897e-05	0.00148083
HECA	118.342	1.66158	0.401024	-4.14334	3.42278e-05	0.000684182
EMP2	2160.94	1.63614	0.135761	-12.0516	1.90124e-33	1.39475e-30
AC124068.2	44.1775	1.62925	0.473049	-3.44414	0.000572872	0.00718391
HIF1A	1824.83	1.62774	0.180919	-8.99708	2.31806e-19	4.72368e-17
SUSD6	369.665	1.62148	0.326021	-4.97355	6.57376e-07	2.15291e-05
THEMIS2	105.889	1.61108	0.323274	-4.98363	6.24011e-07	2.07138e-05
EDEM1	327.176	1.6108	0.323542	-4.97865	6.40309e-07	2.1159e-05
ATP11A	97.551	1.6051	0.380155	-4.22222	2.41906e-05	0.000511419
IL1R1	958.178	1.59194	0.511761	-3.11071	0.0018664	0.0184776
MCTP2	105.456	1.58956	0.36681	-4.33347	1.46776e-05	0.000328003
AFF1	320.547	1.5887	0.378924	-4.19266	2.75705e-05	0.000569738
ARHGEF28	1394.29	1.58558	0.246753	-6.42579	1.31188e-10	9.15166e-09
DPY19L1P2	237.683	1.5805	0.538251	-2.93636	0.00332089	0.0294583
PID1	49.5602	1.57309	0.41015	-3.83541	0.000125355	0.00205728
HERPUD1	1045.55	1.57197	0.30877	-5.09109	3.56019e-07	1.26784e-05
C2orf27A	209.37	1.56764	0.281806	-5.56283	2.65437e-08	1.17304e-06
TMEM132B	22.5437	1.5589	0.557543	-2.79602	0.00517365	0.040723
APOL1	47.0063	1.55715	0.32567	-4.78138	1.74092e-06	5.02811e-05
RAB27A	175.481	1.54626	0.314744	-4.91277	8.97998e-07	2.85946e-05
MESD	426.057	1.52483	0.283272	-5.38291	7.32898e-08	2.90624e-06
HEG1	291.174	1.51992	0.323733	-4.69499	2.66617e-06	7.27101e-05
PARP14	327.201	1.51925	0.185314	-8.19825	2.43915e-16	3.80714e-14
CFH	948.755	1.51443	0.501973	-3.01696	0.00255322	0.0239213
DOK5	29.2932	1.51178	0.497797	-3.03693	0.00239001	0.0226234
ERN1	96.1639	1.51173	0.415141	-3.64149	0.000271063	0.00390672
NFKBIZ	276.204	1.51098	0.186209	-8.1144	4.88202e-16	7.1629e-14
LINC02739	12.7753	1.50809	0.445147	-3.38786	0.000704401	0.00848734
CFAP69	111.657	1.49932	0.255058	-5.87834	4.14396e-09	2.14236e-07
SLC6A9	176.743	1.48986	0.357384	-4.16878	3.06237e-05	0.000620595
GAB2	106.74	1.48647	0.310655	-4.78496	1.71021e-06	4.95893e-05
TSSC2	55.0191	1.47843	0.459773	-3.21556	0.00130191	0.0138618
PLA2G4C	15.6629	1.47742	0.522892	-2.82548	0.00472092	0.0383592
TGFB2	96.7482	1.46109	0.531742	-2.74774	0.00600079	0.0457607
MME	2111.54	1.44958	0.420691	-3.44571	0.000569562	0.00715763
AOX1	344.592	1.44174	0.238781	-6.0379	1.56137e-09	9.01906e-08
WIPI1	1023.31	1.43578	0.224413	-6.39792	1.57509e-10	1.06989e-08
GRAMD1A	356.86	1.43187	0.184192	-7.7738	7.61682e-15	9.16016e-13
CFAP58	21.8294	1.42823	0.401858	-3.55406	0.000379333	0.00514378
RCL1	746.726	1.4209	0.439473	-3.23319	0.00122415	0.0132064
EFL1	293.223	1.4199	0.203903	-6.96362	3.31635e-12	2.93117e-10
PLEKHA5	409.963	1.40338	0.302204	-4.64381	3.42047e-06	9.12456e-05
DCBLD1	797.189	1.40224	0.325078	-4.31355	1.60657e-05	0.000356066
ENOX1	171.79	1.39368	0.312203	-4.46401	8.04406e-06	0.000198024
CPNE8	34.8995	1.39363	0.359207	-3.87973	0.000104575	0.00175736
SH3PXD2B	1140.6	1.3886	0.307947	-4.50922	6.50672e-06	0.000164032
SLFN5	531.211	1.38402	0.266382	-5.1956	2.04059e-07	7.48487e-06
TANC2	556.194	1.38113	0.220635	-6.2598	3.85479e-10	2.45902e-08
FCHSD2	289.48	1.38019	0.254373	-5.42586	5.76748e-08	2.37698e-06
DRAM1	181.368	1.37937	0.280056	-4.92532	8.42234e-07	2.73391e-05
ASPHD1	120.215	1.37763	0.353161	-3.90085	9.58569e-05	0.00162779
LINC00511	82.7953	1.36474	0.369931	-3.68917	0.000224983	0.00335462
PKIG	99.5033	1.36415	0.455351	-2.99582	0.00273711	0.0252571
PTPN12	726.737	1.36013	0.310332	-4.38284	1.17142e-05	0.000270237
SLC39A14	2741.98	1.35945	0.482212	-2.8192	0.00481441	0.0389682
TPST1	1863.5	1.34899	0.347758	-3.8791	0.000104842	0.00175736
NLRC5	684.49	1.34519	0.357608	-3.76163	0.000168812	0.00264052
CACNA1C	427.895	1.33662	0.194121	-6.88549	5.75909e-12	4.64271e-10
RBM47	20.3204	1.33655	0.473044	-2.82543	0.0047217	0.0383592
PHC2	1277.41	1.33653	0.211162	-6.32942	2.46089e-10	1.64119e-08
TRIM8	483.382	1.3351	0.174134	-7.66705	1.75996e-14	1.95622e-12
RALGPS2	73.0962	1.32953	0.444325	-2.99225	0.00276928	0.0254579
BACE2	726.384	1.32442	0.132941	-9.96251	2.22366e-23	7.35241e-21
INHBA	296.616	1.28773	0.408257	-3.15421	0.00160931	0.0165349
CYLD	294.859	1.27299	0.323331	-3.93709	8.24745e-05	0.00143034
SWAP70	254.625	1.26826	0.261884	-4.84284	1.27996e-06	3.84826e-05
IFT43	39.4842	1.26663	0.384382	-3.29523	0.000983401	0.0111693
WWC3	1197.86	1.26649	0.224849	-5.63262	1.77493e-08	8.24106e-07
SDC4	565.233	1.26549	0.317658	-3.98381	6.78185e-05	0.00120464
PLXDC2	358.019	1.26517	0.392439	-3.22386	0.00126475	0.0135449
ACVRL1	213.045	1.26212	0.222749	-5.66611	1.46075e-08	6.86928e-07
GLOD4	206.452	1.25503	0.305721	-4.10515	4.04058e-05	0.000780045
AC026765.3	30.5661	1.25299	0.383878	-3.26403	0.00109839	0.0121904
CCDC159	25.0477	1.23849	0.401896	-3.08161	0.00205886	0.0199786
IL13RA1	205.658	1.21806	0.241625	-5.04112	4.62807e-07	1.57183e-05
PLSCR1	64.0963	1.21709	0.408192	-2.98166	0.00286689	0.0261912
SPATA22	45.174	1.21546	0.366213	-3.319	0.000903392	0.0104367
WTAP	269.875	1.20109	0.265648	-4.52136	6.14431e-06	0.000156509
PARP9	137.486	1.19773	0.287555	-4.16521	3.11064e-05	0.000628641
CTSL	654.934	1.19749	0.270294	-4.43035	9.40814e-06	0.000224085
SNX24	47.3852	1.19718	0.434885	-2.75286	0.0059077	0.0452862
SLC7A7	27.7531	1.18971	0.364754	-3.26167	0.0011076	0.0122739
MFSD2A	134.496	1.1865	0.269583	-4.40125	1.0763e-05	0.000253881
ARHGAP24	62.9301	1.18195	0.265542	-4.4511	8.54307e-06	0.000207507
ZC3H12C	568.269	1.18093	0.208659	-5.65961	1.51715e-08	7.08905e-07
BNC2	1121.75	1.17876	0.232972	-5.05965	4.20035e-07	1.44712e-05
SUPT3H	161.868	1.17807	0.210964	-5.58424	2.34729e-08	1.05643e-06
NIBAN1	269.246	1.17061	0.418108	-2.79978	0.00511375	0.0404618
DENND3	99.4149	1.16018	0.282593	-4.10547	4.03499e-05	0.000780045
MICALL1	581.179	1.15577	0.389107	-2.97031	0.00297499	0.0268443
SERPINB1	73.5728	1.14735	0.311409	-3.68437	0.000229273	0.00340474
DTNBP1	82.1041	1.14645	0.256489	-4.46979	7.82959e-06	0.000194047
FAP	332.08	1.14493	0.367623	-3.11442	0.00184308	0.0182961
SERAC1	251.285	1.14077	0.221836	-5.1424	2.71255e-07	9.85112e-06
ARSG	173.501	1.13943	0.36921	-3.08613	0.00202783	0.0197821
CPD	1008.23	1.13094	0.322307	-3.5089	0.000449958	0.00596906
ARHGAP42	73.1303	1.12873	0.297149	-3.79853	0.000145557	0.00233656
DYNC2H1	2202.29	1.12057	0.314955	-3.55788	0.00037386	0.00509784
GLI3	138.178	1.1193	0.26034	-4.2994	1.71263e-05	0.000374207
PPFIBP1	307.177	1.11909	0.324743	-3.44607	0.000568801	0.00715763
TBKBP1	186.669	1.1178	0.291225	-3.83826	0.000123908	0.00204019
VWA5A	80.3794	1.11011	0.359262	-3.08998	0.00200167	0.019579
MAN2A1	2500.42	1.09573	0.192236	-5.69994	1.19849e-08	5.74647e-07
CARS2	715.905	1.09509	0.140215	-7.81008	5.71518e-15	7.10619e-13
CMTM4	188.625	1.09499	0.245246	-4.46487	8.01164e-06	0.00019789
N4BP2	280.63	1.09168	0.304155	-3.58921	0.000331678	0.0045996
DUSP16	118.94	1.09024	0.238022	-4.58042	4.64049e-06	0.000120292
SCN8A	656.966	1.08039	0.237716	-4.54486	5.49729e-06	0.000141777
RNF144A	151.514	1.07786	0.269195	-4.00403	6.22731e-05	0.00112521
OSMR	392.757	1.07392	0.243536	-4.40973	1.03502e-05	0.000244932
RHOQ	197.909	1.06444	0.293813	-3.62283	0.000291396	0.00415084
SPRY4-AS1	37.735	1.06024	0.368216	-2.87939	0.00398449	0.0337142
PRDM2	428.092	1.05923	0.299926	-3.53166	0.000412962	0.0055587
KCNH1	334.122	1.05417	0.261743	-4.02751	5.63697e-05	0.00103382
ZDBF2	241.477	1.05284	0.237348	-4.43583	9.17179e-06	0.000219167
EFR3A	495.18	1.04783	0.20606	-5.08505	3.67536e-07	1.29627e-05
DDX60	94.8899	1.04681	0.272427	-3.84253	0.000121774	0.00201656
NUS1	83.8216	1.04519	0.372257	-2.80772	0.00498939	0.0399587
OPTN	655.702	1.04215	0.329962	-3.1584	0.0015864	0.0163682
TNIP1	759.204	1.03322	0.193636	-5.33588	9.50824e-08	3.63294e-06
PARP12	226.499	1.03239	0.274019	-3.7676	0.000164824	0.00258918
ITPR2	498.589	1.02612	0.262598	-3.90757	9.32283e-05	0.00159422
TRAF3	506.017	1.01801	0.286515	-3.55307	0.000380758	0.00515358
SLC1A3	366.325	1.01689	0.32595	-3.11977	0.00180995	0.0180543
B4GALT5	176.854	1.01637	0.272658	-3.72765	0.000193274	0.00294772
ABCC4	2146.05	1.01628	0.206856	-4.91297	8.97062e-07	2.85946e-05
HIVEP2	160.103	1.01529	0.254186	-3.99428	6.48904e-05	0.00116106
STAT1	293.171	1.01332	0.35782	-2.83194	0.00462666	0.0379231
VAC14	279.823	1.01161	0.297863	-3.39621	0.000683254	0.00831235
PDIA4	2137.88	1.00396	0.350214	-2.86669	0.00414788	0.0347462
DNAJC3	1327.19	1.00392	0.244379	-4.10806	3.98991e-05	0.000778456
NHSL1	375.382	1.00117	0.320821	-3.12066	0.00180447	0.0180349
EMC1	399.556	-1.00399	0.34554	2.90557	0.0036658	0.0315637
ATPAF1	124.806	-1.00571	0.243711	4.12663	3.6812e-05	0.00073185
CENPN	144.177	-1.00772	0.289251	3.48389	0.000494178	0.00641645
NAA20	126.823	-1.00942	0.356986	2.82761	0.00468966	0.0382361
SCYL3	73.1363	-1.01336	0.369014	2.74612	0.00603047	0.0459393
MTHFD1	395.046	-1.01341	0.252955	4.00629	6.16794e-05	0.00112
RHOF	71.9057	-1.02617	0.327878	3.12973	0.00174965	0.0176554
NFIX	139.543	-1.02624	0.286245	3.58518	0.000336846	0.00465368
MIDEAS	234.68	-1.03316	0.175761	5.87823	4.14688e-09	2.14236e-07
CNN3	610.232	-1.03443	0.247531	4.17898	2.92816e-05	0.000598355
IMPDH1	473.798	-1.03459	0.244034	4.23952	2.24e-05	0.000474932
LINC00467	76.2389	-1.03666	0.331423	3.1279	0.0017606	0.0177171
EHD2	788.971	-1.04045	0.236859	4.3927	1.11953e-05	0.000262393
ATP5F1B	1620.38	-1.0419	0.268607	3.87891	0.000104924	0.00175736
HMOX2	356.74	-1.04263	0.272951	3.81984	0.000133538	0.00216255
TBL1XR1	683.245	-1.0448	0.181719	5.74955	8.94804e-09	4.37619e-07
ERGIC1	1824.22	-1.04778	0.257662	4.06649	4.77271e-05	0.000902387
PIGU	48.9527	-1.04921	0.33108	3.16906	0.00152933	0.0158795
ERCC6	361.42	-1.05625	0.322275	3.27749	0.00104733	0.0117358
KCNK2	673.198	-1.05631	0.260135	4.06063	4.89409e-05	0.000913564
GSDMB	28.5079	-1.05681	0.378867	2.78941	0.00528044	0.0411661
PGAM5	635.695	-1.05908	0.351326	3.01452	0.00257383	0.0240837
CS	443.657	-1.06732	0.214469	4.97655	6.47264e-07	2.1293e-05
MYO1C	2313	-1.06883	0.306671	3.48526	0.000491652	0.00639615
GPI	535.616	-1.07113	0.296933	3.60732	0.000309373	0.00435477
FGD6	358.155	-1.07192	0.332372	3.22507	0.0012594	0.0135072
SEPTIN11	1767.27	-1.07307	0.148489	7.22661	4.95201e-13	4.76157e-11
VCL	3265.84	-1.07815	0.328071	3.28633	0.00101503	0.0114735
AHNAK	3300.65	-1.07922	0.362568	2.97659	0.00291471	0.0265619
CPEB2	85.2042	-1.08104	0.372737	2.90027	0.00372842	0.0320278
KANK2	591.143	-1.08171	0.16254	6.65505	2.83209e-11	2.18697e-09
C2CD2	297.399	-1.08186	0.316595	3.41717	0.000632751	0.00778836
SNTB2	597.549	-1.08539	0.235871	4.60164	4.19182e-06	0.000109435
EGFR	316.062	-1.0855	0.258677	4.19637	2.71228e-05	0.00056207
EXT2	1325.21	-1.09259	0.158213	6.90581	4.99167e-12	4.20907e-10
MALAT1	115868	-1.09569	0.347261	3.15523	0.00160371	0.0165004
AKAP1	102.887	-1.09709	0.347893	3.15353	0.00161306	0.0165503
FERMT2	1338.31	-1.10566	0.158401	6.98014	2.94889e-12	2.63818e-10
HIF3A	62.5705	-1.10973	0.296803	3.73896	0.000184782	0.00283676
ADAMTS7	171.084	-1.11083	0.380834	2.91682	0.00353618	0.0308093
TIPARP	668.966	-1.11149	0.343226	3.23837	0.00120215	0.0130458
YWHAQ	605.008	-1.11251	0.380688	2.92238	0.00347371	0.0304822
ST3GAL5	135.762	-1.11269	0.342414	3.24954	0.00115592	0.0126881
SLIT2	182.132	-1.11353	0.272204	4.09079	4.2991e-05	0.000823451
MBNL1	652.358	-1.11996	0.191844	5.83785	5.28778e-09	2.65693e-07
RAVER2	66.4858	-1.12864	0.357955	3.15303	0.00161588	0.016556
SLC38A2	4286.16	-1.13068	0.286536	3.94604	7.94529e-05	0.0013812
RBBP5	120.892	-1.13688	0.210624	5.3977	6.75007e-08	2.75103e-06
FSTL1	6014.34	-1.13783	0.343574	3.31175	0.000927135	0.0106273
CENPC	107.619	-1.13938	0.311806	3.65412	0.000258067	0.00374888
TIAM2	401.671	-1.14285	0.300356	3.80499	0.000141811	0.00228998
CCDC97	78.8116	-1.14773	0.292626	3.92218	8.7751e-05	0.00151113
PPP2R5A	537.126	-1.15208	0.368164	3.12926	0.00175249	0.0176597
FMNL2	303.05	-1.1533	0.314055	3.67229	0.000240389	0.00353405
XXYLT1	188.385	-1.15345	0.310287	3.71737	0.000201308	0.00306389
CSRP1	1268.2	-1.1537	0.402442	2.86676	0.00414703	0.0347462
ABCB9	114.116	-1.16097	0.388776	2.98622	0.00282453	0.025902
LIMD1	196.969	-1.16331	0.358882	3.24148	0.0011891	0.0129425
EHD1	379.823	-1.1666	0.239125	4.87862	1.06831e-06	3.27913e-05
H2AC6	18137.5	-1.17335	0.379269	3.09372	0.00197662	0.0193857
TBC1D2B	431.908	-1.17786	0.281369	4.18619	2.83679e-05	0.000584569
POLR3F	103.228	-1.18487	0.433951	2.73043	0.00632516	0.0478365
TRIM16L	126.475	-1.1894	0.277318	4.28893	1.7954e-05	0.000389676
CILK1	90.3723	-1.19414	0.26877	4.44298	8.87202e-06	0.000212696
CPS1	137.298	-1.20011	0.259255	4.62905	3.67354e-06	9.72892e-05
ANPEP	922.236	-1.20718	0.237212	5.08902	3.59922e-07	1.27555e-05
THRA	663.319	-1.20758	0.434725	2.7778	0.00547275	0.0423503
TMEM175	115.659	-1.2085	0.28946	4.17501	2.97977e-05	0.000606464
CYP2U1	155.797	-1.20926	0.367379	3.2916	0.000996207	0.0112955
VEGFC	877.458	-1.21105	0.142933	8.47286	2.39442e-17	4.28425e-15
TFDP1	266.217	-1.21257	0.29438	4.11907	3.80403e-05	0.000748159
NRP2	698.128	-1.21435	0.344898	3.5209	0.000430083	0.00576281
LMO7	770.937	-1.23512	0.219724	5.62124	1.89596e-08	8.69298e-07
CDH11	2088.68	-1.25154	0.338695	3.69518	0.000219733	0.00329644
STARD13	182.777	-1.25753	0.21736	5.78546	7.23145e-09	3.5604e-07
MCUB	54.8871	-1.25803	0.448312	2.80614	0.00501384	0.0400234
LAMC1	3404.48	-1.25844	0.400224	3.14434	0.00166463	0.0168903
PPP1CB	436.091	-1.26589	0.268299	4.71823	2.37911e-06	6.56133e-05
HTRA1	1530.5	-1.26935	0.396771	3.19919	0.00137816	0.0145334
WDR1	847.961	-1.28561	0.448892	2.86397	0.00418367	0.034983
BRI3BP	55.3337	-1.2883	0.456616	2.8214	0.00478149	0.0387591
SESN1	117.534	-1.28895	0.348399	3.69962	0.000215922	0.00325258
PUS7L	191.415	-1.29286	0.42051	3.0745	0.00210853	0.0203534
POMT1	403.704	-1.29914	0.273836	4.74422	2.09308e-06	5.87915e-05
PLEKHA2	1712.91	-1.30197	0.281878	4.61889	3.85793e-06	0.00010144
LRRC20	98.2399	-1.30231	0.289102	4.50466	6.64792e-06	0.000167018
MDFIC	785.419	-1.31846	0.325883	4.04582	5.21412e-05	0.000963496
FBXO42	319.529	-1.32033	0.42249	3.12511	0.0017774	0.0178616
PLXND1	1557.82	-1.32489	0.440794	3.00568	0.00264987	0.0246381
PFAS	445.063	-1.33515	0.455247	2.9328	0.00335921	0.0297264
HACD1	115.071	-1.34339	0.273187	4.91746	8.76747e-07	2.82097e-05
HACD2	100.083	-1.34581	0.362916	3.70832	0.00020864	0.00315585
PHLDB1	998.611	-1.35927	0.26583	5.1133	3.16576e-07	1.13843e-05
GYS1	397.752	-1.36111	0.32345	4.20809	2.57535e-05	0.000538254
MAP7D3	46.8177	-1.36485	0.378883	3.6023	0.00031541	0.00441574
KANK1	285.45	-1.36494	0.469467	2.90743	0.00364412	0.0314509
MEX3D	1557.81	-1.37271	0.240934	5.69746	1.21604e-08	5.79277e-07
KLF3-AS1	84.3003	-1.37495	0.234894	5.8535	4.81339e-09	2.43524e-07
AKAP12	275.004	-1.38169	0.345295	4.00148	6.29481e-05	0.00112977
EBF3	117.852	-1.38285	0.379232	3.64645	0.000265889	0.00383968
CAMK2D	567.939	-1.38978	0.274738	5.05857	4.22422e-07	1.44808e-05
MEGF8	812.157	-1.39779	0.479382	2.91582	0.00354757	0.0308718
LIX1L	212.572	-1.39961	0.276284	5.06583	4.06617e-07	1.41372e-05
SPARC	13074.7	-1.40514	0.309566	4.53906	5.65049e-06	0.000144937
CTNNAL1	79.9188	-1.423	0.415147	3.42771	0.000608699	0.0075685
HSPG2	1447.25	-1.42545	0.504134	2.82753	0.00469091	0.0382361
KLRD1	45.2183	-1.43449	0.514562	2.78779	0.00530691	0.0413286
DDR1	185.364	-1.43459	0.410416	3.49544	0.000473279	0.00621105
HMCN1	275.616	-1.44234	0.379766	3.79798	0.000145879	0.00233661
CAT	292.373	-1.46	0.39606	3.68632	0.000227524	0.00338563
GSR	819.355	-1.46481	0.423964	3.45505	0.000550198	0.00698313
ITPK1	379.415	-1.46857	0.42263	3.47484	0.000511157	0.00660184
PLCD4	44.3217	-1.47591	0.426096	3.46379	0.000532625	0.00681909
PHF19	250.272	-1.47603	0.467403	3.15794	0.0015889	0.016371
DHCR24	1221.22	-1.4887	0.413483	3.6004	0.00031773	0.00443131
UST	258.601	-1.49431	0.336052	4.44666	8.72165e-06	0.000209777
TENT5A	66.4749	-1.50303	0.41915	3.58589	0.00033593	0.00464978
ZFHX4	1004.96	-1.50456	0.338306	4.44732	8.69494e-06	0.000209777
ZNF106	946.22	-1.50895	0.243182	6.205	5.46985e-10	3.45921e-08
LSM11	68.6536	-1.50896	0.369325	4.08572	4.394e-05	0.000839438
ERRFI1	185.373	-1.5145	0.240229	6.3044	2.8931e-10	1.91205e-08
ARRDC4	88.7601	-1.5163	0.526456	2.8802	0.00397428	0.0337056
MAP4K3-DT	53.4374	-1.51943	0.480516	3.16208	0.00156649	0.0161856
TSC22D1	1058.7	-1.5247	0.471934	3.23075	0.00123465	0.0132612
RNF217-AS1	76.451	-1.52484	0.536617	2.84159	0.00448895	0.0370844
DOCK10	227.189	-1.53574	0.325281	4.72128	2.3437e-06	6.51265e-05
MAGI1	344.802	-1.53776	0.318928	4.82164	1.42384e-06	4.22887e-05
ACER3	127.255	-1.53783	0.432581	3.555	0.00037798	0.00513493
ARHGAP29	166.964	-1.5412	0.213671	7.21295	5.47513e-13	5.14943e-11
COQ2	16.0013	-1.5414	0.544371	2.83153	0.00463254	0.0379289
AGFG2	285.429	-1.55229	0.251659	6.16823	6.90592e-10	4.22182e-08
ATP8A1	13.919	-1.55637	0.532833	2.92094	0.00348982	0.0305141
DAG1	278.812	-1.558	0.346521	4.49613	6.92014e-06	0.000173263
NAV1	491.637	-1.55913	0.315386	4.94356	7.67103e-07	2.5011e-05
SMOC1	147.218	-1.56183	0.47045	3.31987	0.000900603	0.0104209
ITGB5	3198.96	-1.57797	0.26327	5.99373	2.05087e-09	1.13122e-07
ARHGAP31	201.032	-1.58378	0.238922	6.62886	3.38281e-11	2.55838e-09
GPC4	107.515	-1.58883	0.504651	3.14838	0.00164176	0.0167743
SEMA6C	64.2777	-1.58953	0.532908	2.98274	0.00285681	0.0261316
COL8A1	17716.1	-1.59464	0.586615	2.71837	0.00656046	0.0491599
SIDT2	311.237	-1.59756	0.365851	4.36669	1.26143e-05	0.000286498
TTF2	63.4058	-1.60429	0.462142	3.47143	0.000517686	0.00667442
HYKK	27.3836	-1.61407	0.341498	4.72645	2.28479e-06	6.37307e-05
CDKL1	22.5344	-1.61933	0.469729	3.44738	0.000566056	0.00715763
ALDH2	98.83	-1.6205	0.30282	5.35135	8.72988e-08	3.37065e-06
VANGL1	172.376	-1.62109	0.385638	4.20366	2.6263e-05	0.000547344
HADH	112.009	-1.62182	0.562207	2.88474	0.00391741	0.0332617
PXDN	1057.19	-1.62694	0.416835	3.90307	9.49807e-05	0.00161666
POMZP3	35.4434	-1.62714	0.542544	2.99909	0.00270784	0.0250186
RBMS3	404.856	-1.63403	0.400766	4.07727	4.55683e-05	0.000866033
FHOD1	243.418	-1.63465	0.214431	7.62319	2.47489e-14	2.70982e-12
NLRP1	173.131	-1.63736	0.307685	5.32156	1.02881e-07	3.87045e-06
SYTL2	56.8301	-1.64724	0.461895	3.56626	0.000362108	0.00496528
PLXNA2	860.296	-1.65039	0.456923	3.61196	0.000303893	0.00430931
ARSJ	88.3882	-1.6614	0.474737	3.49962	0.000465914	0.00613635
EPHA2	494.925	-1.66418	0.443358	3.75357	0.000174331	0.00271527
JADE1	134.167	-1.66459	0.319366	5.21217	1.86649e-07	6.8807e-06
TICRR	114.419	-1.67215	0.270076	6.19138	5.96386e-10	3.7077e-08
PELI1	62.884	-1.67496	0.418277	4.00443	6.21664e-05	0.00112521
RAP2B	186.805	-1.67527	0.553721	3.02547	0.00248245	0.0233179
SPTBN1	1110.8	-1.68811	0.361784	4.66607	3.07012e-06	8.28031e-05
FAM102B	47.0857	-1.69283	0.388049	4.36241	1.28635e-05	0.000291255
NEGR1	90.3985	-1.69498	0.3751	4.51875	6.22071e-06	0.000157907
C21orf58	106.376	-1.70163	0.625508	2.72039	0.00652048	0.0489603
LFNG	221.55	-1.70567	0.271244	6.28834	3.20881e-10	2.08317e-08
TLN2	451.277	-1.72186	0.464814	3.70441	0.000211886	0.00319834
GRIK2	20.7955	-1.73532	0.618806	2.8043	0.00504256	0.0402089
PRUNE2	103.408	-1.73811	0.336753	5.16139	2.45129e-07	8.94659e-06
FBN1	4654.86	-1.73834	0.322279	5.3939	6.89452e-08	2.78306e-06
PYGM	25.3672	-1.75351	0.636869	2.75333	0.00589919	0.0452682
NEDD9	308.815	-1.75671	0.522962	3.35915	0.000781835	0.00926581
WWTR1	203.355	-1.75798	0.329256	5.33927	9.33232e-08	3.58439e-06
NID1	1052.17	-1.76301	0.592999	2.97305	0.00294857	0.0267046
EDIL3	744.889	-1.76684	0.461518	3.82833	0.000129016	0.00210794
GAS6	14568.6	-1.77808	0.405333	4.38671	1.15077e-05	0.000267154
EFNB2	220.501	-1.77946	0.427448	4.16299	3.14108e-05	0.000633049
CCDC162P	55.7315	-1.78109	0.602446	2.95644	0.00311213	0.0278762
CORIN	305.046	-1.78112	0.655055	2.71904	0.0065472	0.0491107
RNF150	240.943	-1.7955	0.376576	4.76797	1.86088e-06	5.31183e-05
COL12A1	10891.3	-1.7961	0.654903	2.74255	0.00609636	0.0462491
DCLRE1B	26.045	-1.79881	0.504819	3.56327	0.000366262	0.00501287
NOTCH3	238.965	-1.80174	0.490129	3.67605	0.000236877	0.0034975
CCDC80	2153.97	-1.8025	0.32034	5.62684	1.83543e-08	8.46837e-07
REV3L	1168.38	-1.80696	0.52283	3.45611	0.000548036	0.00696775
RETSAT	1447.61	-1.81544	0.537131	3.37989	0.000725157	0.00870663
GLIS1	56.3384	-1.81752	0.3579	5.07828	3.80859e-07	1.33683e-05
THBS1	22667.2	-1.82506	0.537082	3.39811	0.00067853	0.00828236
SLC25A20	95.8044	-1.82854	0.383597	4.76682	1.87157e-06	5.32165e-05
MAP3K14	72.6287	-1.83588	0.451979	4.06188	4.86783e-05	0.000910979
EDIL3-DT	21.8472	-1.83885	0.610345	3.0128	0.00258851	0.0241594
SLC29A4	83.3959	-1.8391	0.677342	2.71518	0.00662407	0.0493843
DPYSL2	1126.65	-1.84854	0.281588	6.56469	5.21407e-11	3.78717e-09
ZNF730	16.4819	-1.85049	0.579942	3.19082	0.00141868	0.014889
AC117453.1	17.7614	-1.85486	0.665854	2.78568	0.00534156	0.0415139
CRYBG1	287.528	-1.85489	0.43408	4.27314	1.9274e-05	0.000414181
COL8A2	1760.99	-1.85641	0.268732	6.90803	4.91414e-12	4.19188e-10
GLI2	39.3114	-1.85819	0.602648	3.08337	0.0020467	0.0198869
ACSF2	237.931	-1.86589	0.43615	4.27809	1.88506e-05	0.00040793
PDE5A	123.638	-1.86712	0.573535	3.25545	0.00113213	0.012507
NFASC	429.223	-1.87431	0.434763	4.3111	1.62444e-05	0.000358942
GLIPR2	476.922	-1.88368	0.397101	4.74358	2.0997e-06	5.87915e-05
PIF1	156.676	-1.88388	0.650224	2.89728	0.00376411	0.0322587
PRSS23	886.524	-1.90071	0.242496	7.83812	4.57334e-15	5.78448e-13
FAXDC2	136.361	-1.91328	0.657892	2.9082	0.00363517	0.0314106
PCDH18	766.317	-1.92425	0.54949	3.50188	0.000461989	0.00610658
NSMF	550.887	-1.92631	0.290729	6.62581	3.4534e-11	2.58512e-09
ANXA2	4829.96	-1.93145	0.24369	7.92584	2.26605e-15	2.96853e-13
ATP8B1	281.756	-1.93792	0.570503	3.39686	0.000681635	0.00830644
KCNQ5	36.7835	-1.93839	0.579402	3.3455	0.00082133	0.00964044
ZNF135	66.4335	-1.93863	0.408038	4.7511	2.02315e-06	5.70839e-05
ITGA10	1635.35	-1.95367	0.320379	6.098	1.07404e-09	6.34657e-08
DGKB	116.69	-1.95474	0.477288	4.09551	4.21241e-05	0.000808959
JPT1	45.6503	-1.96112	0.629075	3.11747	0.00182413	0.0181326
RFTN1	486.532	-1.98564	0.32568	6.09691	1.08141e-09	6.34657e-08
PFKP	220.124	-1.98574	0.625984	3.17219	0.00151293	0.0157431
ACER2	83.5434	-1.98754	0.567744	3.50078	0.000463903	0.00612086
SEMA3F	48.7307	-1.98919	0.465503	4.27319	1.92693e-05	0.000414181
ESYT1	872.3	-1.98983	0.40604	4.90058	9.55566e-07	2.99574e-05
MACIR	86.794	-1.99619	0.398632	5.00761	5.51098e-07	1.84605e-05
CTNNBIP1	260.03	-2.00216	0.673581	2.97241	0.00295472	0.0267232
AC092747.2	28.8422	-2.03251	0.702324	2.89399	0.00380386	0.0325089
TNS1	336.229	-2.03837	0.317693	6.41618	1.39735e-10	9.58033e-09
NR1H3	228.207	-2.11686	0.694183	3.04943	0.00229278	0.021844
ROR1	312.737	-2.11749	0.345276	6.13276	8.637e-10	5.19353e-08
TRABD2A	66.249	-2.11891	0.635675	3.33332	0.000858166	0.0100088
CLCN4	62.4726	-2.12949	0.588997	3.61545	0.000299822	0.00426258
ORC1	50.7732	-2.14996	0.723988	2.9696	0.00298183	0.0268443
SPOCK1	187.584	-2.17091	0.52619	4.12571	3.69591e-05	0.000732789
VCAN	5774.97	-2.18886	0.583792	3.74938	0.000177275	0.00275528
MYO10	757.985	-2.1916	0.294717	7.4363	1.03546e-13	1.04056e-11
KIF7	604.662	-2.19491	0.39082	5.61617	1.95241e-08	8.89619e-07
TOX	15.0345	-2.19676	0.808547	2.71692	0.00658922	0.0492602
MET	422.825	-2.1979	0.486917	4.5139	6.36448e-06	0.000160999
ATP9A	182.384	-2.20597	0.523374	4.21489	2.49899e-05	0.000523789
SYNE2	180.951	-2.24119	0.519995	4.31003	1.63234e-05	0.000359606
NQO1	1054.83	-2.26889	0.329281	6.89045	5.56161e-12	4.53333e-10
STS	60.4102	-2.27454	0.677664	3.35645	0.000789509	0.00932664
GALNT1	2120.96	-2.27456	0.400624	5.67755	1.36636e-08	6.46685e-07
HMCES	59.2269	-2.29876	0.43588	5.27384	1.33599e-07	4.97504e-06
SLIT3	112.351	-2.30048	0.668325	3.44216	0.00057709	0.00722445
CAMK1	248.515	-2.33763	0.482067	4.84918	1.23974e-06	3.7427e-05
GPD1L	180.094	-2.34562	0.685608	3.42122	0.000623408	0.00771218
COL5A3	3392.5	-2.3775	0.695706	3.41739	0.000632236	0.00778836
EBF1	502.594	-2.3929	0.730131	3.27736	0.00104784	0.0117358
KITLG	613.333	-2.39788	0.686269	3.49408	0.000475706	0.00622064
ALCAM	559.17	-2.43224	0.255183	9.53137	1.55215e-21	3.92641e-19
OTOGL	37.6752	-2.46551	0.658257	3.74552	0.000180021	0.00278585
NRG1	138.826	-2.46585	0.693455	3.55588	0.000376711	0.00512719
NAV2	300.609	-2.48638	0.360803	6.89123	5.53123e-12	4.53333e-10
MCTP1	181.489	-2.4919	0.469421	5.30846	1.10555e-07	4.13792e-06
E2F2	13.0455	-2.5126	0.897522	2.79949	0.0051184	0.0404618
SELENBP1	460.569	-2.5139	0.560441	4.48557	7.27179e-06	0.000180833
ABCC9	75.1946	-2.51693	0.53684	4.68843	2.75313e-06	7.48036e-05
SASH1	336.542	-2.52677	0.35071	7.20474	5.81561e-13	5.40042e-11
NFIB	99.0182	-2.5546	0.646977	3.94852	7.86348e-05	0.00137349
FMO3	71.4879	-2.60939	0.896039	2.91214	0.00358958	0.0311267
MSR1	14.529	-2.61178	0.726325	3.59589	0.000323285	0.00450023
STAT5A	250.927	-2.6213	0.615786	4.25684	2.07339e-05	0.000442163
SLC14A1	18.1798	-2.63118	0.626594	4.19917	2.6789e-05	0.000556725
FAT3	207.479	-2.64839	0.661877	4.00133	6.29877e-05	0.00112977
CATSPERB	155.867	-2.6609	0.544237	4.88924	1.01228e-06	3.14665e-05
FGFR2	91.8179	-2.66857	0.798678	3.34123	0.000834081	0.00977447
PTPRQ	65.9643	-2.67197	0.688383	3.88152	0.000103807	0.00175063
EEPD1	47.935	-2.76865	0.429947	6.43953	1.19848e-10	8.45388e-09
RECQL4	194.251	-2.77591	0.690878	4.01795	5.87065e-05	0.00106866
EFEMP1	425.987	-2.80719	0.76366	3.67597	0.000236949	0.0034975
TRHDE	133.867	-2.8086	0.437164	6.42458	1.32235e-10	9.15166e-09
LINC02384	22.9032	-2.8239	1.02208	2.76289	0.00572916	0.0441482
TC2N	417.447	-2.83001	0.578775	4.88966	1.01011e-06	3.14665e-05
PDE7B	335.371	-2.85419	0.66382	4.29964	1.71079e-05	0.000374207
GSN	3298.79	-2.86541	0.348931	8.21196	2.176e-16	3.47025e-14
PDZD2	72.9019	-2.89324	0.824473	3.5092	0.000449457	0.00596906
PDE3A	49.4576	-2.91228	0.846505	3.44035	0.000580958	0.00724814
IL6R	17.5974	-2.97653	0.782471	3.80401	0.000142371	0.00229042
CCNA2	84.9254	-2.98018	0.877656	3.39562	0.000684744	0.00831669
ATP2B4	1532.59	-2.98628	0.541856	5.5112	3.56399e-08	1.52008e-06
E2F1	83.3691	-2.99923	0.904579	3.31561	0.000914438	0.0105477
ISM1	30.185	-3.00479	0.818789	3.6698	0.00024274	0.00354729
RIMS1	1454.75	-3.00535	0.385579	7.79438	6.47236e-15	7.91354e-13
FBLN5	786.537	-3.06101	0.706445	4.33299	1.471e-05	0.000328003
GHR	116.321	-3.0797	0.852806	3.61126	0.000304717	0.00430931
PLCB1	55.3743	-3.08224	0.653006	4.72008	2.35746e-06	6.52617e-05
CDK1	55.3438	-3.09206	1.05043	2.94363	0.00324389	0.0289152
TNFRSF19	627.567	-3.09606	0.284631	10.8775	1.47602e-27	7.21874e-25
DMD	56.4571	-3.17354	0.729956	4.34758	1.37647e-05	0.000309749
SMAD9	21.8373	-3.18435	0.656008	4.85413	1.20914e-06	3.66539e-05
DYNC1I1	69.0593	-3.24702	0.433119	7.49682	6.53846e-14	6.75579e-12
TGFBR3	315.95	-3.25324	0.770643	4.22146	2.42725e-05	0.000511676
PDE1C	430.071	-3.25375	0.996655	3.26467	0.00109592	0.0121904
HHIP	66.7267	-3.27006	0.792952	4.1239	3.72511e-05	0.000734831
HOMER2	87.4214	-3.2846	0.338033	9.71681	2.55676e-22	7.21399e-20
ALDH4A1	783.58	-3.29908	0.555349	5.94056	2.84051e-09	1.52102e-07
DAPK1	105.081	-3.31478	1.21322	2.73223	0.00629078	0.0476256
SORBS1	60.1033	-3.32594	1.03254	3.22113	0.00127685	0.0136467
COLGALT2	38.8299	-3.32995	0.624297	5.33392	9.61145e-08	3.65335e-06
CACNB2	114.74	-3.35687	0.827092	4.05864	4.93598e-05	0.000916719
SESN3	269.137	-3.36082	0.664248	5.05958	4.20171e-07	1.44712e-05
ATP10A	631.325	-3.36651	0.434135	7.75452	8.86773e-15	1.0326e-12
TRAIP	31.3211	-3.37298	1.20621	2.79635	0.00516839	0.040723
PTN	75.5263	-3.40075	0.619997	5.48511	4.13207e-08	1.74212e-06
AMOT	25.1088	-3.47865	0.947748	3.67044	0.000242136	0.00354729
ZNF385B	7.86593	-3.549	1.11367	3.18678	0.00143868	0.0150559
TTC3P1	6.19898	-3.67242	1.10305	3.32933	0.000870543	0.0101209
SMAD6	339.047	-3.67689	0.724248	5.07684	3.83766e-07	1.34062e-05
CRLF1	544.127	-3.73165	0.996431	3.74502	0.000180381	0.00278585
EPHX1	147.285	-3.74251	0.520223	7.19405	6.28986e-13	5.7678e-11
LIPE	253.503	-3.76866	1.04485	3.60691	0.000309867	0.00435477
PTK2B	356.838	-3.77433	0.992042	3.8046	0.000142031	0.00228998
MID1	924.176	-3.79375	0.933255	4.06507	4.80171e-05	0.000903214
SPON1	164.142	-3.79548	1.16213	3.26597	0.00109089	0.0121622
PPARGC1A	18.4941	-3.82392	1.3705	2.79016	0.00526821	0.0411144
INSC	64.0997	-3.85393	1.02098	3.77474	0.000160174	0.00252696
NALCN	529.72	-3.92953	0.638417	6.15512	7.50196e-10	4.54829e-08
CCNB3	4.93355	-3.94956	1.27124	3.10687	0.00189081	0.0186689
ARHGEF4	15.5048	-3.96698	0.844145	4.69941	2.6092e-06	7.1422e-05
DIRC3	69.9592	-3.9914	0.715651	5.5773	2.44275e-08	1.09269e-06
ACACB	1062.55	-3.99992	1.15027	3.47738	0.000506331	0.00656262
SORCS2	39.2968	-4.0041	0.686857	5.8296	5.55588e-09	2.77265e-07
MATN3	21.9299	-4.12502	0.839998	4.91074	9.07325e-07	2.86902e-05
KCNK3	359.889	-4.1411	1.47057	2.81599	0.00486271	0.0392009
ITGBL1	1526.16	-4.23347	0.425093	9.95894	2.30514e-23	7.35241e-21
NEBL	39.9715	-4.28599	1.02541	4.17977	2.91803e-05	0.000597952
ITGA8	46.2924	-4.31168	1.48209	2.90919	0.00362371	0.0313485
TNC	5374.02	-4.50325	0.496341	9.0729	1.15892e-19	2.50054e-17
GLT1D1	2.67474	-4.54792	1.58611	2.86733	0.00413946	0.0347462
BMP6	85.0963	-4.66445	0.78084	5.97363	2.32026e-09	1.26085e-07
FMO2	77.0366	-4.6949	1.67646	2.80049	0.00510253	0.0404235
SCUBE3	196.064	-4.93886	0.8197	6.02521	1.68894e-09	9.55127e-08
LINC02607	5.97419	-4.95938	1.7754	2.79339	0.00521591	0.0409074
AL136309.1	3.66084	-4.99103	1.6407	3.04201	0.00235004	0.0222738
ADAMTS9	149.001	-4.99451	1.252	3.98924	6.62863e-05	0.00118315
ST6GAL2	356.597	-5.04353	1.28787	3.91617	8.99665e-05	0.00154565
KCNMA1	206.466	-5.15431	0.387612	13.2976	2.39095e-40	3.50801e-37
LEPR	1812.84	-5.29361	1.07992	4.90185	9.49361e-07	2.98906e-05
ADAMTSL1	409.793	-5.3301	1.05537	5.05045	4.40776e-07	1.50397e-05
ABCA8	387.654	-5.49453	1.12537	4.88243	1.04785e-06	3.22985e-05
IGFBP7-AS1	5.26644	-5.52146	1.86464	2.96114	0.00306501	0.0275214
LSP1	2129.38	-5.75637	0.371041	15.5141	2.78521e-54	6.81077e-51
PPARG	248.706	-5.83887	0.867449	6.73108	1.68411e-11	1.32846e-09
PDE3B	91.5545	-5.87082	1.79568	3.26941	0.00107774	0.0120339
SETBP1	947.258	-5.88958	0.950354	6.19725	5.74596e-10	3.60276e-08
CNTNAP2	333.418	-6.19125	1.27974	4.83791	1.3121e-06	3.9288e-05
RAD51AP1	8.58748	-6.23305	1.46746	4.24751	2.16162e-05	0.000459641
ABCD2	56.5744	-6.88258	2.25921	3.04645	0.00231558	0.022004
AC062004.1	67.4632	-9.20042	1.30311	7.06038	1.66052e-12	1.5039e-10
IGFBP5	5855.64	-10.4673	1.18836	8.80815	1.27233e-18	2.39328e-16
CIDEC	450.75	-11.941	3.11661	3.83141	0.000127412	0.00208638
LGALS12	164.391	-24.1191	3.11673	7.7386	1.00515e-14	1.15215e-12
LPL	954.31	-26.5114	3.11657	8.50659	1.79121e-17	3.28508e-15

## Sheet: BMSC specific
Supplementary Table 3 Significantly differentially expressed host genes of circRNAs in induced BMSCs from RiboMinus/RNase R data.
	BaseMean	Log2FoldChange	lfcSE	stat	pvalue	padj
CDC20	90.6177	6.00723	0.868228	-6.91896	4.54979e-12	1.73034e-10
ST6GAL2	356.597	5.87057	0.581029	-10.1038	5.31681e-24	1.56102e-21
CDCA8	41.4392	5.31514	0.940653	-5.65048	1.60003e-08	2.84819e-07
ADAMTSL1	409.793	4.83364	1.02653	-4.70872	2.49274e-06	2.54474e-05
PAMR1	109.971	4.74758	0.532747	-8.91149	5.03497e-19	7.2464e-17
UBE2C	59.6515	4.65681	0.802256	-5.80464	6.45044e-09	1.27618e-07
MARCHF4	48.2018	4.60036	0.909194	-5.05982	4.1966e-07	5.339e-06
FRMD5	30.3756	4.57779	1.04639	-4.37482	1.21531e-05	0.000102887
TRAIP	31.3211	4.41324	0.930898	-4.74084	2.12835e-06	2.2222e-05
NUF2	15.7355	4.36397	1.00606	-4.33767	1.44001e-05	0.000120247
ADAM19	228.947	4.28304	0.671937	-6.37416	1.83966e-10	5.13427e-09
CDK1	55.3438	4.12893	0.751173	-5.49665	3.87073e-08	6.23052e-07
INSC	64.0997	4.03395	0.920351	-4.38306	1.17024e-05	9.94166e-05
E2F1	83.3691	4.02854	0.580649	-6.938	3.97701e-12	1.53638e-10
CCNA2	84.9254	3.97584	0.546928	-7.26941	3.61068e-13	1.63595e-11
VIM-AS1	7.46949	3.9256	1.19012	-3.29849	0.000972079	0.00438811
POSTN	4481.72	3.90547	0.417859	-9.34639	9.06936e-21	1.62364e-18
CEP55	48.9032	3.88373	0.630597	-6.15881	7.3293e-10	1.81747e-08
KIF2C	156.466	3.86181	0.540085	-7.15038	8.65406e-13	3.60914e-11
RAD51AP1	8.58748	3.85486	1.39148	-2.77033	0.0056	0.0191449
PBK	21.0493	3.82338	0.951037	-4.02022	5.81441e-05	0.000405965
FAM83D	45.8751	3.78924	1.05058	-3.60682	0.000309969	0.00168656
VAT1L	11.5885	3.77187	0.948292	-3.97754	6.96322e-05	0.000474119
IQGAP3	102.76	3.72381	0.558319	-6.66967	2.56375e-11	8.47654e-10
DEPDC1	25.3687	3.63531	0.635861	-5.71714	1.08333e-08	2.02151e-07
CDCA2	43.6416	3.62512	0.844372	-4.29327	1.76061e-05	0.000142952
NETO1	37.7408	3.6218	1.16897	-3.09829	0.00194638	0.00787999
LINC01605	48.8574	3.58905	1.06675	-3.36445	0.000766955	0.003604
AURKB	36.9087	3.56733	1.12942	-3.15853	0.00158565	0.00664587
FBLN5	786.537	3.55421	0.532478	-6.67484	2.47498e-11	8.22007e-10
FOXM1	61.1149	3.44283	0.492507	-6.99042	2.74056e-12	1.08149e-10
DLGAP5	69.4204	3.414	0.482032	-7.08252	1.41557e-12	5.74047e-11
TTK	38.034	3.38577	0.531377	-6.3717	1.86945e-10	5.19765e-09
ANLN	162.756	3.36535	0.462909	-7.27001	3.5946e-13	1.63595e-11
ESPL1	77.0288	3.3549	0.510353	-6.57369	4.90824e-11	1.5462e-09
CENPH	57.162	3.34597	0.537311	-6.22725	4.74693e-10	1.22254e-08
PCDH19	18.2562	3.32597	0.848481	-3.91991	8.85829e-05	0.000586822
DTL	55.6905	3.31806	0.963752	-3.44286	0.000575597	0.0028508
WDR62	122.437	3.31031	0.608693	-5.4384	5.37623e-08	8.29023e-07
RECQL4	194.251	3.30564	0.514369	-6.42659	1.30495e-10	3.80093e-09
APCDD1L-DT	26.6545	3.27516	0.656288	-4.99044	6.02434e-07	7.44422e-06
UBASH3B	128.818	3.25851	0.257073	-12.6754	8.08947e-37	4.94806e-34
HMMR	28.5785	3.23045	0.647486	-4.98922	6.06236e-07	7.46606e-06
LMNB2	669.28	3.22135	0.464182	-6.93984	3.9255e-12	1.5245e-10
SCARA3	539.064	3.16977	0.49179	-6.44539	1.15307e-10	3.41271e-09
CIP2A	194.636	3.1585	0.438362	-7.20524	5.79427e-13	2.48713e-11
MCM5	931.987	3.14217	0.52078	-6.03358	1.60365e-09	3.67838e-08
HHIP	66.7267	3.11467	0.843832	-3.6911	0.000223282	0.00127046
ESCO2	57.0684	3.09869	0.588663	-5.26395	1.40991e-07	1.99782e-06
CCNF	138.008	3.06565	0.360235	-8.51014	1.73723e-17	2.02401e-15
SLC8A1	1204.34	3.0387	0.685814	-4.43079	9.38864e-06	8.165e-05
KIRREL3	20.4186	3.03637	1.10996	-2.73556	0.00622742	0.0209291
CAPG	936.987	3.02509	0.59134	-5.11565	3.12659e-07	4.11276e-06
CTNNBIP1	260.03	3.01451	0.369076	-8.16772	3.14265e-16	2.62125e-14
COL13A1	95.5418	2.94968	0.838539	-3.51765	0.000435394	0.00224581
ZNF367	39.6776	2.93978	0.645424	-4.5548	5.24347e-06	4.95967e-05
SLC19A1	179.388	2.93282	0.428832	-6.8391	7.96943e-12	2.91023e-10
ACAT2	159.249	2.91501	0.605221	-4.81644	1.4614e-06	1.5915e-05
GALNT10	637.871	2.87934	0.376757	-7.64245	2.13135e-14	1.26123e-12
TOP2A	334.05	2.86144	0.50464	-5.67026	1.42579e-08	2.5798e-07
TRIM59	185.781	2.84063	0.527112	-5.38904	7.0834e-08	1.06541e-06
SPDL1	51.2135	2.83876	0.665622	-4.26483	2.00058e-05	0.000159612
MYBL2	69.9203	2.83312	0.666649	-4.2498	2.13964e-05	0.0001696
FANCA	77.2603	2.83252	0.480126	-5.89954	3.64521e-09	7.55814e-08
PLPP4	64.4749	2.82865	0.507021	-5.57895	2.4197e-08	4.06421e-07
PIF1	156.676	2.82498	0.380914	-7.41632	1.2042e-13	5.9321e-12
NRG1	138.826	2.81385	0.666316	-4.22299	2.41078e-05	0.000189253
ASPM	68.7698	2.81332	0.555175	-5.06744	4.03196e-07	5.14688e-06
EPHB2	226.104	2.81251	0.338549	-8.30755	9.76961e-17	9.67645e-15
PFKP	220.124	2.80546	0.386537	-7.25793	3.93058e-13	1.76904e-11
BLM	36.745	2.80231	0.629068	-4.4547	8.40116e-06	7.46544e-05
WDR76	77.5855	2.77008	0.658686	-4.20546	2.60552e-05	0.000202162
PSMD2	642.518	2.74878	0.297375	-9.24348	2.38603e-20	3.98033e-18
TUFT1	78.7638	2.74842	0.608668	-4.51546	6.31805e-06	5.81863e-05
BUB1B	101.28	2.70952	0.4974	-5.44736	5.11216e-08	7.98367e-07
SKA1	34.0831	2.69741	0.664582	-4.05881	4.93235e-05	0.000353549
CDKN3	16.1824	2.68952	0.774628	-3.47201	0.000516569	0.00259878
CTSZ	1071.69	2.68752	0.458767	-5.85814	4.68081e-09	9.57024e-08
TMPO	791.605	2.68487	0.278774	-9.631	5.91485e-22	1.27691e-19
DCBLD2	884.178	2.65605	0.220832	-12.0275	2.54772e-33	1.24668e-30
UHRF1	239.822	2.64947	0.782521	-3.38582	0.000709666	0.00338463
SH2B3	759.664	2.63808	0.280546	-9.40338	5.28355e-21	9.94391e-19
HNRNPAB	347.482	2.61826	0.325385	-8.04665	8.50929e-16	6.50606e-14
KNL1	113.497	2.6138	0.685308	-3.81405	0.000136707	0.000843174
CLSPN	56.4366	2.61299	0.328832	-7.94628	1.92197e-15	1.39676e-13
LPAR3	263.993	2.61136	0.459775	-5.67966	1.34964e-08	2.46427e-07
CDC6	79.6799	2.60684	0.451016	-5.77992	7.47383e-09	1.45512e-07
CENPE	44.6263	2.59231	0.599884	-4.32136	1.55069e-05	0.000128466
C20orf96	12.0299	2.57965	0.992107	-2.60017	0.00931766	0.0292898
ARHGAP22	916.797	2.57783	1.08771	-2.36997	0.0177894	0.0492919
CENPO	126.238	2.57683	0.455715	-5.65447	1.56325e-08	2.8006e-07
ATP8B1	281.756	2.56421	0.413135	-6.20671	5.41061e-10	1.36006e-08
TACC3	111.243	2.55247	0.44718	-5.70792	1.14367e-08	2.10918e-07
MCM3	213.793	2.55161	0.326532	-7.81426	5.52861e-15	3.62321e-13
NCAPG	71.2135	2.54636	0.523909	-4.86031	1.17201e-06	1.31739e-05
PRSS12	99.7148	2.51975	0.240546	-10.4751	1.12372e-25	3.92765e-23
TC2N	417.447	2.50416	0.724935	-3.45433	0.000551663	0.00275644
C12orf56	9.08767	2.50412	0.866496	-2.88994	0.00385317	0.0139983
C21orf58	106.376	2.50018	0.455422	-5.48981	4.02366e-08	6.43435e-07
BUB1	102.622	2.49792	0.397495	-6.28414	3.29667e-10	8.67297e-09
FGF5	69.8617	2.49626	0.552412	-4.51883	6.21826e-06	5.74837e-05
CKAP2L	22.6482	2.49154	0.642366	-3.87869	0.000105021	0.00067797
PASK	53.1681	2.48285	0.45189	-5.49436	3.92129e-08	6.29809e-07
WNT5B	1646.07	2.46516	0.450698	-5.46965	4.50929e-08	7.13322e-07
PSPH	98.8857	2.4516	0.458505	-5.34694	8.94515e-08	1.32374e-06
SPOCK1	187.584	2.44932	0.480303	-5.09953	3.40491e-07	4.43909e-06
RAP2B	186.805	2.44502	0.316128	-7.73425	1.04011e-14	6.52514e-13
TIMELESS	90.9861	2.44192	0.299127	-8.16349	3.25476e-16	2.66332e-14
HMGA2	165.564	2.44018	0.709713	-3.43827	0.00058545	0.00288597
LIG1	152.513	2.43513	0.337622	-7.21258	5.49016e-13	2.41304e-11
LCTL	29.7418	2.42034	0.534617	-4.52725	5.97575e-06	5.54513e-05
SYNJ2	172.951	2.41971	0.443373	-5.4575	4.82892e-08	7.58979e-07
SMTN	659.976	2.41408	0.489197	-4.93478	8.02421e-07	9.48433e-06
FBL	404.884	2.40369	0.492337	-4.8822	1.04909e-06	1.20373e-05
AL592166.1	22.4197	2.40111	0.69064	-3.47664	0.000507734	0.00256311
EIF4H	1021.82	2.39974	0.289264	-8.296	1.07678e-16	1.02644e-14
EXO1	31.567	2.39458	0.719309	-3.329	0.000871571	0.00402855
TPI1	2447.83	2.38977	0.312509	-7.64704	2.05651e-14	1.22722e-12
SGO2	24.6048	2.38881	0.73519	-3.24924	0.00115714	0.00509197
GGH	33.9686	2.36518	0.619509	-3.81782	0.000134634	0.00083253
FANCD2	135.771	2.3588	0.316136	-7.46136	8.56328e-14	4.42637e-12
KIF11	93.9661	2.35488	0.677179	-3.47748	0.000506149	0.00256311
THRAP3	201.412	2.3522	0.408507	-5.75804	8.50972e-09	1.6394e-07
INCENP	106.917	2.35085	0.540241	-4.35147	1.35225e-05	0.000113565
NUAK1	160.654	2.34526	0.289958	-8.08827	6.05184e-16	4.72558e-14
KIF4A	144.005	2.3316	0.626847	-3.71956	0.000199571	0.00116258
TRIP13	31.583	2.32798	0.502322	-4.63444	3.57902e-06	3.52144e-05
JPT1	45.6503	2.31757	0.598466	-3.87251	0.00010772	0.000691142
CIT	169.71	2.31551	0.537135	-4.31085	1.62625e-05	0.000133371
SPTBN5	120.875	2.30197	0.652637	-3.52717	0.000420021	0.00218031
GINS1	51.2391	2.29881	0.498201	-4.61421	3.94588e-06	3.83613e-05
TEAD2	155.02	2.2973	0.425492	-5.39917	6.69485e-08	1.0132e-06
CKAP2	60.851	2.29409	0.467046	-4.91192	9.0191e-07	1.05247e-05
RACGAP1	242.375	2.29114	0.26508	-8.64321	5.46556e-18	7.03811e-16
LMNB1	214.108	2.28538	0.53617	-4.26242	2.02223e-05	0.000161163
GRB2	93.5801	2.27805	0.33589	-6.78212	1.18422e-11	4.17894e-10
TPX2	173.713	2.27423	0.361429	-6.29233	3.12738e-10	8.25719e-09
ORC1	50.7732	2.27134	0.796753	-2.85074	0.00436178	0.0155793
LRP8	200.097	2.27076	0.724544	-3.13405	0.0017241	0.00710886
KIF23	159.406	2.26992	0.477085	-4.75791	1.95611e-06	2.06885e-05
LRRC8A	153.8	2.26677	0.297049	-7.63097	2.33001e-14	1.34663e-12
MOXD1	81.7488	2.26453	0.468836	-4.83011	1.36458e-06	1.49492e-05
CATSPERB	155.867	2.25378	0.718517	-3.13671	0.00170854	0.00706519
KCNG1	366.987	2.24568	0.436039	-5.15018	2.60239e-07	3.50487e-06
UBA1	1191.98	2.24187	0.448964	-4.99343	5.93171e-07	7.34212e-06
FADS2	4008.1	2.22715	0.384648	-5.7901	7.03434e-09	1.37686e-07
NUP93	104.37	2.2169	0.462776	-4.79044	1.66412e-06	1.78838e-05
TAGLN2	739.524	2.21318	0.566151	-3.90917	9.26147e-05	0.000611323
SMC4	194.011	2.21155	0.345187	-6.40682	1.48585e-10	4.2272e-09
POLDIP2	170.334	2.20344	0.324044	-6.79981	1.0476e-11	3.7509e-10
MET	422.825	2.19733	0.557706	-3.93994	8.15028e-05	0.000546829
EZR	177.224	2.19139	0.334122	-6.55864	5.43017e-11	1.68175e-09
GNPNAT1	601.685	2.18793	0.219645	-9.96122	2.25288e-23	6.1245e-21
SH3BP5L	470.007	2.1866	0.296785	-7.36763	1.73683e-13	8.4989e-12
NF2	832.045	2.1666	0.249946	-8.66828	4.3871e-18	5.75024e-16
CCDC137	82.7948	2.1622	0.56767	-3.80891	0.000139581	0.000856627
PRPS2	31.6414	2.15753	0.614889	-3.5088	0.000450129	0.00231693
NCAPH	65.1038	2.14555	0.400636	-5.35536	8.53859e-08	1.27385e-06
TRAM2	669.988	2.14157	0.356019	-6.01533	1.79524e-09	4.03885e-08
NCAPD2	213.111	2.14052	0.32294	-6.62823	3.39737e-11	1.10339e-09
ITGA5	2984.14	2.1374	0.513249	-4.16444	3.12112e-05	0.000236175
SMAGP	51.5154	2.13498	0.840748	-2.53938	0.0111049	0.0339202
ATP13A2	423.605	2.12616	0.347771	-6.11366	9.73695e-10	2.31292e-08
STC2	468.311	2.10809	0.434552	-4.85118	1.2273e-06	1.36078e-05
PAICS	348.645	2.10418	0.327795	-6.4192	1.36995e-10	3.95882e-09
MVK	462.111	2.09996	0.427123	-4.91651	8.81007e-07	1.03135e-05
GTSE1	59.777	2.09791	0.48985	-4.28276	1.84593e-05	0.000148891
PTPRF	255.488	2.09389	0.442189	-4.73528	2.18757e-06	2.2679e-05
GJC1	296.54	2.0849	0.506566	-4.11575	3.85915e-05	0.000285834
TMCC2	27.0745	2.0841	0.573437	-3.63441	0.000278621	0.00154579
CRYBG1	287.528	2.07289	0.418803	-4.94957	7.43791e-07	8.89157e-06
FSCN1	1865.44	2.07093	0.575472	-3.59866	0.000319859	0.00173267
ENO1	6401.33	2.05882	0.298534	-6.89645	5.33186e-12	2.00697e-10
HMGB2	92.9948	2.05771	0.482294	-4.2665	1.98562e-05	0.000158763
SPSB1	160.485	2.05741	0.79233	-2.59665	0.00941366	0.0295536
AXL	1755.72	2.04423	0.261762	-7.80948	5.74242e-15	3.71756e-13
KCNQ5	36.7835	2.04037	0.615857	-3.31306	0.000922819	0.00420975
ZYG11A	23.6709	2.0351	0.814773	-2.49775	0.0124984	0.0373984
IQCJ-SCHIP1	93.781	2.033	0.609386	-3.33614	0.000849516	0.00393901
LIMK1	368.412	2.03199	0.358944	-5.66103	1.50471e-08	2.70701e-07
CDC25C	44.0195	2.03137	0.448147	-4.53281	5.82036e-06	5.4215e-05
NCS1	570.409	2.03084	0.429569	-4.72763	2.27157e-06	2.34323e-05
TNFAIP8L3	77.1956	2.02625	0.609175	-3.32622	0.000880339	0.0040563
CAND2	72.9577	2.02403	0.430689	-4.69951	2.60784e-06	2.65119e-05
PPIH	41.0632	2.0232	0.523584	-3.86414	0.000111483	0.000710936
PHF19	250.272	2.01851	0.345699	-5.83892	5.25411e-09	1.05658e-07
MIOS	324.936	2.01217	0.238855	-8.42425	3.63076e-17	4.03785e-15
BIN1	959.266	2.01149	0.243607	-8.25712	1.49233e-16	1.38654e-14
WEE1	209.944	2.00814	0.30456	-6.59358	4.29347e-11	1.36417e-09
FDFT1	874.656	2.00487	0.366595	-5.4689	4.52842e-08	7.14809e-07
DBF4B	74.6838	2.00035	0.250648	-7.98073	1.45468e-15	1.07852e-13
TYMS	40.2732	1.99316	0.529548	-3.76389	0.00016729	0.00100483
PRIM1	141.549	1.99218	0.346343	-5.75203	8.81775e-09	1.6943e-07
GAS2L3	115.285	1.98987	0.264921	-7.51116	5.86068e-14	3.18647e-12
DCTN1	746.798	1.98668	0.257559	-7.71348	1.22434e-14	7.48888e-13
DPP9	473.92	1.98282	0.334171	-5.93353	2.96483e-09	6.23549e-08
PLOD1	494.988	1.97647	0.331411	-5.96382	2.46413e-09	5.35109e-08
SMC2	25.1604	1.974	0.514132	-3.83949	0.00012329	0.000773463
PKM	1916.55	1.97068	0.327726	-6.01318	1.81914e-09	4.05852e-08
NDUFS6	36.0099	1.96924	0.818001	-2.40739	0.0160672	0.0454638
HK1	191.265	1.96006	0.428069	-4.57885	4.67544e-06	4.46845e-05
MAGOH	69.0809	1.94801	0.580948	-3.35316	0.000798948	0.00372335
LRRC59	1236.64	1.94555	0.380394	-5.11458	3.14435e-07	4.12871e-06
XYLT1	820.185	1.93972	0.226418	-8.56698	1.06238e-17	1.32168e-15
DNMT1	443.431	1.93815	0.359598	-5.38976	7.05531e-08	1.06337e-06
DHCR7	468.475	1.93744	0.537021	-3.60777	0.000308844	0.00168294
TPM3	1372.3	1.92617	0.231897	-8.30613	9.88738e-17	9.67645e-15
LIMS2	87.3417	1.92431	0.435433	-4.41929	9.90237e-06	8.55099e-05
FCF1	933.509	1.92152	0.395214	-4.86196	1.16229e-06	1.31047e-05
POP1	130.572	1.90594	0.447253	-4.26142	2.03128e-05	0.000161709
SPTLC2	280.099	1.90275	0.269764	-7.05337	1.74633e-12	7.0044e-11
ACOT7	27.9974	1.90173	0.452655	-4.20128	2.65406e-05	0.000205205
LPXN	98.5108	1.90099	0.733184	-2.5928	0.00951995	0.0298108
SLC35E4	136.992	1.89989	0.454785	-4.17757	2.9464e-05	0.000225512
MLF2	451.965	1.89842	0.294992	-6.43551	1.23059e-10	3.61302e-09
GNAI2	2467.76	1.89831	0.331267	-5.73046	1.00156e-08	1.88499e-07
CD44	413.725	1.89423	0.58693	-3.22736	0.0012494	0.00541038
SCFD2	86.9123	1.89411	0.377791	-5.01364	5.34108e-07	6.67863e-06
PFAS	445.063	1.89306	0.348885	-5.42603	5.76204e-08	8.86653e-07
SLC35F2	185.783	1.89275	0.3811	-4.96653	6.81604e-07	8.22857e-06
LSM4	527.764	1.8922	0.243507	-7.77063	7.80979e-15	4.94171e-13
CDH2	464.414	1.89146	0.246581	-7.67075	1.70996e-14	1.02878e-12
SMURF2	690.101	1.89061	0.276572	-6.83589	8.14994e-12	2.94683e-10
CNIH3	140.375	1.88491	0.66625	-2.82913	0.00466749	0.0164629
GSS	257.003	1.88299	0.355175	-5.30158	1.14805e-07	1.65229e-06
ACTR1B	307.459	1.88101	0.417552	-4.50484	6.64217e-06	6.07899e-05
MLLT3	55.2782	1.86916	0.653574	-2.85991	0.00423756	0.0151948
NRAS	298.335	1.86881	0.266783	-7.00497	2.47038e-12	9.80138e-11
RUVBL2	731.888	1.86484	0.263011	-7.09036	1.3376e-12	5.48491e-11
CENPU	32.9144	1.8647	0.497722	-3.74647	0.000179339	0.00106415
DDAH1	317.043	1.85548	0.3433	-5.40483	6.4871e-08	9.87869e-07
DPF3	45.2812	1.84894	0.330942	-5.58691	2.3114e-08	3.94551e-07
ELOVL6	69.9061	1.84503	0.354521	-5.20429	1.94736e-07	2.67671e-06
NIBAN2	19696	1.84075	0.325546	-5.65435	1.56437e-08	2.8006e-07
KIAA1549L	175.824	1.82919	0.395826	-4.62119	3.81546e-06	3.72909e-05
PSMD13	313.568	1.82879	0.257443	-7.10367	1.21484e-12	5.00952e-11
EFNB2	220.501	1.8282	0.491824	-3.71719	0.000201448	0.00117073
POLD1	618.987	1.82731	0.271611	-6.72767	1.72396e-11	5.9971e-10
INPP4B	155.714	1.82683	0.272154	-6.71251	1.91302e-11	6.5923e-10
APEX1	38.0705	1.82375	0.627528	-2.90625	0.00365788	0.0133643
SAE1	825.77	1.82309	0.196214	-9.29133	1.52369e-20	2.66283e-18
CAP1	2808.43	1.82287	0.27908	-6.5317	6.50285e-11	1.99711e-09
IL21R	61.8998	1.81597	0.739968	-2.45411	0.0141233	0.0411696
WDR1	847.961	1.81583	0.367559	-4.94025	7.80228e-07	9.26678e-06
CTSC	85.5563	1.81369	0.341177	-5.31599	1.06079e-07	1.53271e-06
LINC00607	39.199	1.81177	0.575264	-3.14946	0.00163573	0.00681399
ESYT1	872.3	1.81084	0.542907	-3.33546	0.000851578	0.00394607
MICAL2	1557.55	1.81023	0.674026	-2.6857	0.00723772	0.0237695
CAPN2	1021.8	1.8034	0.236554	-7.62364	2.46615e-14	1.40322e-12
NUDT1	43.4465	1.79767	0.424859	-4.23121	2.32437e-05	0.00018286
PUS7L	191.415	1.79707	0.299275	-6.00473	1.91645e-09	4.26266e-08
CHAF1B	68.125	1.79111	0.37791	-4.73952	2.14227e-06	2.23039e-05
EPHA2	494.925	1.78983	0.493712	-3.62526	0.000288675	0.00158955
SHKBP1	267.604	1.7889	0.355582	-5.03091	4.88148e-07	6.13528e-06
CHSY1	356.121	1.78809	0.300228	-5.95575	2.58881e-09	5.58878e-08
ARSJ	88.3882	1.77837	0.523537	-3.39683	0.000681702	0.00327681
PIN1	369.28	1.77544	0.289564	-6.13143	8.70928e-10	2.13087e-08
PFKFB4	99.4233	1.77281	0.46156	-3.84092	0.000122576	0.000769671
FANCI	156.327	1.77149	0.315265	-5.61904	1.92022e-08	3.35581e-07
MSN	1416.78	1.75945	0.356034	-4.94179	7.74072e-07	9.20857e-06
TPM1	2157.52	1.7573	0.411117	-4.27445	1.91613e-05	0.000153542
CHEK1	117.562	1.75212	0.369503	-4.74184	2.11786e-06	2.2144e-05
TTF2	63.4058	1.74923	0.493014	-3.54804	0.000388112	0.00203336
CCND1	1498.28	1.7439	0.426565	-4.08823	4.34673e-05	0.000317147
ADCY7	351.716	1.74342	0.324707	-5.36921	7.90807e-08	1.18702e-06
TOMM40	714.42	1.74162	0.340947	-5.1082	3.25247e-07	4.25546e-06
IL16	65.2107	1.73454	0.419695	-4.13286	3.58278e-05	0.000267524
MLEC	1085	1.7289	0.273391	-6.32391	2.55019e-10	6.88176e-09
SKP2	166.945	1.72332	0.381245	-4.52025	6.17667e-06	5.71712e-05
ANP32E	33.2891	1.72176	0.474217	-3.63074	0.000282609	0.00156201
SRF	290.863	1.72106	0.375988	-4.57742	4.70741e-06	4.49316e-05
AC011586.2	32.9614	1.71878	0.497934	-3.45182	0.000556821	0.00277527
CEP164	564.745	1.71554	0.367222	-4.67168	2.98745e-06	2.98745e-05
CBX5	266.331	1.71426	0.263918	-6.4954	8.28124e-11	2.50141e-09
SLC9A3R1	119.758	1.71307	0.480615	-3.56434	0.000364774	0.00193178
GUSB	244.783	1.71228	0.355299	-4.81926	1.44093e-06	1.57387e-05
HAUS8	45.3309	1.71029	0.413298	-4.13816	3.50099e-05	0.000262485
AVEN	125.762	1.70977	0.41726	-4.09762	4.17425e-05	0.000306696
TCOF1	159.768	1.70433	0.463696	-3.67553	0.000237358	0.00134016
EPB41L2	92.1445	1.70267	0.354571	-4.80206	1.57043e-06	1.70014e-05
CYTH1	107.626	1.69339	0.376227	-4.50099	6.7638e-06	6.17491e-05
PAK1	179.602	1.69219	0.286895	-5.8983	3.67263e-09	7.59354e-08
ARL15	181.413	1.68988	0.40068	-4.21752	2.47001e-05	0.000193282
H2AC6	18137.5	1.68466	0.252337	-6.6762	2.45214e-11	8.18122e-10
NEIL3	101.459	1.67758	0.455489	-3.68303	0.000230482	0.00130535
CERK	376.23	1.67662	0.376003	-4.45907	8.23163e-06	7.34146e-05
ARNTL2	357.282	1.67441	0.56575	-2.95964	0.00308003	0.0115521
PRPS1	104.813	1.66957	0.374463	-4.45857	8.25087e-06	7.34968e-05
CDK2AP1	312.545	1.66589	0.451909	-3.68633	0.00022751	0.00129251
ODF2	120.24	1.65429	0.428351	-3.86199	0.000112465	0.000715332
TSPAN5	276.679	1.65408	0.482249	-3.42992	0.000603761	0.00296627
NELFB	748.71	1.6536	0.282735	-5.8486	4.9574e-09	1.01076e-07
PTPA	1786.73	1.65355	0.297627	-5.5558	2.76345e-08	4.58907e-07
ABI3BP	130.947	1.65283	0.451785	-3.65843	0.000253762	0.00142729
MYH9	3254.14	1.65146	0.489092	-3.37659	0.000733915	0.00347286
THOP1	1213.14	1.64289	0.268077	-6.12845	8.87397e-10	2.16395e-08
PPIB	587.815	1.64284	0.417421	-3.93569	8.29574e-05	0.000554561
MCM4	236.463	1.63624	0.293212	-5.58039	2.39981e-08	4.05867e-07
ENPP1	441.105	1.63431	0.206708	-7.90637	2.64998e-15	1.88843e-13
CCDC22	168.172	1.62718	0.436757	-3.72559	0.000194863	0.00113967
MCUB	54.8871	1.62579	0.404979	-4.01452	5.95681e-05	0.000414044
RIN3	39.0123	1.625	0.521052	-3.11869	0.00181658	0.00742409
CDR2L	326.764	1.62059	0.41887	-3.86895	0.000109307	0.00069888
POLQ	121.095	1.6205	0.552275	-2.93423	0.00334374	0.0124395
DAPK3	922.342	1.61713	0.512357	-3.15626	0.00159806	0.00667602
LBR	129.527	1.61467	0.298821	-5.40347	6.53647e-08	9.93327e-07
DNMBP	195.648	1.61462	0.40077	-4.0288	5.60626e-05	0.000394913
DHX16	142.497	1.60737	0.262763	-6.1172	9.52362e-10	2.29945e-08
SLC20A1	584.08	1.60528	0.516291	-3.10926	0.00187554	0.00764802
AURKA	223.723	1.60491	0.472379	-3.39751	0.000680024	0.00327303
RPS3	529.843	1.60197	0.35634	-4.49561	6.93708e-06	6.31739e-05
CEP72	62.1668	1.60115	0.454142	-3.52565	0.000422442	0.00218978
ITGA9-AS1	40.5729	1.59968	0.402042	-3.97888	6.92399e-05	0.000472763
TMEM214	439.87	1.59777	0.291455	-5.48204	4.20441e-08	6.69423e-07
DGKA	189.387	1.59288	0.319241	-4.98958	6.05103e-07	7.46463e-06
VASP	1403.85	1.58522	0.389407	-4.07085	4.68426e-05	0.000338743
CCDC150	74.1115	1.58473	0.484435	-3.27129	0.00107058	0.00476533
NUCKS1	857.071	1.58167	0.21077	-7.50425	6.17832e-14	3.31014e-12
ANK3	80.5555	1.57983	0.325207	-4.8579	1.18635e-06	1.32741e-05
RCC2	582.549	1.57116	0.31685	-4.95871	7.09643e-07	8.51108e-06
MAP7D1	516.773	1.56976	0.198774	-7.89722	2.85192e-15	2.0128e-13
RALA	116.824	1.56954	0.56229	-2.79134	0.00524903	0.0181137
SLC36A1	91.7762	1.5693	0.449366	-3.49227	0.000478941	0.00244636
WWP2	73.5377	1.567	0.332186	-4.71724	2.39062e-06	2.45072e-05
AP1B1	531.593	1.56494	0.3234	-4.83902	1.30484e-06	1.43806e-05
QTRT2	233.427	1.5647	0.190198	-8.2267	1.92443e-16	1.73164e-14
HMGCR	748.095	1.56156	0.409797	-3.81056	0.000138654	0.000853794
CCNQ	149.598	1.56013	0.307796	-5.06871	4.00529e-07	5.12724e-06
GEN1	77.2146	1.5562	0.319586	-4.86941	1.11933e-06	1.26984e-05
CCNB1	325.493	1.55496	0.342241	-4.54348	5.53323e-06	5.1936e-05
RBM19	231.997	1.55243	0.349674	-4.43965	9.01052e-06	7.86411e-05
TIMM22	61.2185	1.55035	0.421362	-3.67938	0.000233798	0.00132311
PROSER3	135.513	1.54759	0.442606	-3.49653	0.000471347	0.00241298
P4HA3	237.913	1.54694	0.369014	-4.19208	2.76412e-05	0.000212447
SEC14L2	140.741	1.54643	0.317149	-4.87603	1.08241e-06	1.23368e-05
ZDHHC2	97.1871	1.54608	0.317057	-4.87635	1.08065e-06	1.23359e-05
NUP43	170.602	1.54336	0.349801	-4.41211	1.02367e-05	8.82928e-05
RFWD3	213.439	1.53839	0.29494	-5.21595	1.82876e-07	2.53227e-06
NECTIN1	64.9309	1.53665	0.403794	-3.80552	0.000141508	0.000865559
TNK2	393.545	1.53607	0.283526	-5.41774	6.03565e-08	9.26814e-07
EIPR1	132.471	1.5354	0.304685	-5.03932	4.67187e-07	5.89201e-06
C16orf72	888.606	1.53399	0.24693	-6.21227	5.22231e-10	1.31724e-08
YWHAQ	605.008	1.53383	0.322254	-4.7597	1.93885e-06	2.05356e-05
SUV39H2	57.5065	1.53185	0.288123	-5.31664	1.05701e-07	1.53026e-06
HDGFL2	138.765	1.53044	0.328667	-4.65652	3.21599e-06	3.18991e-05
MKS1	101.462	1.52778	0.249491	-6.12357	9.15008e-10	2.21655e-08
KNSTRN	112.466	1.52227	0.340328	-4.47293	7.71533e-06	6.94853e-05
MRPL45	66.3811	1.52046	0.444473	-3.42082	0.000624334	0.0030398
NCAPG2	82.8914	1.51576	0.421413	-3.59686	0.000322077	0.0017434
NEMP1	70.217	1.50998	0.375997	-4.01593	5.92113e-05	0.000411954
COL6A3	7293.23	1.50881	0.391451	-3.85442	0.000116006	0.000734041
PIK3CD	94.4902	1.50677	0.443195	-3.39978	0.000674391	0.00324805
ZNF202	27.9553	1.50565	0.593985	-2.53483	0.0112503	0.0342928
FAM98B	89.256	1.505	0.575262	-2.6162	0.00889156	0.0281796
NUP188	151.369	1.50417	0.326339	-4.60924	4.04147e-06	3.91351e-05
FHL2	163.87	1.49978	0.365468	-4.10372	4.06564e-05	0.000299316
KIF15	64.932	1.49765	0.310844	-4.81801	1.44998e-06	1.58141e-05
PSMB2	410.991	1.49682	0.34939	-4.28408	1.83495e-05	0.000148332
DHCR24	1221.22	1.49574	0.502164	-2.9786	0.0028957	0.0110155
NAV1	491.637	1.49555	0.422576	-3.53912	0.00040147	0.00209587
FRMD6	1274.97	1.49192	0.291769	-5.11335	3.16491e-07	4.14829e-06
SNX17	453.025	1.49166	0.348902	-4.2753	1.90882e-05	0.000153123
RRBP1	2235.28	1.49071	0.428485	-3.47904	0.000503219	0.00255614
EMB	1009.68	1.49043	0.328439	-4.5379	5.68159e-06	5.31229e-05
RANGAP1	679.722	1.48992	0.18252	-8.16309	3.26565e-16	2.66332e-14
SYT11	357.7	1.48615	0.375112	-3.96188	7.43611e-05	0.000504211
KMT5A	169.624	1.48381	0.265265	-5.59368	2.22309e-08	3.80361e-07
PPP1R9B	611.5	1.48295	0.38788	-3.8232	0.000131729	0.000818011
HELLS	88.3497	1.48249	0.388452	-3.8164	0.000135415	0.000836654
PPP1R18	528.196	1.48212	0.449692	-3.29584	0.000981269	0.00442101
SNHG1	614.625	1.48172	0.250995	-5.90338	3.56128e-09	7.40504e-08
MYBBP1A	506.987	1.47762	0.279824	-5.28055	1.28793e-07	1.83919e-06
VOPP1	481.325	1.47737	0.301202	-4.90491	9.34714e-07	1.08729e-05
ABCB9	114.116	1.47308	0.365917	-4.02571	5.68041e-05	0.000398606
NOC2L	1623.19	1.46881	0.340098	-4.31879	1.5689e-05	0.000129536
PPP2R3A	203.033	1.46763	0.253874	-5.78094	7.42841e-09	1.45012e-07
SGCD	187.678	1.46519	0.292499	-5.00922	5.46508e-07	6.82206e-06
DOCK10	227.189	1.4643	0.432406	-3.38641	0.000708147	0.00338178
MTMR2	194.116	1.46038	0.242086	-6.03246	1.6148e-09	3.69241e-08
DNASE1L1	266.479	1.45645	0.35432	-4.11055	3.94716e-05	0.000291177
LANCL2	66.8419	1.45404	0.471258	-3.08543	0.00203257	0.00815489
LIMD1	196.969	1.45394	0.335674	-4.3314	1.48164e-05	0.000123583
ZNHIT1	319.813	1.45101	0.314637	-4.61169	3.99408e-06	3.87272e-05
VDAC1	382.726	1.44825	0.302506	-4.78752	1.68852e-06	1.80667e-05
PSMC2	111.553	1.44624	0.286802	-5.04265	4.59124e-07	5.80029e-06
ANXA7	266.347	1.44614	0.302283	-4.78404	1.71806e-06	1.8356e-05
CACYBP	64.9225	1.44126	0.355307	-4.05636	4.98426e-05	0.000356227
FOSL1	83.9344	1.43964	0.420634	-3.42254	0.000620393	0.00303175
RRM1	189.622	1.43874	0.335792	-4.28462	1.83054e-05	0.000148138
UTP25	78.804	1.43775	0.427033	-3.36684	0.000760357	0.00358677
KIF14	119.262	1.4364	0.411786	-3.48822	0.00048625	0.00247876
TCF3	627.278	1.43418	0.274366	-5.22725	1.72053e-07	2.40546e-06
TPM4	2425.87	1.43337	0.434944	-3.29553	0.000982356	0.00442101
MDFIC	785.419	1.4295	0.371266	-3.85035	0.00011795	0.000743771
SFPQ	809.273	1.42848	0.254512	-5.61261	1.99295e-08	3.45821e-07
RTKN	62.6673	1.4178	0.47003	-3.01641	0.00255788	0.00989192
SF3B2	327.355	1.41015	0.274138	-5.14396	2.69003e-07	3.60307e-06
CROCC	281.885	1.40797	0.273903	-5.14041	2.74138e-07	3.65186e-06
POP7	111.82	1.40745	0.439228	-3.20438	0.00135354	0.00579298
EMC8	139.705	1.40706	0.303577	-4.63495	3.57019e-06	3.51747e-05
TMEM44	121.203	1.40643	0.379417	-3.70682	0.00020988	0.0012073
PSMC4	283.754	1.40572	0.374833	-3.75025	0.000176656	0.00105163
SLC5A6	202.49	1.40535	0.400817	-3.5062	0.00045455	0.00233721
MIS18A	22.7743	1.40458	0.422465	-3.32473	0.000885039	0.00407285
CHAF1A	175.609	1.40336	0.26301	-5.33575	9.51488e-08	1.39958e-06
POLR1B	92.0863	1.40082	0.307421	-4.55667	5.19716e-06	4.92221e-05
USP5	1366.53	1.39959	0.289958	-4.82687	1.38692e-06	1.51714e-05
EEF1AKNMT	51.4439	1.39691	0.343331	-4.0687	4.7277e-05	0.000340543
UGP2	806.825	1.39654	0.286053	-4.88211	1.04958e-06	1.20373e-05
ADAM9	792.489	1.39341	0.334465	-4.16609	3.0987e-05	0.000235132
XRCC6	1536.76	1.39196	0.243658	-5.71277	1.11149e-08	2.06018e-07
PPP1R7	129.121	1.3887	0.247539	-5.61	2.02323e-08	3.49423e-07
NCOA5	50.8437	1.38407	0.420449	-3.29187	0.000995237	0.00447338
BZW2	251.787	1.38274	0.255378	-5.41447	6.1472e-08	9.41972e-07
RBFOX2	482.221	1.37903	0.319173	-4.32065	1.5557e-05	0.000128735
TIMM44	255.277	1.37763	0.26787	-5.1429	2.70528e-07	3.6113e-06
HIVEP3	69.8789	1.37709	0.38028	-3.62126	0.000293177	0.00161192
GOT2	114.875	1.37414	0.37143	-3.69959	0.000215951	0.00123668
NTN4	111.614	1.37338	0.50731	-2.70719	0.00678558	0.0224757
PGAM5	635.695	1.371	0.333192	-4.11474	3.8762e-05	0.000286808
CEP170	552.076	1.36943	0.165656	-8.2667	1.3772e-16	1.29598e-14
LPCAT1	225.511	1.36501	0.275032	-4.96311	6.93744e-07	8.33402e-06
CMTR1	428.307	1.36405	0.281823	-4.84011	1.29767e-06	1.43231e-05
ATIC	64.2207	1.36401	0.425801	-3.2034	0.00135816	0.00580469
SFXN1	209.1	1.36325	0.1969	-6.92359	4.40324e-12	1.68332e-10
NCLN	1298.08	1.3622	0.335707	-4.0577	4.95574e-05	0.000354533
MYO19	724.653	1.35974	0.258445	-5.26123	1.43092e-07	2.02369e-06
DIAPH3	180.662	1.35698	0.474845	-2.85773	0.00426689	0.015285
RABGGTB	379.978	1.35412	0.217499	-6.22589	4.78826e-10	1.22887e-08
PEF1	153.653	1.3532	0.325191	-4.16125	3.1651e-05	0.000238765
CEP78	95.5726	1.35251	0.355216	-3.80756	0.000140343	0.000860157
CENPI	205.577	1.34947	0.353834	-3.81386	0.000136815	0.000843174
RFC2	131.354	1.34894	0.285786	-4.7201	2.35724e-06	2.41988e-05
NAA50	135.836	1.34818	0.337182	-3.99838	6.37773e-05	0.000439142
EPHB4	493.492	1.34788	0.308648	-4.36706	1.25933e-05	0.000106369
C1orf112	55.3074	1.34319	0.390231	-3.44203	0.000577361	0.00285579
PSMB5	409.905	1.3417	0.286608	-4.6813	2.85061e-06	2.86231e-05
WDR4	63.7864	1.33797	0.365678	-3.65887	0.000253328	0.00142594
INPP5F	291.197	1.33679	0.36253	-3.6874	0.000226558	0.0012881
MYBL1	81.3871	1.33265	0.413988	-3.21907	0.00128608	0.0055463
FAM168A	243.93	1.33222	0.380029	-3.50557	0.000455639	0.00234037
GOLGA2	277.156	1.33208	0.373901	-3.56265	0.000367132	0.00194286
MORC2	135.931	1.33114	0.299457	-4.44518	8.78197e-06	7.71048e-05
CEP131	84.0391	1.33031	0.468733	-2.8381	0.00453837	0.0160975
UNC45A	610.637	1.32859	0.268509	-4.94802	7.49727e-07	8.94796e-06
PSMC3	990.313	1.32293	0.212131	-6.2364	4.47759e-10	1.15724e-08
STK17B	888.194	1.32279	0.177864	-7.43709	1.0293e-13	5.21037e-12
PRPF6	229.391	1.32096	0.253417	-5.21262	1.86196e-07	2.56894e-06
NRBP1	1126.9	1.31997	0.259685	-5.08296	3.71591e-07	4.81886e-06
PPME1	144.228	1.31911	0.327739	-4.02487	5.70076e-05	0.000399271
SNRNP200	504.803	1.31469	0.199283	-6.5971	4.19291e-11	1.33808e-09
SPINDOC	202.703	1.31295	0.404835	-3.24318	0.00118205	0.00518602
GNB1	647.819	1.31211	0.194381	-6.75022	1.47625e-11	5.15985e-10
MFSD14B	99.2759	1.31017	0.395929	-3.30911	0.000935945	0.00426169
DDX23	187.336	1.30818	0.287692	-4.54716	5.43754e-06	5.13002e-05
CTPS1	294.192	1.30714	0.229444	-5.69699	1.21945e-08	2.24329e-07
GALNT7	53.6846	1.30458	0.354156	-3.68364	0.000229928	0.00130322
CCHCR1	114.332	1.29942	0.391989	-3.31494	0.000916615	0.00418405
ZBTB38	275.189	1.2934	0.286828	-4.50931	6.50384e-06	5.97474e-05
TRAF2	126.646	1.29315	0.355373	-3.63884	0.000273869	0.0015275
VCP	2948.96	1.28913	0.217067	-5.93886	2.87013e-09	6.10632e-08
CENPJ	88.8547	1.28899	0.358672	-3.59378	0.000325919	0.00175642
UFD1	92.1918	1.28866	0.366203	-3.51898	0.000433212	0.00223613
VAV2	225.056	1.28796	0.32522	-3.96028	7.48633e-05	0.000506916
ST3GAL4	291.434	1.28306	0.251869	-5.09414	3.50325e-07	4.55919e-06
UBE2E2	60.0436	1.28027	0.339776	-3.76797	0.000164581	0.000990323
UHRF2	1032.57	1.27922	0.255444	-5.00784	5.5043e-07	6.84773e-06
EIF4G2	5605.17	1.27776	0.310711	-4.11238	3.91595e-05	0.000289457
ARPC2	785.259	1.27759	0.209016	-6.11243	9.81239e-10	2.32332e-08
NTAN1	70.3498	1.27758	0.415925	-3.07166	0.00212874	0.00844657
EHMT2	139.199	1.27609	0.35335	-3.61142	0.000304524	0.00166558
SLC7A1	375.413	1.27595	0.261207	-4.88484	1.03511e-06	1.19087e-05
SLC39A9	231.741	1.27519	0.251591	-5.0685	4.00958e-07	5.12724e-06
EIF4G1	918.463	1.27315	0.218192	-5.83498	5.37975e-09	1.07889e-07
ERLIN1	101.438	1.27159	0.287445	-4.42376	9.69977e-06	8.39579e-05
ZNF444	335.489	1.27059	0.31332	-4.05524	5.00823e-05	0.000357591
CYFIP1	853.01	1.26983	0.296757	-4.27902	1.87714e-05	0.000150746
AEN	1225.79	1.2654	0.284151	-4.45326	8.45781e-06	7.49763e-05
KNTC1	411.137	1.26404	0.216326	-5.84321	5.12036e-09	1.03536e-07
METTL17	106.187	1.26281	0.3817	-3.30838	0.000938374	0.00426745
DNM3OS	294.944	1.25895	0.258163	-4.87657	1.07946e-06	1.23359e-05
PPP6R1	271.723	1.25627	0.281605	-4.46111	8.15344e-06	7.28056e-05
MAD2L2	153.462	1.25536	0.345596	-3.63244	0.000280755	0.00155293
COPS7A	283.473	1.25491	0.368201	-3.40822	0.000653892	0.00316386
PFKL	622.158	1.25301	0.264643	-4.73472	2.1936e-06	2.27095e-05
RRP7A	737.431	1.25148	0.219841	-5.69265	1.25082e-08	2.29526e-07
KIF13B	280.377	1.2503	0.234688	-5.32751	9.95695e-08	1.45586e-06
PSMD11	216.216	1.24965	0.326353	-3.82913	0.000128598	0.000801281
IFNGR2	424.099	1.24915	0.300241	-4.16051	3.17541e-05	0.000239297
FOXRED1	211.471	1.24833	0.2957	-4.22161	2.42559e-05	0.000190212
XPO6	1031.36	1.24664	0.230291	-5.41332	6.18652e-08	9.46022e-07
FAM168B	316.14	1.2449	0.264141	-4.71301	2.44084e-06	2.49871e-05
MAP4	1294.86	1.24457	0.33238	-3.74443	0.000180806	0.00107025
TAB1	265.139	1.24448	0.301723	-4.1246	3.71387e-05	0.000275909
MYO1B	1000.99	1.24315	0.269269	-4.61677	3.89763e-06	3.79928e-05
PLS3	764.254	1.24114	0.244368	-5.07897	3.79481e-07	4.90386e-06
ELK3	124.9	1.24073	0.276485	-4.48749	7.20665e-06	6.53047e-05
LEMD2	877.484	1.23855	0.295181	-4.1959	2.71788e-05	0.000209331
LAS1L	64.7687	1.23741	0.447286	-2.76649	0.00566633	0.0193322
MMS22L	93.8204	1.23736	0.35572	-3.47848	0.000504266	0.00255792
C19orf47	62.7357	1.23468	0.481317	-2.56521	0.0103112	0.0318536
SNRPA	131.157	1.23206	0.322495	-3.82039	0.000133242	0.000824619
GTF2E1	91.6633	1.23115	0.285247	-4.31609	1.58819e-05	0.000130687
ENSA	418.793	1.23022	0.204164	-6.02567	1.68409e-09	3.83141e-08
RABEP2	693.588	1.22257	0.306873	-3.98395	6.77794e-05	0.000465353
CWF19L1	332.456	1.22001	0.23175	-5.26436	1.40678e-07	1.99724e-06
KDM2B	202.99	1.21882	0.257125	-4.74017	2.13537e-06	2.22636e-05
SF3B3	832.844	1.21715	0.229402	-5.30573	1.12224e-07	1.61832e-06
NECAP2	352.858	1.21691	0.256329	-4.74746	2.05984e-06	2.16607e-05
TACO1	119.559	1.21669	0.266841	-4.55961	5.12497e-06	4.86011e-05
TFIP11	197.186	1.21038	0.258147	-4.68873	2.74903e-06	2.77932e-05
TKT	1319.51	1.20767	0.203515	-5.93405	2.9556e-09	6.23393e-08
NR2F1	297.711	1.20528	0.337562	-3.57054	0.000356247	0.00189071
METAP1	116.599	1.20316	0.246196	-4.88701	1.02378e-06	1.18153e-05
GLTP	142.146	1.20274	0.419526	-2.86691	0.00414504	0.0148921
RUBCN	108.513	1.19763	0.344863	-3.47277	0.000515109	0.00259321
CHCHD3	50.2928	1.19708	0.407456	-2.93793	0.00330412	0.0123045
SMC1A	61.8614	1.19558	0.369002	-3.24003	0.00119516	0.00523418
YWHAE	1560.91	1.18073	0.243145	-4.8561	1.1972e-06	1.33404e-05
HNRNPR	529.229	1.17592	0.379161	-3.10136	0.00192633	0.00782473
CHROMR	189.995	1.17374	0.324734	-3.61448	0.000300955	0.00164852
EARS2	360.459	1.17073	0.24549	-4.76896	1.85182e-06	1.96706e-05
AACS	411.505	1.16866	0.25748	-4.53884	5.65656e-06	5.30257e-05
TXNL4A	89.8915	1.16852	0.311735	-3.74844	0.00017794	0.00105832
POFUT1	567.567	1.16732	0.253053	-4.61296	3.96979e-06	3.85426e-05
MED16	445.457	1.16705	0.288314	-4.04784	5.16924e-05	0.000368292
PPM1F	943.896	1.16402	0.297976	-3.90642	9.36746e-05	0.000616104
PSMD4	279.228	1.16339	0.267911	-4.34247	1.40891e-05	0.000117918
DHX8	161.604	1.16303	0.248667	-4.67706	2.91016e-06	2.91413e-05
TPD52L2	930.52	1.16278	0.298662	-3.8933	9.88901e-05	0.000644058
NUTF2	282.483	1.162	0.301625	-3.85245	0.00011694	0.00073931
CEP85	261.81	1.15715	0.2392	-4.8376	1.31418e-06	1.44619e-05
IRAK4	266.604	1.15497	0.188897	-6.11428	9.69912e-10	2.31141e-08
CCT8	213.974	1.15018	0.23152	-4.96795	6.76651e-07	8.18224e-06
RPAP1	104.786	1.15006	0.407538	-2.82196	0.00477305	0.0167228
TRIM16	414.226	1.14697	0.248963	-4.607	4.08517e-06	3.95061e-05
C11orf80	177.103	1.14588	0.272734	-4.20146	2.65201e-05	0.000205205
NOC4L	87.7878	1.14475	0.460357	-2.48665	0.0128953	0.0383515
CCT6A	400.713	1.14319	0.172837	-6.61427	3.73388e-11	1.1968e-09
TDP1	87.1856	1.14234	0.294309	-3.88143	0.000103846	0.000672157
PHRF1	438.759	1.13598	0.330135	-3.44095	0.000579667	0.00286516
RIC8A	1527.44	1.13454	0.243636	-4.65671	3.2131e-06	3.18991e-05
OGFOD1	174.64	1.12638	0.323934	-3.47718	0.000506717	0.00256311
CCT3	1571.06	1.12354	0.203143	-5.53078	3.1881e-08	5.21174e-07
WSB2	469.881	1.12209	0.221112	-5.07475	3.88011e-07	5.00527e-06
MTCL1	635.929	1.11825	0.229235	-4.87816	1.07083e-06	1.22619e-05
MAPKBP1	382.475	1.11184	0.253075	-4.39334	1.11624e-05	9.54916e-05
MAN1A1	1080.04	1.1112	0.31147	-3.5676	0.00036027	0.00191068
GNL3L	602.479	1.11104	0.266259	-4.17278	3.00905e-05	0.000229122
DCLK2	170.645	1.10763	0.257275	-4.30524	1.66808e-05	0.000136496
PARVB	144.488	1.10414	0.35612	-3.10048	0.00193206	0.00784364
LYPLA1	99.6156	1.10207	0.321513	-3.42776	0.000608582	0.00298596
WIPF2	131.097	1.09953	0.243689	-4.512	6.42189e-06	5.90685e-05
PACSIN2	79.652	1.09661	0.288384	-3.80262	0.000143177	0.000874878
TMEM33	273.466	1.09336	0.413087	-2.6468	0.00812586	0.0261479
EIF5B	68.2667	1.09038	0.305197	-3.57272	0.000353298	0.00187914
SNRPD2	222.503	1.08934	0.269779	-4.03789	5.39352e-05	0.000381392
CARM1	322.467	1.08809	0.204214	-5.32818	9.92042e-08	1.45341e-06
CDC5L	148.919	1.07684	0.245997	-4.37745	1.20073e-05	0.000101771
DARS1	115.588	1.07321	0.339146	-3.16446	0.0015537	0.00653535
NACC1	682.348	1.07267	0.324445	-3.30618	0.000945766	0.00429574
MAK16	85.4547	1.06274	0.267047	-3.97961	6.90272e-05	0.00047175
BRD9	155.063	1.0559	0.237361	-4.4485	8.64719e-06	7.63536e-05
FANCB	365.937	1.04943	0.206561	-5.0805	3.76441e-07	4.87315e-06
SIRT6	218.151	1.04258	0.262554	-3.97092	7.15956e-05	0.000486585
SDHB	194.112	1.03914	0.233699	-4.4465	8.72819e-06	7.67245e-05
BRAF	690.241	-1.0191	0.179732	5.67012	1.42698e-08	2.5798e-07
PMS2P3	172.055	-1.04086	0.271188	3.83814	0.000123969	0.000776393
TOGARAM1	483.214	-1.04224	0.21089	4.94208	7.72937e-07	9.20857e-06
HMBOX1	356.152	-1.04887	0.1633	6.42298	1.33634e-10	3.87696e-09
ARID4A	139.352	-1.06969	0.271488	3.94009	8.14506e-05	0.000546829
ESCO1	190.578	-1.07122	0.266051	4.02635	5.66485e-05	0.000398276
FBXW7	3343.78	-1.07479	0.184347	5.83026	5.53425e-09	1.10685e-07
AZI2	114.961	-1.07991	0.259164	4.16691	3.08755e-05	0.000234603
TXNRD3	437.757	-1.0828	0.230154	4.70469	2.54256e-06	2.592e-05
ANKRD44	328.935	-1.08616	0.252171	4.30723	1.65315e-05	0.000135426
SH3RF3	757.678	-1.09156	0.206994	5.27337	1.33942e-07	1.9053e-06
KIFAP3	690.473	-1.09651	0.216892	5.05556	4.29136e-07	5.44017e-06
ST7L	389.394	-1.09817	0.220835	4.97283	6.59834e-07	8.03181e-06
PICALM	3867.81	-1.10019	0.21378	5.14635	2.65602e-07	3.56403e-06
KMT2B	130.243	-1.10078	0.255197	4.31346	1.60718e-05	0.000132102
SETD2	1477.91	-1.1061	0.173507	6.37494	1.83039e-10	5.1279e-09
LMLN	209.058	-1.10865	0.263439	4.20839	2.57195e-05	0.000200404
FAM118A	154.645	-1.11046	0.316001	3.5141	0.000441252	0.00227283
PCGF6	78.8717	-1.11392	0.321964	3.45976	0.000540663	0.0027107
PTK2	3390.19	-1.11481	0.153615	7.25717	3.95263e-13	1.76904e-11
MRPL47	140.476	-1.11627	0.381698	2.92449	0.00345018	0.0127386
MCM9	122.214	-1.12621	0.369642	3.04676	0.00231322	0.00907484
GDAP2	294.985	-1.12648	0.276859	4.06879	4.72581e-05	0.000340543
RSF1	431.924	-1.12679	0.217824	5.17296	2.30419e-07	3.12044e-06
CHD7	219.154	-1.12973	0.235639	4.79432	1.63227e-06	1.7619e-05
WDR44	406.611	-1.13074	0.219305	5.15601	2.52262e-07	3.40368e-06
LARP4	1169.61	-1.13207	0.205872	5.49889	3.82185e-08	6.16535e-07
MAP2K4	791.676	-1.13674	0.215106	5.28455	1.26011e-07	1.80297e-06
EVI5	1099.64	-1.13935	0.203651	5.59461	2.2112e-08	3.7921e-07
ECPAS	2379.73	-1.13942	0.190972	5.96643	2.42501e-09	5.28178e-08
GTF2IP20	177.01	-1.15014	0.30041	3.82857	0.000128889	0.000802415
VPS13B	1444.94	-1.1514	0.158355	7.27099	3.56868e-13	1.63595e-11
EP300	590.24	-1.15233	0.190778	6.04013	1.53993e-09	3.56564e-08
ZC3H13	186.95	-1.16005	0.389917	2.97513	0.00292868	0.0111266
GPHN	106.297	-1.16125	0.327536	3.54541	0.000392005	0.00204937
DGKE	103.336	-1.16605	0.306927	3.7991	0.000145221	0.00088458
ATP9B	831.405	-1.17083	0.274444	4.26621	1.98823e-05	0.000158799
CPLANE1	955.315	-1.17126	0.185556	6.31217	2.75145e-10	7.39766e-09
ITPKC	757.191	-1.17477	0.204409	5.74713	9.07699e-09	1.73956e-07
NEMF	398.451	-1.17817	0.202302	5.8238	5.75243e-09	1.14425e-07
ANKRA2	148.747	-1.17899	0.29773	3.95995	7.49667e-05	0.000507148
ZMYM4	1622.12	-1.17907	0.225743	5.22303	1.76016e-07	2.45154e-06
ANGPTL4	643.145	-1.17926	0.361713	3.26021	0.00111329	0.00492261
PTBP3	921.947	-1.17952	0.203662	5.79152	6.97516e-09	1.36892e-07
CYP2R1	99.6444	-1.17994	0.300555	3.92586	8.64209e-05	0.000574573
PIK3CB	239.87	-1.18665	0.36003	3.29597	0.000980838	0.00442101
CLNS1A	824.606	-1.18728	0.182007	6.52324	6.88054e-11	2.1043e-09
PIK3C3	668.944	-1.18842	0.196848	6.03727	1.56748e-09	3.61801e-08
ERCC6L2	793.644	-1.18902	0.184617	6.44044	1.19131e-10	3.51173e-09
MSH3	1242.61	-1.18915	0.163535	7.27157	3.5533e-13	1.63595e-11
ATP6AP1L	90.3341	-1.19163	0.370157	3.21925	0.00128528	0.0055463
VPS37A	585.264	-1.19311	0.207095	5.76116	8.35394e-09	1.61363e-07
AASS	700.634	-1.19503	0.192204	6.21751	5.05117e-10	1.27847e-08
TSEN2	185.822	-1.19695	0.282095	4.24308	2.20473e-05	0.000174195
MORC3	2124.76	-1.20388	0.242499	4.96447	6.8889e-07	8.30288e-06
CRYBB2P1	95.8866	-1.20786	0.315765	3.8252	0.000130667	0.000812794
RSRP1	5893.36	-1.20847	0.180529	6.69405	2.1707e-11	7.34236e-10
AF117829.1	237.99	-1.21263	0.230632	5.25788	1.45724e-07	2.053e-06
GARS1-DT	678.682	-1.21485	0.184266	6.59295	4.31182e-11	1.36417e-09
PHC3	942.409	-1.21739	0.2306	5.27924	1.29724e-07	1.84888e-06
FAM71F2	72.2338	-1.22007	0.374287	3.25971	0.00111527	0.00492842
SMARCA5	579.931	-1.22147	0.220517	5.53909	3.04053e-08	4.98158e-07
PMS1	1074.69	-1.23127	0.199809	6.16221	7.17344e-10	1.78485e-08
ZNRD1ASP	105.116	-1.23683	0.404073	3.06091	0.00220668	0.0087081
SENP6	1796.49	-1.24244	0.177973	6.98103	2.93033e-12	1.15019e-10
RPAP2	722.009	-1.2467	0.159411	7.82063	5.25607e-15	3.47563e-13
MAP3K13	170.278	-1.24884	0.351032	3.55761	0.000374241	0.00197479
ANKRD26	249.948	-1.25041	0.348191	3.59115	0.000329219	0.00177031
NPHP1	128.579	-1.25145	0.409155	3.05861	0.00222367	0.00876098
ANKIB1	1860.61	-1.25482	0.168018	7.46836	8.11991e-14	4.22696e-12
RBM39	6874.82	-1.25984	0.142276	8.85488	8.37728e-19	1.16017e-16
ZFAND4	190.525	-1.2612	0.309928	4.06934	4.71466e-05	0.000340272
FBXL13	143.484	-1.26759	0.246222	5.14815	2.63064e-07	3.53643e-06
MLYCD	190.049	-1.26872	0.260547	4.86945	1.11909e-06	1.26984e-05
AKNA	272.385	-1.27047	0.289426	4.38962	1.13549e-05	9.69125e-05
SLC38A9	351.294	-1.27443	0.187745	6.78809	1.13631e-11	4.04881e-10
TBC1D31	884.225	-1.27474	0.222269	5.73509	9.74601e-09	1.8437e-07
STAT3	1164.77	-1.28262	0.247834	5.17531	2.27536e-07	3.0928e-06
ATG4C	148.394	-1.28637	0.251321	5.11843	3.08094e-07	4.06728e-06
RREB1	1945.09	-1.28742	0.210147	6.12629	8.99534e-10	2.18628e-08
WHAMMP2	107.427	-1.28809	0.321231	4.00984	6.07596e-05	0.000421926
BICRAL	215.53	-1.29085	0.278749	4.63088	3.64111e-06	3.57296e-05
ZFAND6	472.777	-1.29099	0.209654	6.15772	7.37998e-10	1.82387e-08
ABCC1	808.352	-1.29169	0.265699	4.86147	1.16516e-06	1.3117e-05
LINC00882	49.6938	-1.29339	0.374892	3.45002	0.000560537	0.00278561
PLEKHM1P1	601.426	-1.29902	0.149009	8.71774	2.83817e-18	3.78767e-16
DENND10	177.12	-1.30052	0.254793	5.1042	3.32188e-07	4.33855e-06
EPS15	1248.55	-1.30762	0.262878	4.97425	6.55e-07	7.9995e-06
TANK	332.145	-1.30763	0.23295	5.61336	1.98435e-08	3.45627e-07
KPNA5	464.53	-1.30768	0.250718	5.21573	1.83092e-07	2.53227e-06
LRRC37B	129.694	-1.30931	0.291561	4.49071	7.09877e-06	6.45662e-05
AFG1L	194.723	-1.31118	0.257559	5.09081	3.56535e-07	4.6318e-06
ARHGEF7	302.792	-1.31303	0.220725	5.94869	2.70301e-09	5.76747e-08
PNPLA8	131.547	-1.31824	0.2599	5.07212	3.93406e-07	5.05632e-06
KDM4C	745.922	-1.31903	0.1637	8.05759	7.78146e-16	6.01221e-14
CLIP4	955.282	-1.32256	0.286569	4.61515	3.92817e-06	3.82398e-05
RRN3P1	416.263	-1.32958	0.212509	6.25658	3.93507e-10	1.02788e-08
PHF21A	394.72	-1.33163	0.204768	6.50312	7.86716e-11	2.38616e-09
GNAI1	200.578	-1.3336	0.31148	4.2815	1.85641e-05	0.000149572
RNF170	260.071	-1.3355	0.291062	4.58838	4.46695e-06	4.28593e-05
STARD7-AS1	215.504	-1.33723	0.284919	4.69336	2.68752e-06	2.72464e-05
UTY	747.511	-1.34337	0.221735	6.05844	1.37448e-09	3.21295e-08
CBFA2T2	235.658	-1.34348	0.231823	5.79529	6.82039e-09	1.34574e-07
TAF4B	186.69	-1.34554	0.371147	3.62536	0.000288561	0.00158955
CCDC66	576.051	-1.35339	0.221326	6.11493	9.66005e-10	2.3096e-08
TRPM7	1472.97	-1.35431	0.216201	6.26412	3.74925e-10	9.82839e-09
SUSD1	256.023	-1.3554	0.270096	5.01824	5.21478e-07	6.53183e-06
PLEKHM1	726.914	-1.35789	0.2196	6.18347	6.27075e-10	1.5709e-08
WHAMM	154.166	-1.3596	0.247545	5.49236	3.96604e-08	6.35605e-07
PDZRN3	285.981	-1.36137	0.414356	3.2855	0.001018	0.00455341
UBE2K	308.607	-1.36281	0.281549	4.84041	1.2957e-06	1.4323e-05
ABCC3	198.225	-1.36506	0.352726	3.87003	0.000108822	0.000696993
NRIP1	456.886	-1.36525	0.280987	4.85877	1.1812e-06	1.32569e-05
ZFY	914.733	-1.3657	0.208698	6.5439	5.9935e-11	1.84841e-09
TM2D1	117.129	-1.36604	0.398689	3.42634	0.000611778	0.00299963
AEBP2	399.924	-1.37243	0.264739	5.18409	2.17067e-07	2.97252e-06
TRMT61B	94.7064	-1.3727	0.354162	3.87591	0.000106227	0.000683955
ASH1L	3631.29	-1.37399	0.195865	7.01499	2.29968e-12	9.17371e-11
KDM7A	190.871	-1.37575	0.296544	4.63927	3.49634e-06	3.45865e-05
FIRRE	174.904	-1.37909	0.431586	3.19539	0.0013964	0.00594177
GLIS2	581.029	-1.37923	0.240667	5.73087	9.9918e-09	1.88499e-07
RPS6KA3	382.726	-1.37978	0.358762	3.84596	0.000120081	0.000755262
VPS13D	1325.44	-1.38091	0.218945	6.30712	2.84273e-10	7.61519e-09
WDR60	188.537	-1.3827	0.284707	4.85658	1.1943e-06	1.33404e-05
GRK3	188.495	-1.38319	0.321323	4.30467	1.67233e-05	0.000136692
HOMER1	559.717	-1.38727	0.246431	5.62945	1.80784e-08	3.18215e-07
BRWD1	1465.79	-1.38762	0.16233	8.54814	1.25089e-17	1.50517e-15
STYXL1	60.5541	-1.38797	0.353896	3.92196	8.78302e-05	0.000582887
MAPRE3	72.4754	-1.39029	0.382691	3.63293	0.000280219	0.00155114
PTPRG	1342.9	-1.39273	0.230492	6.04244	1.51799e-09	3.52597e-08
POLI	875.738	-1.39503	0.182983	7.62381	2.46297e-14	1.40322e-12
NIPAL2	157.547	-1.39512	0.315602	4.42052	9.84656e-06	8.51281e-05
MIPOL1	327.761	-1.40365	0.232953	6.02549	1.68603e-09	3.83141e-08
MPP6	5155.31	-1.40922	0.302295	4.66174	3.13544e-06	3.12268e-05
WDR19	328.062	-1.4101	0.249012	5.66279	1.48933e-08	2.68591e-07
PTPN13	1952.86	-1.41598	0.27655	5.12014	3.05314e-07	4.04513e-06
SPIDR	1191.74	-1.41602	0.185846	7.61933	2.55e-14	1.42878e-12
STXBP5	1003.75	-1.41667	0.266128	5.32327	1.0192e-07	1.48138e-06
ZCCHC7	1062.82	-1.4227	0.175039	8.12792	4.36716e-16	3.48424e-14
YY1AP1	1581.74	-1.42454	0.186423	7.64145	2.14786e-14	1.26123e-12
SPPL3	227.613	-1.42824	0.244259	5.84721	4.99877e-09	1.01637e-07
PPIL4	278.409	-1.4297	0.199677	7.16006	8.06398e-13	3.4017e-11
PDE4DIP	3583.94	-1.43728	0.250434	5.73913	9.51616e-09	1.80955e-07
PBLD	118.094	-1.43917	0.400276	3.59545	0.000323832	0.00174903
CEP112	239.012	-1.44007	0.299732	4.80452	1.5512e-06	1.6818e-05
PPWD1	343.655	-1.44411	0.333743	4.32702	1.51137e-05	0.000125801
RAB11FIP1	164.435	-1.445	0.337162	4.28577	1.82111e-05	0.000147538
RALGAPA1	924.222	-1.45528	0.293196	4.96352	6.92256e-07	8.32976e-06
C2orf42	645.233	-1.45774	0.188771	7.72223	1.14311e-14	7.0508e-13
CREBRF	238.565	-1.458	0.342394	4.25825	2.06037e-05	0.00016367
STIM1	726.129	-1.46475	0.268582	5.45363	4.93522e-08	7.74028e-07
NEK1	739.914	-1.46645	0.227042	6.45892	1.05452e-10	3.13367e-09
Z68871.1	153.189	-1.46809	0.324937	4.51808	6.24033e-06	5.76152e-05
SLAIN2	392.406	-1.47083	0.281353	5.2277	1.71631e-07	2.40415e-06
TRAPPC9	208.784	-1.47338	0.376929	3.90889	9.27197e-05	0.000611467
GRK4	263.95	-1.47535	0.263591	5.59713	2.17925e-08	3.75486e-07
SLC41A2	587.509	-1.48251	0.334543	4.43145	9.36012e-06	8.14985e-05
RFX3	58.7576	-1.48296	0.466306	3.18022	0.00147161	0.00622933
TMEM9B-AS1	63.3954	-1.48298	0.381458	3.88766	0.000101213	0.000657439
EHBP1	755.026	-1.48302	0.284341	5.21563	1.83193e-07	2.53227e-06
SNX29P1	77.0484	-1.48334	0.513424	2.88911	0.00386336	0.0140243
N4BP2L2	1704.02	-1.48473	0.217063	6.84013	7.91237e-12	2.90384e-10
RHBDD1	1399.56	-1.48583	0.176714	8.4081	4.16695e-17	4.49785e-15
TRMT11	231.897	-1.48886	0.204003	7.29825	2.91537e-13	1.37172e-11
RLF	545.588	-1.48988	0.195476	7.6218	2.50159e-14	1.41244e-12
CLEC2D	98.8599	-1.4983	0.402866	3.71911	0.00019993	0.00116301
CCDC7	1045.4	-1.50041	0.188295	7.9684	1.60738e-15	1.17982e-13
CSGALNACT2	957.954	-1.50287	0.32782	4.58443	4.55236e-06	4.3565e-05
MYO6	161.309	-1.51842	0.389241	3.90099	9.58015e-05	0.000626165
PSEN1	561.908	-1.52026	0.221577	6.86112	6.83223e-12	2.52003e-10
DENND5B	471.315	-1.52036	0.275069	5.52719	3.25399e-08	5.30762e-07
TNFRSF21	728.152	-1.52429	0.355862	4.28336	1.84096e-05	0.000148654
CUX1	432.853	-1.52503	0.256885	5.93662	2.90956e-09	6.15451e-08
TRIQK	59.8831	-1.52605	0.424864	3.59184	0.000328345	0.0017669
TASP1	438.306	-1.52637	0.306503	4.97995	6.36019e-07	7.79363e-06
VLDLR-AS1	68.0391	-1.53909	0.433608	3.54949	0.000385972	0.0020236
DCUN1D4	1444.35	-1.53964	0.24451	6.29683	3.03788e-10	8.07899e-09
DENND4A	1149.55	-1.53977	0.203766	7.55658	4.13813e-14	2.26671e-12
ADAMTS13	129.052	-1.54037	0.407807	3.7772	0.000158601	0.000958135
ZNF823	95.6176	-1.54684	0.331226	4.67005	3.01132e-06	3.00722e-05
OSTM1	199.955	-1.55637	0.398509	3.90547	9.40427e-05	0.000617418
EMC2	253.709	-1.56467	0.305646	5.11923	3.0679e-07	4.05736e-06
ZMYM5	285.313	-1.56471	0.218517	7.16057	8.03423e-13	3.4017e-11
LINC00174	405.983	-1.56653	0.191746	8.1698	3.08893e-16	2.60606e-14
FTO	918.927	-1.57063	0.187632	8.37084	5.72103e-17	6.08585e-15
FCHO2	566.045	-1.57269	0.252935	6.21774	5.04376e-10	1.27847e-08
SEMA4B	135.909	-1.57321	0.350992	4.48219	7.3882e-06	6.67028e-05
SESTD1	146.09	-1.57541	0.282218	5.58226	2.37418e-08	4.03391e-07
PCMTD1	493.84	-1.58126	0.249068	6.34871	2.17128e-10	5.99143e-09
LAMB1	3230.7	-1.58509	0.289484	5.47557	4.36105e-08	6.91363e-07
AMN1	55.5993	-1.58737	0.454494	3.49261	0.000478317	0.00244488
CCDC40	205.572	-1.58922	0.213071	7.45866	8.74068e-14	4.48647e-12
FUNDC1	148.607	-1.59579	0.455713	3.50176	0.000462201	0.00237242
GBE1	578.488	-1.59629	0.412019	3.87431	0.000106928	0.000687769
MCC	207.161	-1.59641	0.281043	5.6803	1.34457e-08	2.46114e-07
NFATC3	1361.81	-1.60088	0.385201	4.15596	3.23928e-05	0.00024386
ME1	183.323	-1.60282	0.352706	4.54435	5.51051e-06	5.17889e-05
MIR646HG	151.841	-1.60394	0.360945	4.44372	8.84162e-06	7.75358e-05
ARL8B	310.351	-1.60753	0.351378	4.57492	4.76392e-06	4.54119e-05
PTGR1	706.865	-1.61013	0.221318	7.27521	3.45885e-13	1.60683e-11
METTL25	410.062	-1.61852	0.305428	5.2992	1.16312e-07	1.66744e-06
MARK4	492.57	-1.6201	0.200072	8.09757	5.60664e-16	4.42503e-14
RARS1	6539.55	-1.62022	0.224848	7.20587	5.76736e-13	2.48713e-11
SH3PXD2A	2143.8	-1.62158	0.266808	6.0777	1.21921e-09	2.85911e-08
DDX59	46.9591	-1.62465	0.35545	4.57068	4.86137e-06	4.6161e-05
CPD	1008.23	-1.62471	0.365747	4.44217	8.90545e-06	7.79651e-05
WDR31	61.5133	-1.62737	0.362981	4.48336	7.34766e-06	6.64185e-05
STK3	412.81	-1.62948	0.225971	7.21099	5.55463e-13	2.42684e-11
PLEKHM3	1291.33	-1.63251	0.354954	4.5992	4.2412e-06	4.08535e-05
PDE8A	1134.87	-1.63447	0.319156	5.12122	3.03567e-07	4.02927e-06
VPS13A	663.571	-1.63452	0.328814	4.97095	6.66258e-07	8.09657e-06
DPY30	53.2236	-1.63801	0.418913	3.91013	9.22461e-05	0.000609988
ICA1	66.9154	-1.63997	0.414496	3.95655	7.60403e-05	0.000512992
FNDC3B	3085.95	-1.64059	0.285815	5.74003	9.46621e-09	1.80473e-07
HELQ	324.424	-1.64334	0.287197	5.72199	1.05285e-08	1.97141e-07
OPTN	655.702	-1.64724	0.335174	4.91458	8.89723e-07	1.0399e-05
SP100	1338.71	-1.64849	0.318782	5.17123	2.32559e-07	3.14361e-06
SHPRH	258.468	-1.6498	0.383727	4.29941	1.71252e-05	0.000139511
GIN1	121.983	-1.65014	0.327502	5.03857	4.69014e-07	5.9049e-06
TIMMDC1	647.575	-1.65025	0.198756	8.30287	1.01625e-16	9.81487e-15
KREMEN1	101.213	-1.65367	0.41502	3.98455	6.76068e-05	0.000464639
DYNC2H1	2202.29	-1.65912	0.341006	4.86536	1.14249e-06	1.29014e-05
TSGA10	42.302	-1.65931	0.465269	3.56634	0.000362	0.00191847
REPS2	6399.32	-1.66526	0.294791	5.64894	1.61441e-08	2.86226e-07
LRRC8B	166.578	-1.66853	0.479749	3.47792	0.000505325	0.00256152
NEK11	156.656	-1.67251	0.337434	4.95655	7.17568e-07	8.59209e-06
SHOC2	1331.06	-1.67399	0.18277	9.15896	5.23991e-20	8.54688e-18
TRIM2	235.268	-1.67451	0.404734	4.1373	3.5141e-05	0.000262931
GLUL	2364.24	-1.67652	0.281739	5.95064	2.67095e-09	5.72955e-08
SPAG1	85.2577	-1.67719	0.368894	4.54652	5.45395e-06	5.13231e-05
FRY	50.9173	-1.67782	0.406587	4.12661	3.68157e-05	0.000274343
ACSS3	156.355	-1.68029	0.3155	5.3258	1.00507e-07	1.46664e-06
LDLRAD3	899.21	-1.68478	0.285035	5.9108	3.40445e-09	7.09905e-08
BCL6	202.594	-1.68568	0.345033	4.88556	1.03137e-06	1.18842e-05
CFAP70	83.546	-1.6905	0.508446	3.32484	0.000884689	0.00407285
DPY19L1P1	190.371	-1.6962	0.264453	6.41399	1.41758e-10	4.04865e-09
LMBRD1	146.618	-1.69758	0.414563	4.09487	4.224e-05	0.000309732
ANKRD42	224.255	-1.70259	0.272563	6.2466	4.19496e-10	1.09052e-08
CEP162	239.902	-1.70724	0.391033	4.36599	1.2655e-05	0.000106768
CPEB3	26.122	-1.70788	0.519342	3.28854	0.00100709	0.00451285
BNIP3L	395.544	-1.71464	0.407676	4.20588	2.60073e-05	0.000202004
RERE	1158.2	-1.71571	0.143686	11.9407	7.25964e-33	3.33036e-30
SWT1	251.092	-1.71896	0.229259	7.49788	6.48562e-14	3.4496e-12
TMEM135	236.723	-1.71948	0.368225	4.66963	3.0174e-06	3.0092e-05
ZNF337-AS1	109.385	-1.72377	0.441596	3.90349	9.48139e-05	0.000620816
CPQ	255.785	-1.72568	0.285044	6.0541	1.41209e-09	3.29039e-08
PTPN12	726.737	-1.72623	0.421505	4.09539	4.21449e-05	0.000309344
KIF16B	136.188	-1.72656	0.324389	5.3225	1.02351e-07	1.48469e-06
GALK2	1608.5	-1.72658	0.271219	6.36601	1.94003e-10	5.37351e-09
DYNC2LI1	140.087	-1.72759	0.460371	3.75261	0.000175	0.00104516
MORN2	37.0546	-1.73357	0.625162	2.77299	0.0055543	0.0190097
PIBF1	276.73	-1.73705	0.295531	5.87772	4.15955e-09	8.57615e-08
RABGAP1	1145.74	-1.74967	0.311054	5.62497	1.85543e-08	3.25809e-07
KLHL29	47.0262	-1.74991	0.523612	3.342	0.000831777	0.00386164
TTBK2	584.581	-1.75061	0.260874	6.71055	1.9389e-11	6.65026e-10
FOXO3	2802.5	-1.75393	0.314582	5.57544	2.46908e-08	4.13768e-07
ELF2	1349.11	-1.75713	0.21005	8.3653	5.99605e-17	6.28729e-15
TDRD3	987.973	-1.76065	0.230621	7.63441	2.26859e-14	1.32155e-12
CARF	444.808	-1.76316	0.295841	5.95984	2.52489e-09	5.46687e-08
SEZ6L2	143.025	-1.76941	0.368204	4.80553	1.54345e-06	1.67587e-05
USP33	1359.19	-1.77103	0.426539	4.15209	3.29458e-05	0.000247769
CDK14	1057.99	-1.77364	0.285019	6.2229	4.88051e-10	1.24385e-08
GSE1	642.984	-1.77465	0.259984	6.82599	8.73192e-12	3.14178e-10
ABCA5	121.937	-1.7797	0.449218	3.96177	7.43952e-05	0.000504211
ARHGAP28	35.7922	-1.78008	0.502071	3.54548	0.000391897	0.00204937
HIPK3	23474	-1.7847	0.227656	7.83946	4.52505e-15	3.05824e-13
CCZ1B	625.012	-1.79064	0.322878	5.54587	2.92494e-08	4.80292e-07
VWA8	1108.36	-1.7914	0.201998	8.86843	7.41811e-19	1.0471e-16
ST6GAL1	94.4354	-1.79231	0.47866	3.74443	0.000180801	0.00107025
AL353743.1	65.4977	-1.79251	0.471941	3.79816	0.000145775	0.000887221
MUSK	37.2653	-1.79446	0.497065	3.61012	0.000306056	0.00167147
RGS22	37.478	-1.80125	0.558055	3.22773	0.00124778	0.00540657
AKAP7	235.378	-1.80349	0.326786	5.51887	3.41195e-08	5.54064e-07
PLXDC2	358.019	-1.80356	0.462579	3.89892	9.66243e-05	0.000630761
CGNL1	75.0431	-1.80705	0.406962	4.44033	8.98201e-06	7.84857e-05
ARSG	173.501	-1.80986	0.398854	4.53764	5.68864e-06	5.31229e-05
IFT74	63.8971	-1.81299	0.4867	3.72506	0.000195267	0.00114113
TCEANC	91.7082	-1.81964	0.445149	4.08771	4.3566e-05	0.000317552
FAM160A1	80.8405	-1.82497	0.562891	3.24214	0.00118636	0.00520182
TMCC1	455.605	-1.82535	0.245013	7.45	9.33386e-14	4.75768e-12
SOX13	141.656	-1.83304	0.495856	3.69672	0.000218405	0.00124949
HPS5	2097.34	-1.83357	0.354042	5.17896	2.23123e-07	3.04409e-06
KCNT2	64.7677	-1.84142	0.538311	3.42073	0.000624525	0.0030398
C5	136.112	-1.84198	0.53375	3.45102	0.000558475	0.00278101
ATF1	88.9018	-1.84323	0.338424	5.44653	5.13625e-08	8.00426e-07
LYPLAL1	647.524	-1.86556	0.186483	10.0039	1.46503e-23	4.13588e-21
SIRT5	270.37	-1.88186	0.328114	5.73539	9.72883e-09	1.8437e-07
TMLHE	195.704	-1.88435	0.392631	4.79928	1.59236e-06	1.72134e-05
BMPR1B	30.4791	-1.8876	0.436696	4.32245	1.54303e-05	0.000128049
HNMT	112.488	-1.8954	0.424244	4.46772	7.90576e-06	7.09392e-05
GPR137B	74.3772	-1.90082	0.459896	4.13316	3.57812e-05	0.000267448
FAM114A2	2070.02	-1.90376	0.203304	9.36412	7.66887e-21	1.40724e-18
ACSS1	63.1867	-1.90507	0.400987	4.75096	2.02455e-06	2.13202e-05
AKR1E2	1286.68	-1.90654	0.29654	6.42931	1.28185e-10	3.74851e-09
PTCHD4	58.9986	-1.90822	0.448806	4.25177	2.12085e-05	0.000168292
VGLL3	608.634	-1.91309	0.527235	3.62853	0.000285042	0.00157309
FGGY	1041.91	-1.92426	0.235431	8.17335	2.99935e-16	2.58473e-14
ITM2B	306.534	-1.92553	0.320123	6.01496	1.79932e-09	4.03885e-08
KLHDC1	196.263	-1.92772	0.345474	5.57993	2.40617e-08	4.06007e-07
ANTXR1	382.088	-1.93236	0.298001	6.48443	8.90691e-11	2.66844e-09
EXOC6B	871.198	-1.93242	0.262474	7.36232	1.80744e-13	8.78583e-12
KIF27	152.272	-1.94621	0.316911	6.14119	8.19069e-10	2.01069e-08
JAK2	575.773	-1.95086	0.514945	3.78848	0.000151574	0.000918707
CCPG1	298.876	-1.95111	0.487469	4.00253	6.26675e-05	0.000433534
LMTK2	945.08	-1.95598	0.217125	9.00853	2.08833e-19	3.19341e-17
RUNX2	350.368	-1.95991	0.497903	3.93632	8.27404e-05	0.000554119
MFGE8	2199.81	-1.96416	0.357161	5.49936	3.81178e-08	6.16265e-07
AC024405.2	29.2283	-1.96489	0.544435	3.60904	0.000307327	0.00167591
INTU	836.77	-1.96939	0.268825	7.32589	2.37314e-13	1.13849e-11
RMDN2	96.7247	-1.97913	0.328626	6.02245	1.71798e-09	3.89197e-08
TPTE2P5	40.9683	-1.97945	0.502938	3.93577	8.29289e-05	0.000554561
MAST3	94.2125	-1.98069	0.538814	3.67602	0.000236902	0.00133861
MAP2K5	275.351	-1.98243	0.231273	8.57181	1.01867e-17	1.28915e-15
SUMF1	381.566	-1.9881	0.403208	4.93071	8.19294e-07	9.62179e-06
ADGRL1	83.6861	-1.99145	0.371263	5.36399	8.14015e-08	1.21936e-06
ASAP1	2806.34	-1.99429	0.289733	6.88319	5.85257e-12	2.1806e-10
GMDS-DT	215.396	-1.99564	0.337309	5.91636	3.29139e-09	6.88285e-08
ZNF438	58.2789	-2.00197	0.441151	4.53806	5.67747e-06	5.31229e-05
TTLL1	144.303	-2.00417	0.279444	7.172	7.39091e-13	3.15403e-11
KANSL1L	1318.44	-2.00455	0.287304	6.97712	3.01287e-12	1.1763e-10
TPST1	1863.5	-2.00518	0.386978	5.18165	2.19931e-07	3.00614e-06
CCDC171	80.3052	-2.00894	0.376255	5.3393	9.33082e-08	1.37527e-06
ZNF292	1056.13	-2.01402	0.294526	6.83818	8.02072e-12	2.91446e-10
SUSD6	369.665	-2.03046	0.480304	4.22745	2.36355e-05	0.000185744
WASF3	244.241	-2.03862	0.524232	3.88877	0.000100752	0.000655478
LIX1-AS1	36.5643	-2.04198	0.558255	3.6578	0.00025439	0.00142973
FKBP5	3727.23	-2.04531	0.51421	3.97757	6.96227e-05	0.000474119
CEP85L	754.785	-2.05275	0.186695	10.9952	4.03081e-28	1.64368e-25
CYBRD1	1113.65	-2.05472	0.533069	3.8545	0.000115965	0.000734041
RNF180	37.0032	-2.06074	0.601608	3.42539	0.000613912	0.00300809
GLIS3	2122.13	-2.06392	0.215099	9.59522	8.37389e-22	1.70734e-19
NCOA1	245.827	-2.06908	0.299967	6.89771	5.2846e-12	1.99943e-10
AC026273.1	254.077	-2.0743	0.251401	8.25098	1.571e-16	1.4414e-14
STXBP4	455.453	-2.079	0.306342	6.78656	1.14841e-11	4.07215e-10
C1orf198	614.665	-2.07946	0.517539	4.01799	5.86979e-05	0.000408769
DNAH7	42.1848	-2.08489	0.46632	4.47094	7.78767e-06	7.00508e-05
ZNF514	810.3	-2.08524	0.17159	12.1525	5.56665e-34	2.91852e-31
EFCAB2	95.0104	-2.09728	0.480835	4.36174	1.2903e-05	0.00010861
DOCK11	333.778	-2.10199	0.442901	4.74597	2.07506e-06	2.17897e-05
PNRC1	577.616	-2.10265	0.268552	7.8296	4.89435e-15	3.26587e-13
AP002026.1	130.659	-2.11475	0.566324	3.73418	0.00018833	0.00110587
DPYD	1770.81	-2.11795	0.275075	7.69951	1.36585e-14	8.28538e-13
SHROOM2	134.362	-2.12011	0.587921	3.60611	0.000310816	0.00168992
FLACC1	57.2361	-2.12672	0.478225	4.44711	8.70328e-06	7.65973e-05
PIK3R1	439.789	-2.13621	0.432493	4.93931	7.8401e-07	9.29667e-06
SULF2	537.563	-2.14574	0.503584	4.26093	2.03574e-05	0.000161889
FAIM	105.027	-2.15002	0.556531	3.86325	0.000111888	0.000712895
CBR4	85.9858	-2.16065	0.444943	4.85601	1.19773e-06	1.33404e-05
TPCN1	415.983	-2.16481	0.51066	4.23925	2.24271e-05	0.000176625
CERS6	265.813	-2.17147	0.345023	6.29369	3.10011e-10	8.21472e-09
ANKAR	717.015	-2.17168	0.258272	8.40851	4.15235e-17	4.49785e-15
CD2AP	285.925	-2.1806	0.534318	4.08109	4.48246e-05	0.000325755
SPAG16	548.156	-2.18314	0.38449	5.67803	1.36256e-08	2.48169e-07
SRP54-AS1	30.7098	-2.18508	0.498126	4.38661	1.15132e-05	9.80362e-05
IFTAP	50.0971	-2.19002	0.402609	5.43956	5.3412e-08	8.25356e-07
AK9	62.142	-2.20673	0.473501	4.66046	3.15508e-06	3.13798e-05
ZNF720	413.936	-2.20959	0.361266	6.11624	9.58094e-10	2.30571e-08
EPDR1	86.2513	-2.21429	0.601968	3.67841	0.000234689	0.00132713
NAALADL2	148.114	-2.22228	0.529301	4.19851	2.68671e-05	0.000207366
DENND2B	482.47	-2.22451	0.561786	3.95971	7.50397e-05	0.000507174
LYST	358.939	-2.22926	0.305795	7.29003	3.09881e-13	1.44874e-11
MID2	496.201	-2.22993	0.261244	8.53584	1.3914e-17	1.64723e-15
BTBD8	121.611	-2.23226	0.397687	5.61312	1.98712e-08	3.45627e-07
CREG1	191.884	-2.24387	0.310427	7.22833	4.88982e-13	2.16212e-11
SATB2	3642.57	-2.24598	0.176027	12.7593	2.76732e-37	1.84656e-34
PTPRM	1354.94	-2.25137	0.420915	5.34875	8.85624e-08	1.31323e-06
RCL1	746.726	-2.25495	0.476079	4.7365	2.17439e-06	2.25743e-05
RANBP17	876.907	-2.27017	0.267077	8.50007	1.89481e-17	2.17311e-15
MAP9	57.846	-2.27171	0.443994	5.11653	3.11206e-07	4.10099e-06
NPAS3	24.1223	-2.29527	0.609424	3.76629	0.000165691	0.000996049
IFT81	466.615	-2.29584	0.274953	8.34994	6.82952e-17	7.06038e-15
PAPSS1	2331.76	-2.29805	0.352654	6.51645	7.19895e-11	2.19254e-09
AFF1	320.547	-2.29853	0.465681	4.93585	7.98036e-07	9.44772e-06
PRDM5	1825.46	-2.30667	0.385027	5.99092	2.08654e-09	4.61302e-08
GCNT1	2922.38	-2.31855	0.217176	10.6759	1.32022e-26	4.84519e-24
PLCL1	215.83	-2.31951	0.555867	4.17277	3.00917e-05	0.000229122
CCDC126	611.697	-2.33158	0.480443	4.85298	1.21622e-06	1.35054e-05
RHOBTB3	8817.02	-2.3353	0.329434	7.08884	1.35242e-12	5.51486e-11
CDC14B	1897.73	-2.34197	0.369591	6.33666	2.34794e-10	6.40664e-09
LPAR1	7921.98	-2.34394	0.182203	12.8644	7.13535e-38	5.81927e-35
AFF2	110.569	-2.34555	0.453383	5.17344	2.29828e-07	3.11818e-06
THNSL2	79.027	-2.34657	0.350888	6.68751	2.26996e-11	7.64291e-10
RBKS	21.4552	-2.35082	0.608056	3.86612	0.000110581	0.000705798
LINC02680	59.1556	-2.35085	0.613553	3.83154	0.000127342	0.000794807
ARMC2	174.831	-2.37075	0.562621	4.21376	2.51153e-05	0.000196322
ITGA1	132.673	-2.39492	0.55952	4.2803	1.86639e-05	0.000150212
APLF	1351.95	-2.39877	0.243468	9.85251	6.68554e-23	1.63573e-20
ELF1	198.199	-2.40608	0.304201	7.90951	2.584e-15	1.85947e-13
KCNMB2-AS1	75.9833	-2.41074	0.48134	5.00839	5.48874e-07	6.83996e-06
EFCAB13	1160.12	-2.4132	0.307845	7.839	4.54153e-15	3.05824e-13
BOC	269.736	-2.42241	0.608195	3.98294	6.80666e-05	0.000466488
IMPG2	170	-2.42712	0.488425	4.96928	6.72029e-07	8.13976e-06
KIAA0825	119.198	-2.42794	0.436796	5.55852	2.72074e-08	4.53869e-07
AC008269.1	66.0987	-2.4341	0.542235	4.48902	7.1553e-06	6.49998e-05
SQSTM1	6690.39	-2.43771	0.285068	8.55133	1.21678e-17	1.48852e-15
LACTB2	68.682	-2.44128	0.551731	4.42476	9.65476e-06	8.37611e-05
ZBTB20	1952.71	-2.44305	0.332444	7.34876	2.00054e-13	9.6605e-12
YPEL2	377.458	-2.44502	0.385165	6.34798	2.18162e-10	5.99741e-09
CFLAR	2421.33	-2.44647	0.135483	18.0574	6.90194e-73	2.53301e-69
BBS9	1479.03	-2.44674	0.268542	9.11122	8.14597e-20	1.29981e-17
MME	2111.54	-2.44755	0.412253	5.93701	2.90271e-09	6.15451e-08
INSR	170.621	-2.4661	0.313523	7.86577	3.66837e-15	2.51644e-13
SERPINF1	2848.52	-2.47244	0.404964	6.10533	1.02588e-09	2.41344e-08
ABCA9	56.712	-2.47696	0.458736	5.39953	6.68167e-08	1.0132e-06
PKIG	99.5033	-2.478	0.467531	5.30018	1.15686e-07	1.66171e-06
MYO1D	275.264	-2.49751	0.415967	6.00409	1.92405e-09	4.26663e-08
DIPK1A	26.1879	-2.51202	0.764868	3.28425	0.00102255	0.00457094
DENND1A	430.614	-2.52145	0.197271	12.7817	2.07517e-37	1.52317e-34
ZNF880	227.774	-2.52392	0.600774	4.20113	2.65592e-05	0.000205205
RAB31	345.229	-2.54252	0.422521	6.01749	1.77145e-09	4.00076e-08
SCD5	205.607	-2.54535	0.711834	3.57577	0.000349201	0.00186139
CATSPERE	165.745	-2.5706	0.329404	7.8038	6.0071e-15	3.8341e-13
SSH2	663.812	-2.57283	0.623589	4.12585	3.69374e-05	0.000274691
TRANK1	232.84	-2.57976	0.672433	3.83646	0.000124822	0.000781069
PLAG1	27.2801	-2.58091	0.698455	3.69518	0.000219733	0.00125513
KLHL3	93.0869	-2.5995	0.359025	7.24044	4.47224e-13	1.98947e-11
ALDH8A1	23.224	-2.60109	0.787908	3.30126	0.000962521	0.00435031
TET1	239.704	-2.63121	0.555966	4.73268	2.21574e-06	2.29063e-05
SPATA6L	21.4697	-2.63648	0.790955	3.33329	0.000858244	0.00396945
TSPAN18	124.096	-2.64263	0.40238	6.5675	5.11663e-11	1.60496e-09
LINC02615	120.521	-2.64552	0.433008	6.10962	9.98701e-10	2.35706e-08
SIPA1L2	79.6597	-2.67222	0.720149	3.71064	0.000206733	0.00119482
CPM	224.563	-2.69146	0.354686	7.5883	3.2413e-14	1.78881e-12
SPATA6	208.248	-2.69357	0.415	6.49052	8.55379e-11	2.57315e-09
SORBS2	121.254	-2.69477	0.659074	4.08872	4.3376e-05	0.000316796
ITGA7	643.99	-2.71111	0.91704	2.95637	0.00311283	0.0116513
GPC6	189.831	-2.71247	0.365308	7.42516	1.12646e-13	5.62462e-12
DMGDH	172.377	-2.72333	0.41476	6.56604	5.16711e-11	1.6139e-09
FBXO32	300.403	-2.75147	0.593616	4.6351	3.56773e-06	3.51747e-05
GLCCI1	550.517	-2.75753	0.330683	8.33887	7.50022e-17	7.64606e-15
MEIS3	1539.54	-2.76056	0.462594	5.96756	2.40822e-09	5.26082e-08
ARHGAP26	447.245	-2.77686	0.499506	5.55921	2.71006e-08	4.53117e-07
MAP3K5	2948.11	-2.77896	0.505105	5.50175	3.76049e-08	6.09315e-07
CCDC146	103.045	-2.78022	0.473737	5.8687	4.39234e-09	9.00552e-08
FAM110B	50.1246	-2.78123	0.532716	5.22085	1.78104e-07	2.47591e-06
SCUBE2	33.8757	-2.8002	0.552109	5.07182	3.94035e-07	5.05632e-06
PROS1	147.392	-2.81987	0.310497	9.08181	1.06787e-19	1.6677e-17
COL12A1	10891.3	-2.8264	0.881238	3.2073	0.00133986	0.00574447
TTC39C	1897	-2.82879	0.557617	5.07299	3.91616e-07	5.04291e-06
IFNGR1	248.836	-2.87312	0.414763	6.92715	4.29417e-12	1.65022e-10
LAMA2	204.961	-2.88611	0.281135	10.2659	1.00362e-24	3.20284e-22
COL11A1	13166.6	-2.89952	0.355729	8.15093	3.61151e-16	2.91302e-14
FBLN1	3352.01	-2.91474	0.213806	13.6326	2.56207e-42	2.68651e-39
BMPER	341.193	-2.9196	0.699026	4.17667	2.95808e-05	0.000225934
SUCLG2-AS1	110.335	-2.92388	0.393474	7.43092	1.07844e-13	5.42172e-12
CARD6	523.675	-2.93396	0.235685	12.4487	1.42206e-35	8.02917e-33
AVIL	106.999	-2.94334	0.391961	7.50929	5.94501e-14	3.20856e-12
DAPK2	53.143	-2.94433	0.515264	5.71421	1.10215e-08	2.04804e-07
CCT6B	80.9409	-2.96431	0.360356	8.22607	1.93453e-16	1.73164e-14
WDR78	705.908	-2.97957	0.306353	9.72594	2.33737e-22	5.36135e-20
KIAA1217	246.46	-2.99252	0.468737	6.38423	1.72265e-10	4.86317e-09
C1RL	543.472	-3.01271	0.290225	10.3806	3.03887e-25	1.01388e-22
FGD4	393.428	-3.0271	0.314714	9.6186	6.67348e-22	1.39952e-19
TGFB2	96.7482	-3.04138	0.511136	5.95024	2.67743e-09	5.72955e-08
STPG2	20.1928	-3.04886	0.825636	3.69274	0.000221852	0.0012633
PPL	25.7412	-3.05973	0.896895	3.41147	0.000646128	0.00312835
GCLC	269.194	-3.06423	1.01889	3.00743	0.00263463	0.0101251
TMEM232	46.4894	-3.07391	0.618006	4.97392	6.56122e-07	7.9999e-06
CFH	948.755	-3.0741	0.41028	7.49269	6.74785e-14	3.56325e-12
ADAMTS2	4899.41	-3.07794	0.309854	9.93352	2.97557e-23	7.80023e-21
NPAS2	226.08	-3.08319	0.547399	5.63244	1.77682e-08	3.13506e-07
IL1R1	958.178	-3.10658	0.452757	6.86147	6.81569e-12	2.52003e-10
EPHA4	33.0057	-3.10837	0.795627	3.90682	9.35201e-05	0.000616104
NEAT1	2217.16	-3.11841	0.409868	7.60833	2.7767e-14	1.54401e-12
MYO1H	15.0399	-3.12818	0.841677	3.7166	0.000201918	0.00117253
LYN	57.811	-3.13042	0.636473	4.91838	8.72639e-07	1.02319e-05
AC109479.1	73.3814	-3.14595	0.503656	6.24624	4.20461e-10	1.09052e-08
ASS1	1156.44	-3.14806	0.578222	5.44439	5.19847e-08	8.06697e-07
KITLG	613.333	-3.19139	1.01839	3.13375	0.00172588	0.00710886
PNMA2	68.6535	-3.19512	0.68225	4.68321	2.82415e-06	2.84352e-05
AC106791.3	236.346	-3.19513	0.334616	9.54863	1.31419e-21	2.53846e-19
JPH2	219.589	-3.1954	0.732919	4.35983	1.30166e-05	0.000109441
TCEA3	508.447	-3.23596	0.458449	7.05849	1.68327e-12	6.78856e-11
SAT1	1719.01	-3.25109	0.573239	5.67143	1.41607e-08	2.57277e-07
GGT5	428.545	-3.27043	0.488152	6.69961	2.08982e-11	7.10152e-10
GYG2	61.1613	-3.30115	0.71272	4.63177	3.62557e-06	3.56248e-05
SLC19A3	64.6615	-3.30169	0.929199	3.55327	0.000380473	0.00200048
DNAJC6	453.22	-3.30958	0.569288	5.81354	6.11666e-09	1.21341e-07
EMX2OS	92.1051	-3.31757	0.512051	6.47898	9.23441e-11	2.75531e-09
DPY19L1P2	237.683	-3.32345	0.467676	7.1063	1.19193e-12	4.94279e-11
CEP70	2338.04	-3.34262	0.374487	8.92585	4.42274e-19	6.49258e-17
CYP27A1	261.975	-3.34624	0.395034	8.47076	2.43801e-17	2.75307e-15
LRRC6	91.5268	-3.35961	0.411103	8.17219	3.02843e-16	2.58473e-14
AC096642.2	28.1311	-3.36711	0.867238	3.88256	0.000103361	0.000669613
PRKD1	480.023	-3.39121	0.384821	8.81242	1.22476e-18	1.66476e-16
OLFML2A	177.565	-3.41153	0.768012	4.44202	8.91182e-06	7.79651e-05
PARD3B	624.34	-3.441	0.61914	5.55771	2.73338e-08	4.54944e-07
ZNF608	233.64	-3.45813	0.473047	7.31032	2.66501e-13	1.2702e-11
MMD	90.8465	-3.47879	0.818698	4.24917	2.14561e-05	0.00016989
B4GALT6	27.1254	-3.49188	0.752868	4.6381	3.51627e-06	3.47368e-05
KLHL24	1095.66	-3.5581	0.250471	14.2056	8.45416e-46	1.03423e-42
ITPR1	489.742	-3.57673	0.369551	9.67857	3.71863e-22	8.27114e-20
FER1L4	16.5057	-3.58378	0.955575	3.75039	0.000176558	0.00105163
EBF1	502.594	-3.59128	1.02895	3.49024	0.000482593	0.0024633
IRAK3	831.932	-3.60453	1.03013	3.49911	0.000466806	0.00239271
PPIL6	88.0277	-3.61893	0.483403	7.48636	7.08111e-14	3.71252e-12
BEST1	325.913	-3.70523	0.55966	6.6205	3.57997e-11	1.1525e-09
ACSL1	1143.38	-3.71549	0.579049	6.41654	1.39409e-10	3.99712e-09
TG	69.2045	-3.76876	0.832258	4.52836	5.94441e-06	5.52303e-05
FOXO1	131.731	-3.78308	0.407437	9.28505	1.61631e-20	2.759e-18
GFRA1	172.774	-3.81577	0.675334	5.6502	1.60259e-08	2.84819e-07
LINC00869	9.82481	-3.84279	1.47484	2.60556	0.00917236	0.0289369
PROSER2	69.8663	-3.88239	0.852905	4.55196	5.31477e-06	5.02064e-05
OIT3	20.1713	-3.89984	1.09775	3.55256	0.000381496	0.00200443
FSIP1	673.977	-3.91774	0.438374	8.93698	3.99946e-19	5.99103e-17
MAP2K6	108.533	-3.92243	0.679175	5.77529	7.68227e-09	1.49174e-07
LIMCH1	145.31	-3.9301	0.819992	4.79285	1.6443e-06	1.76967e-05
APBB1IP	154.908	-3.93098	0.545281	7.2091	5.63225e-13	2.4462e-11
NTN1	108.766	-3.93377	0.884116	4.44938	8.61171e-06	7.61566e-05
AC097500.1	15.7191	-3.93979	1.08964	3.61569	0.000299552	0.00164316
C3orf20	10.4639	-3.94772	1.26046	3.13196	0.00173643	0.00714427
LRGUK	75.1574	-3.9742	0.587619	6.76322	1.34956e-11	4.7396e-10
ABCA1	291.673	-3.97871	0.359578	11.065	1.85565e-28	8.01205e-26
LRRC43	28.7666	-4.06807	0.976622	4.16545	3.10733e-05	0.000235375
PLXNA4	281.655	-4.07105	0.816354	4.98687	6.13639e-07	7.54458e-06
CDKL4	402.339	-4.07391	0.614719	6.62727	3.41941e-11	1.10566e-09
EFCAB6	69.0196	-4.07404	0.60618	6.72084	1.80684e-11	6.25574e-10
CADM3	4464.61	-4.08915	0.426746	9.58215	9.50436e-22	1.88546e-19
RIMS3	63.865	-4.09946	1.00773	4.06802	4.7415e-05	0.000341006
FAM20C	911.223	-4.17858	1.05797	3.94962	7.82753e-05	0.000527586
TRABD2B	12.3007	-4.17939	1.29669	3.22313	0.001268	0.00548769
KIF26B	870.101	-4.23838	0.712136	5.95165	2.6546e-09	5.71401e-08
APCDD1	271.548	-4.29305	0.689841	6.22324	4.86984e-10	1.24385e-08
EPSTI1	587.47	-4.30766	1.15791	3.72022	0.000199051	0.00116232
PABPC5-AS1	34.0143	-4.3182	0.735658	5.86985	4.36196e-09	8.96829e-08
MTSS1	81.7707	-4.32605	0.549936	7.86646	3.64811e-15	2.51644e-13
SOBP	376.88	-4.36852	0.442454	9.8734	5.42934e-23	1.37418e-20
SLC7A2	231.288	-4.37092	0.546491	7.99815	1.26303e-15	9.55739e-14
PAPPA	2192.34	-4.38327	0.175404	24.9896	7.9309e-138	5.82128e-134
MYOM1	45.4947	-4.47695	0.829406	5.39778	6.74702e-08	1.01899e-06
CYP1B1-AS1	152.3	-4.4872	0.443478	10.1182	4.58775e-24	1.40309e-21
DCN	17786.9	-4.51179	1.11631	4.04171	5.30639e-05	0.000375955
CRISPLD2	899.55	-4.52188	0.552505	8.18432	2.73855e-16	2.39297e-14
AC063944.1	61.9725	-4.52276	0.808233	5.59587	2.1952e-08	3.77349e-07
SEPTIN4-AS1	40.008	-4.55639	0.79819	5.7084	1.14041e-08	2.10846e-07
CRLF1	544.127	-4.56474	1.36185	3.35187	0.00080269	0.00373842
EYA1	177.007	-4.58644	1.12778	4.06678	4.76666e-05	0.000342342
GALNT18	33.2396	-4.60748	0.953345	4.83296	1.34515e-06	1.47584e-05
HECW1	112.856	-4.7804	1.31001	3.64914	0.000263117	0.00147426
TMTC1	559.146	-4.78227	0.286503	16.6919	1.50218e-62	3.67533e-59
LINC02516	65.2147	-4.78885	0.759597	6.30446	2.89196e-10	7.71889e-09
EPAS1	1316.57	-4.80977	0.324475	14.8232	1.03706e-49	1.52241e-46
SVEP1	1403.86	-4.81021	0.602616	7.98222	1.43721e-15	1.07644e-13
RIPOR3	291.918	-5.00344	0.814439	6.14342	8.07646e-10	1.9893e-08
ZNF521	60.5811	-5.17389	0.860414	6.01325	1.81835e-09	4.05852e-08
LINC00222	12.2956	-5.17674	1.83107	2.82717	0.00469618	0.0165155
DEPTOR	76.1298	-5.23256	0.785465	6.66173	2.70622e-11	8.90747e-10
FLVCR2	25.6695	-5.24091	1.34156	3.90657	9.36145e-05	0.000616104
Z69733.1	4.7797	-5.27868	2.01162	2.6241	0.00868789	0.0276656
AL158212.1	13.6147	-5.32908	1.67447	3.18254	0.00145988	0.00619393
CEMIP	3552.9	-5.33895	1.40275	3.80607	0.000141192	0.000864343
SERPING1	73.0045	-5.42855	0.827502	6.56017	5.37465e-11	1.67161e-09
ANGPT1	1198.65	-5.45715	0.666517	8.18757	2.66548e-16	2.35718e-14
MROH9	76.0819	-5.48891	0.98337	5.58173	2.38135e-08	4.03675e-07
C2orf76	5.79159	-5.54221	1.64019	3.379	0.000727492	0.00345394
IL18R1	64.2368	-5.57996	0.873973	6.3846	1.71849e-10	4.86317e-09
AC139887.5	6.02317	-5.60466	1.642	3.41331	0.000641779	0.00310934
ABCA6	189.637	-5.67885	0.531495	10.6847	1.20086e-26	4.63912e-24
C1S	370.1	-5.69925	0.729851	7.80879	5.77387e-15	3.71756e-13
NMRAL2P	6.517	-5.73034	2.02291	2.83272	0.00461533	0.0163418
DUSP4	89.9566	-5.75089	1.10092	5.22372	1.75367e-07	2.44714e-06
GALNT15	394.38	-5.75161	1.03671	5.54793	2.89072e-08	4.76807e-07
AC079950.1	6.76264	-5.78043	1.67528	3.45042	0.000559717	0.00278505
RETREG1	80.6491	-5.89033	1.21352	4.85392	1.21044e-06	1.34616e-05
COL21A1	307.263	-5.92923	0.860234	6.89259	5.47874e-12	2.05173e-10
ECM2	781.667	-5.97504	0.717848	8.32354	8.53776e-17	8.58454e-15
OVCH1	7.83463	-5.98099	1.80644	3.31093	0.000929854	0.00423658
THRB	8.23944	-6.06394	1.83406	3.3063	0.000945374	0.00429574
SOX5	23.6132	-6.13477	1.60185	3.8298	0.000128246	0.000799766
CCDC69	851.625	-6.14415	0.461754	13.3061	2.13356e-40	1.95754e-37
NRCAM	476.718	-6.15133	1.55116	3.96562	7.32042e-05	0.000497057
C1QTNF1	1415.62	-6.17472	0.962284	6.41674	1.39228e-10	3.99712e-09
PTGFR	584.395	-6.19037	0.975344	6.34686	2.19754e-10	6.01864e-09
AC009879.3	25.534	-6.24624	1.62624	3.84091	0.000122581	0.000769671
ATP8B4	9.89575	-6.32371	1.6783	3.76793	0.000164604	0.000990323
PDGFRL	10.4762	-6.40908	1.53845	4.16593	3.10093e-05	0.000235132
APOB	207.018	-6.46201	0.820194	7.87864	3.30954e-15	2.31352e-13
NPR3	1902.86	-6.53164	0.977436	6.68242	2.35022e-11	7.877e-10
CCDC148	12.2188	-6.63018	1.77177	3.74213	0.000182466	0.00107834
AC093772.1	12.8754	-6.70732	1.55369	4.31702	1.58147e-05	0.00013028
TSHZ2	13.4673	-6.77263	1.80284	3.75664	0.000172213	0.00103103
AL031686.1	13.8155	-6.81333	1.66728	4.0865	4.37927e-05	0.000318571
C3	590.628	-6.86924	0.441381	15.5631	1.29735e-54	2.38064e-51
ABCA3	15.3256	-6.9579	1.72828	4.02592	5.67527e-05	0.000398606
GCH1	17.5772	-7.15452	1.84348	3.88098	0.000104038	0.000672807
PCSK6	17.7038	-7.16316	1.90696	3.75633	0.00017242	0.00103143
RORB	18.1694	-7.1957	1.52209	4.7275	2.27299e-06	2.34323e-05
LAMA4	915.845	-7.41878	0.960406	7.72463	1.12181e-14	6.97805e-13
DEPP1	1203.74	-7.49646	0.766908	9.77492	1.44277e-22	3.41611e-20
MOV10L1	25.7618	-7.70621	1.84492	4.17699	2.95391e-05	0.000225851
KCNK3	359.889	-7.72532	1.7979	4.29685	1.7324e-05	0.000140818
KCNG2	29.7568	-7.9127	1.84096	4.29815	1.72233e-05	0.000140154
ST6GALNAC5	31.0867	-7.97593	1.79064	4.45423	8.41961e-06	7.47279e-05
AC004160.1	32.7728	-8.05341	1.59165	5.0598	4.19701e-07	5.339e-06
PTGIS	195.383	-8.18386	1.10238	7.4238	1.13806e-13	5.64415e-12
CCDC102B	39.6056	-8.32605	1.86395	4.46688	7.93671e-06	7.09567e-05
ADAMTS5	616.807	-8.53781	1.53033	5.57907	2.41812e-08	4.06421e-07
ZNF423	46.1471	-8.54621	2.21867	3.85194	0.000117184	0.000740216
TENM2	49.4624	-8.64475	1.48426	5.8243	5.73527e-09	1.14394e-07
SLC22A3	64.4836	-9.02892	2.36153	3.82333	0.00013166	0.000818011
LBP	69.5564	-9.13792	1.7375	5.25923	1.44657e-07	2.04188e-06
MMP28	96.6811	-9.61318	1.60718	5.98141	2.21214e-09	4.87602e-08
VIT	104.09	-9.71982	2.4296	4.00058	6.3187e-05	0.000436305
MAP3K8	120.369	-9.92948	1.569	6.32854	2.47497e-10	6.72824e-09
ROR2	240.652	-10.9289	1.49644	7.30323	2.80934e-13	1.33036e-11
MAOA	451.076	-11.8354	1.78178	6.64244	3.08534e-11	1.00651e-09
CXCL8	760.852	-12.5896	2.04084	6.1688	6.88104e-10	1.71792e-08
