# Supplementary material for: Integrative analysis reveals a lineage-specific circular RNA landscape for adipo-osteogenesis of human mesenchymal stem cells
Source: Stem Cell Res Ther. 2022 Mar 12;13:106. doi: 10.1186/s13287-022-02792-5 (PMC8917624; doi:10.1186/s13287-022-02792-5)
Supplement: Supplementary file 5 — Additional file 5. Table S4: Significantly differentially expressed circRNA genes in induced AMSCs from RiboMinus/RNase R data. [file 13287_2022_2792_MOESM5_ESM.xlsx]

## Sheet: AD speciific
Supplementary Table 4 Significantly differentially expressed host genes of circRNAs in induced AMSCs from RiboMinus/RNase R data.
	BaseMean	Log2FoldChange	lfcSE	stat	pvalue	padj
LPL	2212.99	14.9873	0.892273	16.7968	2.5773e-63	2.09506e-60
LGALS12	346.387	12.3114	0.863551	14.2567	4.07345e-46	1.49007e-43
CIDEC	1205.2	11.2831	0.543718	20.7518	1.18023e-95	2.87818e-92
ABCD2	123.279	9.85861	0.849828	11.6007	4.08633e-31	6.95247e-29
PDE3B	508.937	9.21682	0.507325	18.1675	9.33787e-74	1.1386e-70
AP002989.1	29.6492	8.76336	0.931753	9.40524	5.19119e-21	4.63156e-19
FMO2	108.332	8.57654	0.680285	12.6073	1.92559e-36	4.14342e-34
IGFBP5	1394.22	7.57941	1.22355	6.19459	5.84369e-10	1.33185e-08
PDGFD	99.0233	7.4035	1.28463	5.76313	8.25661e-09	1.52925e-07
ACACB	1992.94	7.1661	0.213161	33.6183	9.06044e-248	6.62862e-244
LIMCH1	47.4031	6.79814	0.798465	8.51402	1.68003e-17	1.05052e-15
GRIK2	10.4184	6.76299	1.03821	6.5141	7.31282e-11	1.94548e-09
TMEM132C	7.21869	6.71963	1.30762	5.13881	2.76486e-07	3.89744e-06
ITGA7	1245.92	6.55028	0.869739	7.53132	5.02318e-14	2.09998e-12
KCNK3	106.087	6.13047	0.563797	10.8735	1.54101e-27	2.12718e-25
PDE1A	38.7292	6.01646	0.666275	9.03	1.71676e-19	1.30832e-17
DAPK1	33.8826	5.98694	0.755581	7.92363	2.30675e-15	1.11028e-13
LBP	28.474	5.86995	0.777352	7.55121	4.31226e-14	1.82361e-12
LAMA4	1632.1	5.82841	0.516397	11.2867	1.52661e-29	2.32681e-27
PPARGC1A	12.8711	5.81276	0.934558	6.21979	4.97807e-10	1.1615e-08
ABCA3	15.4647	5.75024	0.822168	6.994	2.67159e-12	8.49798e-11
AC007953.1	3.60483	5.71586	1.53234	3.73014	0.000191371	0.00128565
SMAD6	246.585	5.68201	0.26183	21.7012	2.00001e-104	7.31604e-101
C1DP5	23.0778	5.42869	0.637579	8.51454	1.6725e-17	1.05052e-15
LIPE	614.142	5.41028	0.320497	16.8809	6.21759e-64	5.68599e-61
ITGA8	42.7364	5.39843	0.748693	7.21047	5.57577e-13	1.99962e-11
CRLF1	1345.53	5.27675	0.359277	14.6871	7.79511e-49	3.35465e-46
SLC2A12	50.4301	5.23771	0.661953	7.91251	2.52251e-15	1.20619e-13
AC138123.1	2.42566	5.15261	1.99973	2.57665	0.00997642	0.0341063
ZNF385B	2.42703	5.14382	1.72158	2.98785	0.0028095	0.0121912
SORBS1	109.944	5.05186	0.487557	10.3616	3.70729e-25	4.44632e-23
TSPAN15	79.4246	4.98975	1.17653	4.24107	2.22457e-05	0.000199334
VIT	17.3864	4.98472	0.97879	5.09274	3.52923e-07	4.87439e-06
WDR93	3.07301	4.97164	1.67351	2.97078	0.00297045	0.0127134
COL21A1	172.107	4.94843	0.433173	11.4237	3.18476e-30	4.95738e-28
SETBP1	1272.79	4.93531	0.721915	6.83641	8.12004e-12	2.4548e-10
FMO3	25.3246	4.93472	0.597243	8.2625	1.4265e-16	7.84681e-15
MCTP1	382.153	4.93083	0.523239	9.42368	4.35553e-21	3.98313e-19
CDC37L1-DT	2.06249	4.92999	1.67968	2.93508	0.00333461	0.0139725
CORIN	564.112	4.89215	0.37562	13.0242	8.91392e-39	2.10368e-36
AC093865.1	2.7022	4.81164	1.57326	3.05839	0.0022253	0.010062
APOB	8.25359	4.78585	1.04047	4.5997	4.23091e-06	4.59248e-05
CDON	263.293	4.70619	0.290534	16.1984	5.17574e-59	2.91275e-56
NOTCH3	387.219	4.65665	0.567595	8.20418	2.32177e-16	1.23087e-14
TGFBR3	466.393	4.63148	0.285604	16.2165	3.85785e-59	2.352e-56
COL5A3	9228.03	4.57298	0.320445	14.2707	3.33231e-46	1.28312e-43
GYG2	149.357	4.54916	0.540597	8.41507	3.92648e-17	2.37406e-15
ADAMTS9	66.6215	4.53877	0.357517	12.6952	6.28483e-37	1.39333e-34
EBF1	291.266	4.48489	0.28973	15.4796	4.76711e-54	2.49115e-51
MAOA	649.265	4.4653	0.727365	6.13901	8.30355e-10	1.84087e-08
ACVR1C	44.7438	4.43864	0.437575	10.1437	3.53308e-24	4.10286e-22
EEPD1	67.3825	4.28937	0.472002	9.0876	1.01251e-19	7.79737e-18
SLC22A3	104.457	4.27711	0.625717	6.83554	8.16943e-12	2.45957e-10
LINC00158	7.15571	4.27363	0.918812	4.65126	3.29913e-06	3.74209e-05
DEPTOR	355.224	4.24894	0.916953	4.63376	3.59088e-06	4.01695e-05
PTK2B	267.032	4.21962	0.422955	9.97651	1.93134e-23	2.10891e-21
AC009126.1	90.732	4.21332	0.315929	13.3363	1.4238e-40	4.16661e-38
PDE3A	83.285	4.14416	0.415264	9.97958	1.87259e-23	2.07574e-21
ACSF2	438.501	4.12324	0.309329	13.3296	1.55707e-40	4.38136e-38
RNF150	138.205	4.11871	0.49571	8.30871	9.6746e-17	5.44457e-15
ABCA8	213.687	4.09658	1.10496	3.70746	0.00020935	0.0013949
PLAAT3	190.92	4.06749	0.452792	8.98312	2.63198e-19	1.92556e-17
EYA2	21.1995	4.06527	0.711772	5.71148	1.12e-08	2.0232e-07
TLE2	95.314	4.04872	0.484909	8.34943	6.85925e-17	4.01458e-15
NR1H3	292.501	4.04864	0.348245	11.6258	3.04612e-31	5.30605e-29
SELENBP1	282.49	3.99855	0.219285	18.2345	2.74568e-74	4.01747e-71
DMD	850.858	3.96272	0.87987	4.50376	6.67621e-06	6.87932e-05
FLVCR2	41.8274	3.926	0.512966	7.65354	1.95527e-14	8.53913e-13
SPON1	954.363	3.89761	0.274056	14.2219	6.69639e-46	2.33289e-43
SCN4A	12.8105	3.81319	1.46446	2.60381	0.0092194	0.0320423
EPHX1	84.1362	3.80672	0.463571	8.21171	2.18052e-16	1.18168e-14
STOX1	22.4856	3.80466	0.865392	4.39645	1.10033e-05	0.000107048
GPC4	23.79	3.79714	0.611315	6.21144	5.25024e-10	1.20034e-08
AC062004.1	12.2764	3.77347	1.05775	3.56746	0.000360455	0.00219392
ENPEP	9.98104	3.74906	1.10453	3.39427	0.000688121	0.00376255
GPD1L	214.119	3.7448	0.266737	14.0393	8.96148e-45	2.9801e-42
MID1	221.357	3.72465	0.354753	10.4993	8.70438e-26	1.11721e-23
PLXNA4	565.269	3.71181	0.727043	5.10535	3.30176e-07	4.60986e-06
EMX2OS	275.501	3.69759	0.552968	6.68679	2.28112e-11	6.4435e-10
PRUNE2	196.352	3.67059	0.476567	7.70216	1.33786e-14	6.00476e-13
PIK3C2B	103.065	3.66052	0.405685	9.02305	1.82918e-19	1.37962e-17
SAMHD1	1140.33	3.64863	0.373131	9.77841	1.39377e-22	1.43617e-20
NID1	3070.15	3.64518	0.25301	14.4073	4.65877e-47	1.89353e-44
CCDC69	465.062	3.63648	0.399098	9.11173	8.10765e-20	6.31017e-18
ZNF423	57.8497	3.62102	0.701739	5.16007	2.46853e-07	3.52042e-06
TRHDE	141.001	3.61754	0.551276	6.56212	5.3047e-11	1.43738e-09
PLEKHH2	154.076	3.60688	1.01007	3.57092	0.000355732	0.00216698
ATP9A	319.876	3.59543	0.300682	11.9576	5.92657e-33	1.08397e-30
PPARG	586.226	3.57302	1.05735	3.37922	0.000726918	0.00391027
NEDD9	527.68	3.55533	0.335689	10.5912	3.27501e-26	4.35635e-24
SLIT3	170.361	3.55416	0.575327	6.17763	6.50689e-10	1.46927e-08
ECM2	151.873	3.55333	0.240154	14.7961	1.55332e-49	7.57608e-47
KIAA1217	119.261	3.54875	0.309685	11.4592	2.11379e-30	3.36185e-28
AP002026.1	141.649	3.53961	0.411141	8.60925	7.35417e-18	4.80385e-16
AC079950.1	2.66507	3.52637	1.32911	2.65318	0.00797372	0.0285167
AF165147.1	57.9227	3.51427	0.629538	5.58229	2.37369e-08	4.06696e-07
SYNE2	153.569	3.51076	0.443954	7.90793	2.61693e-15	1.24321e-13
PTGIS	25.0281	3.47287	0.717819	4.83809	1.31092e-06	1.60918e-05
AC079760.2	3.79569	3.4482	1.30904	2.63415	0.00843485	0.0298561
SORBS2	87.4747	3.43679	0.552577	6.21957	4.98511e-10	1.1615e-08
PYGM	25.2886	3.42628	0.531596	6.44528	1.15388e-10	3.01493e-09
FGD4	1267.74	3.37926	0.400012	8.4479	2.96597e-17	1.82345e-15
ACTA2	290.783	3.29874	0.444332	7.42406	1.13587e-13	4.44388e-12
EYA1	8.77757	3.27725	0.796923	4.11238	3.91608e-05	0.000327879
PTPRQ	12.7859	3.23201	0.779259	4.14754	3.36062e-05	0.000287307
LAMA3	58.9865	3.2273	0.70365	4.58651	4.50707e-06	4.87056e-05
REV3L	1512.86	3.18889	0.239775	13.2995	2.33136e-40	6.31713e-38
ARHGAP6	54.7752	3.18046	0.511757	6.21478	5.13975e-10	1.18382e-08
PLA2G4A	78.4007	3.15024	0.466732	6.74957	1.48281e-11	4.35673e-10
AL008633.1	12.886	3.13832	0.741706	4.23122	2.32425e-05	0.000207369
PDE7B	212.711	3.11609	0.612801	5.085	3.67629e-07	5.03666e-06
DUSP4	181.574	3.09034	0.975351	3.16843	0.00153263	0.00739208
SVEP1	1197.9	3.08039	0.428694	7.18554	6.69439e-13	2.38908e-11
RETREG1	61.4377	3.07878	0.637212	4.83164	1.35413e-06	1.65747e-05
PDE1C	34.0739	3.06799	0.470593	6.5194	7.05881e-11	1.88475e-09
GHR	88.5013	3.03896	0.395077	7.69206	1.44785e-14	6.41966e-13
ALDH5A1	13.6939	3.01395	0.790957	3.81051	0.000138678	0.000974607
UNC79	9.25284	3.01315	0.821848	3.66631	0.000246075	0.00159458
WDR63	19.7221	3.01289	0.985015	3.05873	0.00222277	0.0100568
COL12A1	5077.64	3.01228	0.182092	16.5426	1.81053e-61	1.20417e-58
ACER2	109.374	2.99267	0.43239	6.92124	4.47713e-12	1.39382e-10
APCDD1	758.817	2.98514	0.973941	3.06501	0.00217659	0.00989066
CACNB2	44.8137	2.97543	0.694086	4.28683	1.81238e-05	0.000167205
FAXDC2	73.3078	2.96677	0.399002	7.43548	1.04191e-13	4.09818e-12
ITGA1	109.657	2.93079	0.417947	7.01235	2.34346e-12	7.51964e-11
SESN3	148.135	2.92034	0.485663	6.0131	1.82008e-09	3.77216e-08
TET1	421.971	2.90944	0.808697	3.59769	0.000321056	0.00199732
SOX5	215.937	2.90715	0.314491	9.24401	2.3743e-20	1.97391e-18
TNFRSF19	32.8227	2.89442	0.988182	2.92903	0.00340016	0.0142309
PBX4	9.2301	2.87996	0.986943	2.91806	0.00352214	0.0146077
ASS1	1246.96	2.87543	0.212091	13.5575	7.15342e-42	2.27541e-39
HADH	176.681	2.87311	0.383648	7.48892	6.94429e-14	2.78695e-12
MAP2K6	34.3832	2.85916	0.697539	4.09892	4.15076e-05	0.000345099
SORT1	744.255	2.85824	0.236551	12.083	1.29959e-33	2.50205e-31
ANGPT1	406.213	2.85052	0.172027	16.5702	1.14359e-61	8.36648e-59
PLEKHA7	23.8004	2.82106	0.512462	5.50491	3.69354e-08	6.12742e-07
ABCC9	229.7	2.81409	0.397551	7.07856	1.45657e-12	4.88821e-11
ALDH4A1	388.358	2.79847	0.223075	12.545	4.23539e-36	8.85317e-34
PARD3B	586.299	2.79049	0.256212	10.8914	1.2673e-27	1.783e-25
STS	127.116	2.79023	0.298526	9.34669	9.04337e-21	7.78368e-19
PLPP1	296.239	2.78007	0.228805	12.1504	5.70805e-34	1.12865e-31
OLFML2A	105.641	2.7437	0.612636	4.47852	7.51633e-06	7.58475e-05
CAT	274.05	2.73172	0.261753	10.4362	1.694e-25	2.10056e-23
ATP8B4	8.65584	2.71133	0.785808	3.45038	0.000559806	0.00318719
HSPG2	2629.68	2.70354	0.360789	7.49342	6.71034e-14	2.72738e-12
YPEL1	16.3631	2.69185	0.9259	2.90728	0.00364589	0.0150442
SCUBE3	85.6908	2.69145	0.547169	4.91886	8.70515e-07	1.10185e-05
SIM1	104.109	2.69124	0.322949	8.33333	7.85975e-17	4.45752e-15
GTF2IP14	4.79077	2.68915	0.949591	2.83191	0.00462716	0.018388
PLTP	249.373	2.67942	0.381278	7.02747	2.10308e-12	6.80804e-11
C1QTNF1	1350.42	2.67745	0.5193	5.15588	2.52449e-07	3.58624e-06
CCDC158	6.38363	2.66997	0.972474	2.74554	0.00604105	0.0225607
CALCRL	43.238	2.66531	0.355259	7.50246	6.2633e-14	2.57429e-12
AC063944.1	17.0061	2.65367	0.861869	3.07898	0.00207714	0.00953944
GPAM	998.032	2.65203	0.341537	7.76498	8.16557e-15	3.71052e-13
AC004083.1	13.4561	2.64261	1.0921	2.41974	0.0155315	0.0488095
ABCA9	74.5009	2.64083	0.576355	4.58195	4.60659e-06	4.96403e-05
STAT5A	207.544	2.62196	0.218718	11.9878	4.11458e-33	7.71853e-31
PABPC5-AS1	25.1767	2.61005	0.524705	4.97431	6.54809e-07	8.41931e-06
TTC39C	1483.43	2.61004	0.280251	9.31322	1.24013e-20	1.04285e-18
RETSAT	1626.61	2.60622	0.197777	13.1776	1.18161e-39	2.98091e-37
AL136309.1	5.07544	2.59415	0.87709	2.95768	0.00309966	0.0131614
ABAT	48.1275	2.59225	0.509019	5.09264	3.5312e-07	4.87439e-06
FANK1	27.4381	2.57924	0.684826	3.76627	0.000165702	0.00113086
ARHGAP26	476.616	2.57844	0.365411	7.05629	1.71005e-12	5.63546e-11
COLGALT2	18.781	2.57012	0.714782	3.59567	0.000323553	0.00200773
SLC29A4	86.5591	2.56677	0.550148	4.66559	3.07726e-06	3.52349e-05
CAMK1	358.258	2.56648	0.383608	6.69036	2.22619e-11	6.31272e-10
AOX1	1130.22	2.56116	0.273035	9.38034	6.57611e-21	5.72748e-19
GRIA1	8.38025	2.55698	0.86863	2.94369	0.00324322	0.0136443
CEP70	899.842	2.55288	0.265995	9.59746	8.19379e-22	8.10078e-20
PECR	85.9717	2.55068	0.3402	7.49761	6.4994e-14	2.6564e-12
NTN1	83.8473	2.53516	0.416685	6.08411	1.17139e-09	2.52799e-08
PIK3R1	735.266	2.52763	0.256211	9.86543	5.87823e-23	6.23263e-21
RNF217-AS1	46.0076	2.51878	0.495508	5.08323	3.7108e-07	5.07443e-06
DCLK1	24.9966	2.50689	0.502985	4.98402	6.22768e-07	8.0842e-06
SHMT1	217.533	2.49342	0.28411	8.77627	1.68986e-18	1.17743e-16
PPL	32.9794	2.48113	0.633069	3.91921	8.88386e-05	0.000665243
ADGRL1	113.364	2.44558	0.518639	4.71538	2.41263e-06	2.82413e-05
GGT5	176.856	2.43885	0.343095	7.10839	1.17401e-12	3.99491e-11
KATNAL2	90.1088	2.42869	0.652691	3.72104	0.000198404	0.00132923
CCDC102B	15.23	2.4263	0.675526	3.59172	0.000328504	0.00203328
GLIS1	101.578	2.42003	0.430202	5.62534	1.85145e-08	3.23275e-07
AK9	44.37	2.41365	0.450574	5.35684	8.469e-08	1.32392e-06
GSN	3162.85	2.41089	0.458541	5.25774	1.45837e-07	2.19085e-06
KITLG	407.062	2.40365	0.98288	2.44552	0.0144644	0.0463114
HLA-DMA	19.2313	2.3938	0.664434	3.60277	0.000314845	0.00196536
MYO1D	1818.55	2.38216	0.341291	6.97985	2.95503e-12	9.35888e-11
FAM214A	109.15	2.37593	0.325465	7.30013	2.87482e-13	1.06762e-11
SIK2	612.461	2.34601	0.221559	10.5886	3.36502e-26	4.39616e-24
TLN2	682.951	2.34353	0.224168	10.4543	1.4001e-25	1.76605e-23
USP33	1499.57	2.34072	0.131453	17.8066	6.28469e-71	6.5684e-68
ARMC2	148.243	2.34013	0.330435	7.08198	1.4211e-12	4.79435e-11
AC073107.1	30.0801	2.33563	0.79538	2.93649	0.00331948	0.0139171
KIF7	748.161	2.33538	0.244498	9.55173	1.27546e-21	1.24417e-19
AC138207.8	6.24415	2.3303	0.953921	2.44286	0.0145713	0.0465111
LAMA2	1199.9	2.31082	0.263554	8.7679	1.82031e-18	1.25636e-16
SLC9B1	37.0645	2.3075	0.514982	4.48074	7.43846e-06	7.53384e-05
LEPR	66.5585	2.30604	0.577134	3.99567	6.45128e-05	0.000504787
AC096642.2	20.2227	2.30423	0.766945	3.00442	0.00266085	0.0116707
TMEM170B	112.771	2.2996	0.298617	7.70084	1.35172e-14	6.02998e-13
EDIL3-DT	7.74157	2.2953	0.873835	2.62669	0.00862192	0.0303551
NFIB	230.949	2.27614	0.478537	4.75646	1.97015e-06	2.33608e-05
UNG	183.731	2.27183	0.260796	8.71114	3.00837e-18	2.05694e-16
MTARC2	38.0674	2.2576	0.703206	3.21044	0.00132532	0.0065558
CCDC68	9.87409	2.25204	0.881033	2.55613	0.0105842	0.0357338
ABCA10	43.0687	2.25009	0.635168	3.54252	0.000396322	0.00237663
AC139795.1	102.936	2.2456	0.46193	4.86134	1.16597e-06	1.4458e-05
KCNT2	16.5852	2.2262	0.565718	3.93518	8.31347e-05	0.000630273
C14orf39	5.62887	2.20882	0.775187	2.8494	0.00438017	0.0175783
BOC	109.646	2.20415	0.346932	6.35326	2.10795e-10	5.24551e-09
SERPINF1	1875.52	2.1937	0.244056	8.9885	2.50623e-19	1.85208e-17
DOCK11	617.572	2.19186	0.176486	12.4195	2.04909e-35	4.16421e-33
CYP1B1-AS1	56.5591	2.19147	0.42843	5.1151	3.13567e-07	4.39474e-06
LINC01239	24.825	2.18426	0.613968	3.55761	0.000374241	0.0022609
NID2	696.222	2.18337	0.311216	7.01562	2.28932e-12	7.37828e-11
ALDH2	224.128	2.18287	0.5907	3.69539	0.000219547	0.00144834
AC009879.3	17.4521	2.15977	0.819164	2.63656	0.0083752	0.0297153
PIR	53.7042	2.14864	0.319072	6.73403	1.65023e-11	4.81e-10
RECK	235.729	2.1408	0.444206	4.81938	1.44002e-06	1.75586e-05
RHOBTB3	6152.36	2.1266	0.35437	6.00108	1.96006e-09	4.02804e-08
PRKD1	266.899	2.11638	0.226974	9.32434	1.11678e-20	9.50041e-19
CYBRD1	645.818	2.11049	0.234016	9.01856	1.90586e-19	1.42279e-17
SPTBN1	2775.05	2.10387	0.344138	6.11344	9.7509e-10	2.13586e-08
LAMC1	7071.17	2.10156	0.227813	9.22493	2.83736e-20	2.33237e-18
SMAD9	23.0759	2.08945	0.427842	4.88368	1.04122e-06	1.30886e-05
MDGA1	66.8947	2.08694	0.351917	5.93019	3.02593e-09	5.95099e-08
PHLDB1	1494.37	2.08021	0.280707	7.41061	1.25716e-13	4.89223e-12
KLHDC1	142.112	2.06894	0.478928	4.31994	1.56075e-05	0.000146955
LIFR	531.842	2.06465	0.574539	3.59357	0.000326176	0.00202229
SDC2	518.207	2.05205	0.369083	5.55986	2.69989e-08	4.56175e-07
MFGE8	1966.54	2.04794	0.281105	7.2853	3.20961e-13	1.17998e-11
RAB40A	20.1166	2.0411	0.677401	3.01314	0.00258562	0.0113817
CDC14B	1660.66	2.03589	0.391336	5.2024	1.96729e-07	2.85569e-06
ZBTB20	1425.66	2.03524	0.390271	5.21495	1.83868e-07	2.69574e-06
PCYOX1	513.451	2.03168	0.196329	10.3483	4.25817e-25	5.02463e-23
PCDH18	488.658	2.01535	0.283364	7.11224	1.14178e-12	3.92173e-11
SPATA22	23.8239	2.01172	0.748207	2.68872	0.00717258	0.0261588
SPARC	17354.4	2.00471	0.383808	5.22322	1.75836e-07	2.58317e-06
CDKL4	236.396	1.99917	0.331075	6.03842	1.55628e-09	3.27177e-08
CMTM8	20.4735	1.99842	0.811727	2.46194	0.0138187	0.0445561
PLXND1	1210.28	1.99787	0.212788	9.38899	6.0577e-21	5.33953e-19
LFNG	49.8485	1.99148	0.746959	2.66611	0.00767339	0.0277227
CACHD1	159.254	1.99103	0.437335	4.55265	5.29749e-06	5.60064e-05
TLE1	402.308	1.99033	0.343299	5.79766	6.72482e-09	1.26475e-07
CUL4B	343.446	1.98571	0.262062	7.57727	3.52889e-14	1.50979e-12
LINC01301	12.0732	1.98544	0.673805	2.94662	0.00321271	0.0135627
TNFRSF21	381.607	1.97906	0.358859	5.51486	3.49052e-08	5.80378e-07
IL16	41.5046	1.9784	0.620085	3.19053	0.00142014	0.00696388
SYTL2	26.4032	1.9741	0.512779	3.84981	0.000118211	0.000849541
AC107223.1	23.5102	1.96926	0.560046	3.51624	0.000437701	0.00258452
SOS1	228.718	1.96838	0.20675	9.5206	1.72178e-21	1.63591e-19
SRP54-AS1	18.7066	1.96721	0.577365	3.40722	0.000656287	0.00363742
SLC9A9	27.4337	1.96492	0.667281	2.94467	0.00323302	0.013617
SULF2	413.762	1.96265	0.383117	5.12284	3.00962e-07	4.22617e-06
CDHR3	28.7786	1.94289	0.668873	2.90472	0.00367583	0.0151421
MYOM1	53.4947	1.94217	0.620444	3.13029	0.00174633	0.00822675
STOM	508.742	1.94176	0.417898	4.6465	3.37619e-06	3.80589e-05
ANKDD1B	15.5166	1.93811	0.735834	2.63389	0.00844122	0.0298626
DLAT	718.87	1.92433	0.172513	11.1547	6.79226e-29	1.01413e-26
LRRC20	93.4934	1.91913	0.243245	7.8897	3.02922e-15	1.42979e-13
SMIM14	851.547	1.91826	0.166616	11.5131	1.13394e-30	1.84354e-28
TSGA10	32.6944	1.91625	0.350804	5.46244	4.69624e-08	7.66913e-07
DIRC3	43.639	1.91297	0.44982	4.25276	2.11156e-05	0.000190249
OVCH1	17.0807	1.91217	0.564448	3.38769	0.000704851	0.00382862
SNRK	283.33	1.9075	0.279312	6.82927	8.53505e-12	2.55912e-10
SPATA6	113.146	1.90465	0.296296	6.42818	1.29137e-10	3.35024e-09
NFASC	60.1352	1.89724	0.66687	2.84499	0.00444123	0.0177844
COL24A1	66.8964	1.89591	0.431434	4.39444	1.1106e-05	0.000107761
HSDL2	327.16	1.89163	0.189286	9.9935	1.62725e-23	1.83153e-21
LINC02384	14.7539	1.88824	0.707067	2.67053	0.00757312	0.0274554
AL353743.1	32.1229	1.88453	0.541296	3.48152	0.000498575	0.00288118
ABCA6	205.111	1.88434	0.460805	4.08923	4.32806e-05	0.000355971
ZNF208	27.8386	1.88379	0.556073	3.38766	0.000704914	0.00382862
CCDC146	82.4117	1.88192	0.328323	5.73191	9.93061e-09	1.81631e-07
DIXDC1	180.633	1.87952	0.292843	6.41818	1.37914e-10	3.56528e-09
LINC02516	51.5798	1.87704	0.592496	3.16802	0.00153481	0.00739216
GSE1	415.394	1.87676	0.203773	9.21005	3.25975e-20	2.62069e-18
EFCAB6	46.3311	1.87019	0.492786	3.79513	0.000147567	0.00102332
CARMIL1	213.164	1.8695	0.391681	4.773	1.815e-06	2.16262e-05
ARHGEF4	35.9029	1.86684	0.519851	3.59111	0.000329268	0.00203629
CEP126	23.9496	1.8667	0.629322	2.96621	0.0030149	0.0128537
KAZN	80.0934	1.86028	0.25497	7.29609	2.96249e-13	1.09463e-11
STAMBPL1	262.175	1.85802	0.22631	8.21008	2.21044e-16	1.18909e-14
COL8A1	8526.67	1.85337	0.250813	7.38945	1.47432e-13	5.61779e-12
ALDH6A1	163.049	1.85253	0.296216	6.25399	4.00109e-10	9.58765e-09
SH3D19	357.253	1.84933	0.269987	6.84967	7.40194e-12	2.27532e-10
TTC41P	14.3052	1.84132	0.624312	2.94936	0.00318435	0.0134741
EFEMP1	727.253	1.83709	0.550121	3.33944	0.000839487	0.00440896
AC026273.1	254.978	1.8368	0.365608	5.02395	5.06193e-07	6.70889e-06
ETFDH	117.205	1.83561	0.331125	5.54355	2.964e-08	4.98496e-07
SLC25A20	90.8798	1.83058	0.327019	5.59777	2.17124e-08	3.75527e-07
SCARF1	33.4783	1.82949	0.538273	3.39881	0.000676787	0.00372844
ZFHX4	494.468	1.82169	0.445754	4.08675	4.37453e-05	0.00035879
EPHA4	162.378	1.82033	0.462778	3.93349	8.37223e-05	0.000632761
AC106791.3	78.9942	1.81017	0.485138	3.73126	0.000190526	0.00128114
IMPG2	98.9144	1.80848	0.563582	3.20891	0.00133239	0.00658189
SSH2	368.172	1.80693	0.196024	9.21792	3.02923e-20	2.46242e-18
NAALADL2	130.781	1.80596	0.401403	4.49912	6.82354e-06	7.00155e-05
ZNF135	46.9734	1.79859	0.60362	2.97967	0.00288555	0.01244
AP3B2	20.2641	1.79398	0.52925	3.38966	0.000699792	0.00381212
HFM1	16.5352	1.79309	0.533074	3.36368	0.000769119	0.00409525
ADGRB2	51.2546	1.79283	0.495729	3.61655	0.000298552	0.00188294
SLC27A1	230.622	1.78951	0.172668	10.3639	3.61876e-25	4.41248e-23
PTPRS	807.454	1.78703	0.227331	7.86091	3.81346e-15	1.78842e-13
YPEL2	357.45	1.78594	0.211309	8.45179	2.86882e-17	1.77867e-15
NEBL	386.363	1.78559	0.404977	4.40911	1.03798e-05	0.000101794
DDR1	117.07	1.78168	0.547742	3.25278	0.00114282	0.0057701
CCDC126	249.306	1.78148	0.293155	6.07692	1.22515e-09	2.63623e-08
TSPAN14	236.741	1.78044	0.248247	7.17204	7.38865e-13	2.62405e-11
SSBP2	179.16	1.7804	0.268141	6.63979	3.1414e-11	8.73858e-10
LRP5	514.681	1.77957	0.221843	8.02174	1.04258e-15	5.22434e-14
ALDH3A2	315.137	1.77819	0.199317	8.9214	4.6041e-19	3.23881e-17
LINC01695	10.3923	1.77627	0.726236	2.44586	0.0144506	0.0462874
MYLK	530.065	1.7731	0.291208	6.08879	1.13769e-09	2.46253e-08
MAPK10	42.692	1.77052	0.506783	3.49364	0.000476487	0.00277325
TMTC2	58.1372	1.77029	0.450951	3.92569	8.64827e-05	0.000650265
SPAG16	247.405	1.75137	0.233877	7.48841	6.97117e-14	2.78695e-12
AGFG2	208.436	1.75122	0.346385	5.0557	4.28824e-07	5.76705e-06
MEIS1	257.958	1.74679	0.283046	6.17139	6.76913e-10	1.52378e-08
ANKAR	460.75	1.74138	0.280148	6.21594	5.10196e-10	1.1812e-08
RBMS3	322.123	1.73418	0.209372	8.28275	1.20366e-16	6.72213e-15
SLC22A23	74.9342	1.73355	0.471326	3.67803	0.000235047	0.00153262
ZNF491	39.7375	1.73311	0.569892	3.04113	0.00235695	0.0105118
FAT4	494.987	1.72984	0.255303	6.77563	1.23862e-11	3.66874e-10
PHLDB2	577.64	1.72968	0.237743	7.27544	3.45291e-13	1.25057e-11
TBC1D16	835.533	1.72359	0.251111	6.86387	6.70178e-12	2.06878e-10
TCEANC	89.1345	1.72263	0.32293	5.33438	9.58697e-08	1.48914e-06
NFIA	237.263	1.72249	0.206478	8.34224	7.2898e-17	4.23271e-15
ACER3	184.365	1.72087	0.333702	5.1569	2.5107e-07	3.5736e-06
ANKS1B	29.1532	1.70643	0.611124	2.79229	0.00523371	0.0202806
LNPEP	590.959	1.70312	0.18086	9.4168	4.65026e-21	4.20016e-19
ECHDC3	67.8293	1.70288	0.50352	3.38195	0.000719723	0.00388788
ACSL1	1432.45	1.70192	0.458475	3.71214	0.000205516	0.00137311
GPLD1	11.4969	1.69719	0.687308	2.46933	0.0135367	0.0438708
MAN2B1	651.453	1.69564	0.133472	12.7041	5.61194e-37	1.28303e-34
ACOX1	476.15	1.69295	0.215801	7.84498	4.33035e-15	2.00512e-13
TMEM38A	35.4144	1.69291	0.372257	4.5477	5.42354e-06	5.70915e-05
TXNDC16	92.2658	1.68583	0.400807	4.20611	2.59809e-05	0.000227092
AC135983.3	1944.99	1.68313	0.38143	4.41267	1.02102e-05	0.000100265
HAGH	79.5236	1.68304	0.337697	4.98388	6.23221e-07	8.0842e-06
ZNF14	12.9083	1.6774	0.662834	2.53064	0.0113854	0.0381389
ZNF418	174.83	1.66673	0.449349	3.70921	0.000207905	0.00138781
HNMT	76.7516	1.66555	0.594934	2.79956	0.00511721	0.019903
THRB	104.868	1.66423	0.684269	2.43212	0.0150107	0.0475198
CCDC80	5200.13	1.66405	0.667392	2.49336	0.0126541	0.0415705
TNS2	590.732	1.65808	0.207379	7.9954	1.29153e-15	6.34148e-14
ACVR2A	554.036	1.65512	0.330679	5.00522	5.57992e-07	7.32903e-06
TMEM135	293.796	1.64884	0.291456	5.65725	1.53815e-08	2.73797e-07
ADAMTS7	225.014	1.64877	0.262543	6.27998	3.3861e-10	8.23013e-09
DAPK2	30.1463	1.64863	0.571537	2.88455	0.0039197	0.0159936
LRRC8B	146.939	1.64135	0.528368	3.10644	0.00189353	0.00879001
FBN2	4596.49	1.63944	0.188565	8.69431	3.48959e-18	2.34219e-16
BMPER	327.863	1.63768	0.528359	3.09956	0.00193806	0.00897966
LPAR1	6519.22	1.63703	0.293399	5.57955	2.41147e-08	4.11243e-07
ATP2B4	990.272	1.63638	0.209911	7.79557	6.41175e-15	2.93177e-13
TRIM62	17.4918	1.63078	0.648247	2.51567	0.0118806	0.0394903
ZNF572	33.4173	1.62936	0.439621	3.70628	0.000210324	0.00139884
TBC1D8	93.7246	1.62748	0.276471	5.8866	3.94211e-09	7.64999e-08
Z68871.1	107.317	1.62201	0.496644	3.26595	0.00109099	0.00555828
KCNMB2-AS1	61.1883	1.61999	0.360254	4.49679	6.89878e-06	7.05895e-05
TNS1	966.678	1.61942	0.299776	5.40211	6.58621e-08	1.04749e-06
MAGI1	291.257	1.61733	0.425286	3.80291	0.000143005	0.000997507
ATF7IP2	58.5456	1.59505	0.576332	2.7676	0.00564713	0.0214398
ZFPM2	74.3463	1.59367	0.373097	4.27147	1.94188e-05	0.000177142
WDR78	247.682	1.59249	0.279262	5.70248	1.18079e-08	2.12775e-07
SNTB2	736.458	1.58257	0.167164	9.4672	2.87435e-21	2.69599e-19
USP53	291.171	1.58104	0.347333	4.55193	5.3157e-06	5.61178e-05
CPM	346.752	1.57717	0.467302	3.37506	0.000737996	0.00395955
PDZRN3	213.096	1.57444	0.259452	6.06831	1.2926e-09	2.75704e-08
PPP2R1B	380.469	1.57285	0.183508	8.571	1.0259e-17	6.58378e-16
THRA	444.753	1.56803	0.229313	6.83794	8.03383e-12	2.44898e-10
FAR2	29.701	1.56737	0.520044	3.01392	0.00257892	0.011359
FSTL1	6805.06	1.56713	0.143221	10.942	7.25633e-28	1.06175e-25
GRK3	172.939	1.56683	0.222478	7.0426	1.88686e-12	6.16262e-11
GBE1	662.147	1.56536	0.195726	7.99769	1.26775e-15	6.26678e-14
NEGR1	94.5977	1.56526	0.494491	3.1654	0.00154868	0.00744423
VANGL1	261.085	1.56437	0.314144	4.9798	6.36508e-07	8.22737e-06
TMEM45A	221.558	1.56409	0.221982	7.04602	1.84107e-12	6.04004e-11
C1orf198	797.661	1.56098	0.227014	6.87614	6.14974e-12	1.90642e-10
PROSER2	80.4914	1.55696	0.286883	5.42715	5.72607e-08	9.20702e-07
LINC00869	136.385	1.55625	0.436685	3.56378	0.000365556	0.00221968
PLA2R1	152.011	1.55447	0.259845	5.98231	2.20001e-09	4.45853e-08
CHP1	597.684	1.55259	0.249037	6.23437	4.53591e-10	1.06703e-08
TMEM131L	71.9451	1.55016	0.323974	4.78483	1.71132e-06	2.05922e-05
TSC22D1	571.563	1.54886	0.243671	6.35637	2.06581e-10	5.15819e-09
RHOD	90.9806	1.54656	0.542679	2.84986	0.00437383	0.0175722
DTWD1	101.472	1.54368	0.480508	3.2126	0.00131539	0.00651109
SPATA7	240.397	1.54257	0.279118	5.52658	3.26539e-08	5.46673e-07
APLF	834.425	1.53634	0.333306	4.60941	4.03814e-06	4.44257e-05
STRBP	32.6972	1.53587	0.477167	3.21873	0.00128761	0.00638654
LACTB2	53.7249	1.5344	0.306836	5.00072	5.71157e-07	7.4885e-06
HACD2	161.647	1.53437	0.34062	4.50463	6.64896e-06	6.87059e-05
PPP1R12B	420.101	1.53383	0.190448	8.05384	8.02375e-16	4.07651e-14
C2CD6	98.0994	1.52398	0.251043	6.07058	1.27452e-09	2.72644e-08
CFH	427.01	1.5231	0.248475	6.12981	8.79865e-10	1.94474e-08
CATSPERE	119.12	1.52235	0.271355	5.6102	2.02092e-08	3.51188e-07
NR2F1	338.844	1.517	0.332936	4.55643	5.20297e-06	5.51666e-05
NFIX	207.668	1.51547	0.288515	5.25266	1.49919e-07	2.24756e-06
SPART-AS1	12.382	1.51514	0.535087	2.83158	0.0046319	0.0183968
EPB41	79.6889	1.50103	0.365704	4.1045	4.05184e-05	0.00033878
SRPX	525.412	1.49182	0.25885	5.76327	8.25016e-09	1.52925e-07
GYS1	432.146	1.49002	0.232659	6.40428	1.51081e-10	3.85852e-09
SLC41A2	624.506	1.48971	0.295982	5.03313	4.82537e-07	6.44205e-06
MYH3	14.351	1.4897	0.573898	2.59576	0.0094381	0.0325857
FAM13A	190.787	1.48901	0.25098	5.93278	2.9784e-09	5.88919e-08
MIR646HG	32.5666	1.48616	0.529324	2.80765	0.00499045	0.0195346
GLIPR2	516.649	1.48487	0.363152	4.08884	4.3353e-05	0.000355971
ALDH8A1	19.7818	1.48469	0.545665	2.72088	0.00651082	0.0240815
ADD3	482.988	1.48172	0.481542	3.07703	0.00209074	0.00957305
FKBP5	2539.42	1.46741	0.220493	6.65512	2.8307e-11	7.90436e-10
PHKG1	22.7514	1.46402	0.504633	2.90117	0.00371777	0.0152805
IQCH-AS1	41.2321	1.46051	0.437026	3.34193	0.000831993	0.00437589
NBPF11	236.714	1.4588	0.24514	5.95088	2.66712e-09	5.3168e-08
AASS	709.402	1.45844	0.375186	3.88724	0.000101391	0.000745355
AC127502.1	164.676	1.45745	0.472786	3.08268	0.00205145	0.0094274
SLC19A3	119.868	1.45276	0.566097	2.56626	0.01028	0.0348996
MAST4	103.373	1.45029	0.269127	5.38886	7.09064e-08	1.118e-06
ZNF106	1166.05	1.44961	0.175274	8.27052	1.33377e-16	7.39234e-15
PDZD2	28.2057	1.44942	0.558652	2.5945	0.00947297	0.0326907
MPP6	3843.98	1.44852	0.456123	3.17573	0.00149462	0.00727182
HIF3A	121.671	1.44827	0.418129	3.4637	0.000532805	0.00305486
MYCBP2	1660.47	1.44525	0.173276	8.34072	7.38367e-17	4.25346e-15
PBLD	82.7536	1.44493	0.302642	4.77439	1.80253e-06	2.15127e-05
SLC7A6	1032.91	1.43965	0.235763	6.10632	1.01953e-09	2.21991e-08
ANKRD42	160.491	1.43593	0.264482	5.42921	5.66038e-08	9.12144e-07
SDHAF4	56.8817	1.43579	0.439812	3.26455	0.00109639	0.0055819
TFPI	150.531	1.43483	0.303386	4.72939	2.25195e-06	2.6573e-05
AC092070.2	36.0455	1.43339	0.56039	2.55784	0.0105323	0.0356239
MAP4K3-DT	43.9338	1.433	0.342834	4.17987	2.91674e-05	0.000251935
FAIM	64.4609	1.42944	0.273665	5.22333	1.7573e-07	2.58317e-06
NCOA1	282.108	1.42671	0.253367	5.631	1.79169e-08	3.14341e-07
NBPF12	115.878	1.42576	0.487747	2.92316	0.003465	0.0144362
CADM3	2382.74	1.42309	0.24186	5.88394	4.00615e-09	7.7537e-08
CCT6P3	101.749	1.41379	0.35719	3.9581	7.55493e-05	0.000583037
MLYCD	212.205	1.41336	0.252058	5.60731	2.05497e-08	3.5626e-07
IFI6	138.112	1.41273	0.327094	4.31904	1.56706e-05	0.00014736
HPS5	1338.06	1.40952	0.203319	6.93259	4.13191e-12	1.29691e-10
ROCK2	352.501	1.40937	0.224681	6.27276	3.5471e-10	8.59291e-09
SLC25A16	846.461	1.40843	0.16195	8.69673	3.41586e-18	2.31393e-16
PEAK1	574.041	1.40647	0.216586	6.49383	8.36797e-11	2.21011e-09
MOCS1	246.778	1.40107	0.224069	6.25287	4.02985e-10	9.60337e-09
TRIM35	1085.51	1.40052	0.128198	10.9246	8.78823e-28	1.26068e-25
ZNF573	31.8204	1.4003	0.509108	2.75049	0.00595056	0.0222807
SLC44A1	810.992	1.3988	0.139548	10.0238	1.19825e-23	1.36975e-21
RFTN1	389.803	1.39766	0.234741	5.95405	2.61585e-09	5.22884e-08
HIPK3	19349.5	1.3954	0.414831	3.36379	0.000768802	0.00409525
ESYT1	1069.46	1.39287	0.304013	4.58162	4.61391e-06	4.96403e-05
CARD6	653.805	1.39175	0.543442	2.56099	0.0104376	0.0353361
COBLL1	98.5843	1.38815	0.422458	3.2859	0.00101658	0.00523424
SLC43A2	230.81	1.38759	0.426103	3.25647	0.00112808	0.00571539
EHBP1	640.372	1.38711	0.173855	7.97854	1.4808e-15	7.22234e-14
ABCC2	52.9086	1.38434	0.329225	4.20485	2.61256e-05	0.000228084
PDK1	201.93	1.38205	0.315101	4.38604	1.15432e-05	0.000111707
BTBD11	38.95	1.38186	0.508437	2.71785	0.00657073	0.024254
PRR5L	125.813	1.38159	0.201795	6.84649	7.56855e-12	2.3168e-10
LPIN1	488.355	1.37925	0.26552	5.1945	2.05267e-07	2.96785e-06
ACO1	517.931	1.37721	0.225097	6.11829	9.45841e-10	2.07801e-08
PNMA2	187.598	1.37527	0.447949	3.07015	0.00213949	0.00975769
PXDN	1369.4	1.37454	0.347995	3.94989	7.81885e-05	0.000599609
SOX13	180.726	1.3737	0.218514	6.28657	3.24553e-10	7.91477e-09
ZNF525	46.8085	1.36194	0.444438	3.06442	0.00218091	0.00989796
PATJ	91.0713	1.36049	0.243422	5.58904	2.28324e-08	3.92117e-07
KIF21A	52.9829	1.35451	0.492676	2.7493	0.00597225	0.0223493
ERRFI1	193.756	1.35209	0.301017	4.49173	7.06473e-06	7.18854e-05
COL5A2	29656.4	1.35139	0.211477	6.39023	1.65633e-10	4.19298e-09
EPDR1	92.3276	1.35116	0.426447	3.16841	0.00153278	0.00739208
ZNF720	293.565	1.34925	0.189555	7.11797	1.0953e-12	3.7798e-11
RALGAPA1	720.82	1.34277	0.353944	3.79372	0.000148406	0.00102816
SLIT2	336.617	1.34121	0.312465	4.29236	1.76787e-05	0.000163511
C5	65.7966	1.33871	0.348956	3.83632	0.000124891	0.000891419
BCL2	54.0908	1.33859	0.388719	3.4436	0.000574034	0.00325553
RXRA	502.644	1.33559	0.125435	10.6477	1.78754e-26	2.42178e-24
CPQ	204.34	1.33254	0.188678	7.06252	1.63511e-12	5.41873e-11
CUBN	40.2588	1.32736	0.519473	2.55521	0.0106125	0.0358123
SMAD3	78.0777	1.32534	0.543335	2.43927	0.0147169	0.0468
IL6R	34.076	1.32073	0.544491	2.42562	0.0152821	0.048212
TBCK	273.793	1.31996	0.375638	3.51391	0.000441558	0.00259682
TSHZ1	104.95	1.31751	0.467449	2.81852	0.00482462	0.019048
TMEM245	812.351	1.31721	0.214005	6.15505	7.50547e-10	1.67408e-08
WASF3	278.447	1.3164	0.352647	3.7329	0.000189289	0.001274
ZBTB1	391.38	1.31221	0.2488	5.27416	1.33366e-07	2.01176e-06
CCDC40	160.995	1.30804	0.309236	4.22991	2.33788e-05	0.000207824
KANSL1L	698.699	1.30245	0.321618	4.04969	5.12855e-05	0.000412726
SUMF1	214.945	1.30097	0.226466	5.74466	9.21062e-09	1.69735e-07
HSD17B4	437.795	1.30028	0.210078	6.18953	6.03452e-10	1.37107e-08
PFKFB3	572.636	1.3	0.246386	5.27628	1.31833e-07	1.99274e-06
SUCLG2-AS1	55.6914	1.29868	0.320424	4.05299	5.05665e-05	0.000407877
ZNF589	61.0709	1.29548	0.455397	2.84472	0.00444502	0.0177898
MALAT1	98819.7	1.29491	0.182849	7.08189	1.42205e-12	4.79435e-11
SASH1	455.417	1.29277	0.234325	5.51699	3.44863e-08	5.74719e-07
UBR3	632.9	1.29155	0.231026	5.59049	2.26428e-08	3.89777e-07
ZNF514	1035.46	1.28837	0.464707	2.77243	0.00556395	0.0211914
AGL	108.416	1.28771	0.196255	6.56142	5.3298e-11	1.43885e-09
MUSK	36.7828	1.28268	0.489984	2.6178	0.0088499	0.0310616
GAB2	176.678	1.27611	0.296096	4.30978	1.63416e-05	0.000153276
MPND	65.4813	1.27529	0.272739	4.67588	2.9269e-06	3.38816e-05
RHOBTB1	134.789	1.27489	0.445938	2.8589	0.00425111	0.0171561
PTPRM	1455.04	1.27324	0.189251	6.7278	1.72244e-11	4.98079e-10
TCEA3	134.827	1.2698	0.465405	2.72838	0.00636465	0.0236005
PARD3	517.125	1.2691	0.228377	5.55703	2.744e-08	4.6256e-07
MEGF8	607.258	1.26881	0.221936	5.71701	1.08413e-08	1.9673e-07
MVB12B	127.683	1.26729	0.210823	6.01113	1.8424e-09	3.80763e-08
MAGI2	111.293	1.26613	0.340608	3.71726	0.000201399	0.00134806
PBXIP1	176.218	1.26571	0.273308	4.63106	3.63801e-06	4.06346e-05
EXOC6B	775.404	1.26449	0.173602	7.28382	3.24493e-13	1.18699e-11
JAK2	399.11	1.26403	0.325191	3.88704	0.000101473	0.000745355
GLCCI1	249.823	1.26263	0.199959	6.31443	2.71151e-10	6.70182e-09
CRY2	277.806	1.2607	0.319173	3.9499	7.81846e-05	0.000599609
EXO5	121.686	1.26019	0.283183	4.45008	8.58397e-06	8.52107e-05
KLHL24	761.595	1.25985	0.269474	4.67522	2.93646e-06	3.39386e-05
HECTD1	2252.23	1.25744	0.232212	5.41503	6.12793e-08	9.78863e-07
ZNF124	3004.54	1.25678	0.434243	2.8942	0.00380131	0.0155888
PPP2R5A	778.671	1.25598	0.298158	4.21248	2.52584e-05	0.000221572
OSBPL1A	271.838	1.25208	0.349962	3.57775	0.00034657	0.00212532
HADHA	875.644	1.2495	0.159799	7.81919	5.31652e-15	2.44627e-13
APBB1IP	103.187	1.24937	0.348889	3.58099	0.000342298	0.00210501
MYPN	39.3467	1.24761	0.354943	3.51496	0.000439824	0.00258904
RABGAP1	697.577	1.24678	0.436314	2.85752	0.00426967	0.017182
SIRT5	307.677	1.24583	0.342931	3.63288	0.000280274	0.00177994
ZBTB16	837.33	1.24469	0.202427	6.14882	7.80629e-10	1.73589e-08
TTLL1	160.95	1.24425	0.190156	6.54335	6.0157e-11	1.61212e-09
RPAP2	539.77	1.24209	0.280032	4.43551	9.18566e-06	9.06913e-05
SENP6	1535.48	1.23974	0.176115	7.0394	1.93069e-12	6.27774e-11
PALLD	925.476	1.23866	0.479886	2.58116	0.00984676	0.0337261
SYNE3	441.912	1.23722	0.21556	5.73957	9.49159e-09	1.74473e-07
SYNC	242.885	1.23587	0.321478	3.84432	0.000120886	0.00086621
SH3PXD2A	2709.91	1.23346	0.205118	6.0134	1.81672e-09	3.77216e-08
PTPN4	280.272	1.2255	0.477734	2.56524	0.0103103	0.03497
ST3GAL5	61.2017	1.22467	0.441785	2.77209	0.00556971	0.0212008
HEATR5A	909.872	1.22421	0.33941	3.60688	0.000309901	0.00194113
ZNF91	63.1341	1.22378	0.318441	3.84303	0.000121524	0.000869931
NBEAL1	556.985	1.22302	0.320648	3.8142	0.000136624	0.000962953
AIFM2	263.847	1.22141	0.354785	3.44268	0.000575991	0.00326102
AKR1E2	746.38	1.22103	0.319519	3.82146	0.000132665	0.000936849
ZNF292	665.833	1.21868	0.196119	6.21397	5.16622e-10	1.18483e-08
PBX1	172.682	1.21417	0.252067	4.81683	1.45855e-06	1.76668e-05
LMTK2	1140.04	1.21385	0.31123	3.90015	9.6133e-05	0.000715472
KIAA0825	62.4232	1.21147	0.375778	3.2239	0.00126458	0.00628939
AKAP7	229.185	1.21002	0.232407	5.20648	1.92459e-07	2.80484e-06
ATXN7L1	34.4761	1.20698	0.444892	2.71298	0.00666809	0.0245021
PRDM5	693.083	1.20467	0.267851	4.49755	6.87411e-06	7.04356e-05
TBC1D31	755.465	1.19992	0.335812	3.57318	0.000352678	0.00215555
NFATC3	1150.43	1.19939	0.269846	4.44472	8.80044e-06	8.72412e-05
ZNF701	85.4736	1.19783	0.267341	4.48054	7.44527e-06	7.53384e-05
LYPLAL1	404.253	1.19302	0.333749	3.57462	0.000350742	0.0021473
GMDS-DT	159.542	1.19036	0.18015	6.60761	3.90568e-11	1.08235e-09
HADHB	527.478	1.18983	0.148232	8.02681	1.00041e-15	5.04758e-14
NEO1	96.8455	1.18753	0.245828	4.83071	1.36045e-06	1.66162e-05
STXBP4	246.346	1.18667	0.262242	4.52509	6.03705e-06	6.2916e-05
LMBRD1	110.804	1.18594	0.237485	4.99373	5.92236e-07	7.73714e-06
RFTN2	35.3997	1.18569	0.34987	3.38894	0.000701641	0.00381876
NUAK1	194.999	1.18531	0.367572	3.22469	0.00126108	0.00627623
ZFAND4	129.689	1.18496	0.364974	3.24671	0.00116746	0.00586616
CARF	225.164	1.18351	0.269071	4.39849	1.09005e-05	0.000106255
RANBP17	401.603	1.18175	0.431358	2.73961	0.00615129	0.0229255
ICA1L	71.4826	1.1811	0.331607	3.56174	0.000368407	0.00223118
NR2F1-AS1	207.597	1.18093	0.354031	3.33567	0.000850928	0.00446585
MCCC1	212.581	1.17864	0.194284	6.06657	1.30671e-09	2.77904e-08
EPS8	546.201	1.17839	0.176416	6.67964	2.39535e-11	6.74014e-10
NRP2	508.662	1.17748	0.259689	4.5342	5.78212e-06	6.05178e-05
POLI	598.42	1.17562	0.268538	4.37787	1.19847e-05	0.000115672
KPNA5	319.011	1.17547	0.283589	4.14499	3.39827e-05	0.000289764
HMCES	82.2968	1.17383	0.343773	3.41456	0.000638855	0.00356511
OSBPL11	234.92	1.17318	0.299906	3.91183	9.15985e-05	0.000684348
ARHGEF7	352.86	1.17307	0.240765	4.87224	1.10339e-06	1.37286e-05
PROS1	88.2833	1.17205	0.256801	4.56405	5.01763e-06	5.33561e-05
BCKDHB	123.358	1.17173	0.311358	3.76328	0.0001677	0.00114129
FARP2	593.571	1.16739	0.227045	5.14169	2.72285e-07	3.85307e-06
ACLY	4140.15	1.16531	0.35054	3.32433	0.000886302	0.00462825
ARHGAP10	1640.19	1.16326	0.229263	5.0739	3.89748e-07	5.29999e-06
TCAIM	100.623	1.16136	0.356915	3.25387	0.00113845	0.00575596
EPS15	1435.69	1.15569	0.229324	5.03956	4.66603e-07	6.2407e-06
ANK2	262.209	1.14934	0.383753	2.99499	0.00274456	0.0119876
PDLIM5	548.91	1.14735	0.156296	7.34091	2.12148e-13	7.95936e-12
NEAT1	1695.46	1.14695	0.359765	3.18805	0.00143234	0.00701407
TUT4	679.488	1.14688	0.423105	2.71063	0.00671546	0.0246514
PDE8A	865.193	1.14629	0.16987	6.748	1.49899e-11	4.38664e-10
PGD	1106.59	1.14495	0.248039	4.61601	3.9118e-06	4.32308e-05
MARCHF2	157.51	1.14453	0.224949	5.08796	3.61938e-07	4.9728e-06
AC092747.2	19.0426	1.14409	0.433424	2.63965	0.00829918	0.0294885
PIK3C2A	552.519	1.1427	0.245768	4.6495	3.32733e-06	3.76822e-05
APMAP	659.166	1.14192	0.148133	7.70873	1.27075e-14	5.73877e-13
ZNF528	46.7877	1.14172	0.42024	2.71683	0.0065911	0.0242924
CCZ1B	471.837	1.14075	0.315001	3.62141	0.000293001	0.00185112
RNASEH1-AS1	46.9431	1.13998	0.316958	3.59664	0.000322356	0.00200263
GCNT1	774.625	1.13935	0.295255	3.85886	0.000113917	0.000823537
BCLAF3	226.045	1.13912	0.33524	3.39791	0.000679024	0.00373795
BCAS3	196.961	1.1388	0.242891	4.68852	2.75187e-06	3.20074e-05
DHCR24	1116.97	1.13801	0.443403	2.56654	0.0102717	0.0348877
PLSCR4	87.21	1.13666	0.429585	2.64594	0.00814644	0.0290304
NNT	842.951	1.13621	0.470173	2.41657	0.0156676	0.0491738
ASH1L	2995.22	1.13592	0.260913	4.35363	1.33903e-05	0.000128225
DNAJC6	46.8938	1.13545	0.429955	2.64085	0.00826982	0.0293984
PRKAG2	123.322	1.13458	0.208359	5.44531	5.17147e-08	8.37046e-07
CHD9	2033.43	1.13418	0.302724	3.7466	0.000179251	0.00120978
SLC38A9	362.981	1.13271	0.26737	4.23649	2.27044e-05	0.000202815
FAM114A2	1267.01	1.13218	0.223206	5.07237	3.92882e-07	5.32283e-06
ALDH9A1	252.84	1.12943	0.232136	4.86538	1.14239e-06	1.41897e-05
OFD1	165.043	1.12819	0.232253	4.85761	1.1881e-06	1.47075e-05
INTU	384.073	1.12546	0.312239	3.6045	0.000312759	0.00195568
HSPA4L	29.319	1.12499	0.418216	2.68997	0.0071459	0.0261005
DPYSL2	1611.54	1.12469	0.235451	4.77674	1.78158e-06	2.13322e-05
ZDHHC3	356.918	1.12461	0.180706	6.2234	4.86495e-10	1.14077e-08
CA5B	96.5425	1.12454	0.244073	4.60737	4.0779e-06	4.46497e-05
WWOX	40.0066	1.12381	0.458856	2.44915	0.0143195	0.0459278
UTRN	1038.48	1.12365	0.154326	7.28101	3.31331e-13	1.20598e-11
CAMK2D	593.34	1.12283	0.294216	3.81634	0.000135445	0.000955559
PTGFR	178.622	1.12192	0.366644	3.05998	0.0022135	0.010021
MAP4K3	325.758	1.12104	0.146722	7.64056	2.1628e-14	9.30766e-13
PTPRA	722.894	1.11972	0.270941	4.1327	3.58531e-05	0.000302888
AK3	175.87	1.11946	0.284435	3.93573	8.29445e-05	0.000629483
STK39	1409.54	1.11934	0.239914	4.66558	3.07751e-06	3.52349e-05
PGM1	201.042	1.118	0.210358	5.31473	1.06815e-07	1.64202e-06
SRD5A3	94.5199	1.11638	0.278909	4.00267	6.26316e-05	0.000492702
GLRX2	112.977	1.11559	0.328549	3.39552	0.000684996	0.00375388
KCTD20	731.844	1.11526	0.177093	6.29756	3.02369e-10	7.42326e-09
STK38	173.541	1.1144	0.375325	2.96915	0.00298627	0.0127614
STAT3	1232.06	1.11358	0.28903	3.8528	0.000116773	0.000841683
DBT	198.94	1.11166	0.256513	4.33375	1.46592e-05	0.000139282
TNRC6C	85.8978	1.11119	0.290672	3.82284	0.000131924	0.000933418
GALNT2	1362.69	1.11057	0.292006	3.80324	0.000142819	0.000997507
AL162231.2	54.3419	1.1098	0.295053	3.76135	0.000169002	0.00114802
METTL25	292.805	1.10946	0.327669	3.38591	0.000709429	0.00384743
MCCC2	308.743	1.10573	0.249717	4.42795	9.51329e-06	9.36733e-05
APLP2	715.963	1.10398	0.1877	5.88161	4.06283e-09	7.84266e-08
TASP1	490.387	1.10234	0.207534	5.31165	1.08639e-07	1.66276e-06
PYGL	343.249	1.098	0.289214	3.7965	0.000146756	0.00101866
RALGAPA2	85.1125	1.09578	0.305459	3.58731	0.000334113	0.00206276
PICALM	3069.33	1.09103	0.284952	3.82883	0.000128755	0.000914533
HELQ	190.62	1.09016	0.228126	4.77879	1.76357e-06	2.11512e-05
TIMM8B	70.1623	1.08821	0.342587	3.17645	0.00149089	0.00726673
LYRM7	150.97	1.08789	0.174434	6.23667	4.46976e-10	1.05486e-08
FRG1CP	92.6908	1.07942	0.377336	2.86062	0.00422814	0.0170901
TMLHE	117.005	1.07877	0.346972	3.1091	0.00187658	0.00873906
DHTKD1	960.99	1.07775	0.321187	3.35552	0.000792152	0.00419348
SDHAP1	138.547	1.07735	0.216309	4.9806	6.33859e-07	8.20764e-06
EXOC6	58.0725	1.07726	0.385063	2.79762	0.00514802	0.0200122
NBPF3	327.768	1.07693	0.206156	5.22386	1.75231e-07	2.58317e-06
SH3GLB1	656.05	1.07575	0.190897	5.63524	1.74812e-08	3.07434e-07
PLXDC2	191.041	1.07499	0.360113	2.98513	0.00283454	0.0122634
GLS	2675.76	1.06801	0.204295	5.22777	1.71569e-07	2.53575e-06
ITSN1	472.243	1.06648	0.141506	7.53666	4.82156e-14	2.02727e-12
TYW1B	44.6233	1.06501	0.365592	2.9131	0.00357858	0.0148166
UBE2E2	70.5496	1.06489	0.30813	3.45598	0.000548298	0.00313142
MAP2K5	205.879	1.06421	0.238086	4.46983	7.82813e-06	7.85754e-05
GSR	751.585	1.06409	0.195293	5.4487	5.07406e-08	8.23101e-07
MBNL2	237.061	1.06176	0.437783	2.42532	0.0152949	0.0482316
SESTD1	177.055	1.06097	0.325397	3.26055	0.00111197	0.00564157
PPP1R21	331.082	1.06038	0.307708	3.44606	0.000568828	0.00323101
TRIM69	93.8235	1.05816	0.29315	3.60962	0.00030665	0.00192571
EIF4G3	633.709	1.05236	0.142407	7.38979	1.4706e-13	5.61779e-12
MOXD1	158.516	1.05235	0.424627	2.4783	0.0132009	0.0429998
ZNF554	27.8405	1.05051	0.395269	2.65772	0.00786721	0.0282278
IDH1	1080.78	1.04645	0.286279	3.65535	0.000256832	0.00164823
DDHD2	386.588	1.04619	0.353156	2.9624	0.00305254	0.0129839
ADCY6	511.943	1.04568	0.296649	3.52497	0.000423534	0.00250694
TFDP2	265.611	1.04399	0.185501	5.62798	1.82334e-08	3.19127e-07
DENND4C	676.751	1.04328	0.269904	3.86538	0.000110917	0.00080503
WDR47	194.554	1.03311	0.357851	2.88699	0.00388945	0.0158879
ENAH	529.987	1.03062	0.274979	3.74799	0.000178257	0.0012053
BMERB1	146.071	1.02928	0.393103	2.61834	0.0088358	0.0310335
NAV3	1396.1	1.02786	0.260863	3.94024	8.14012e-05	0.000620345
EVA1C	48.2408	1.02772	0.363538	2.827	0.00469869	0.0186116
ELOVL5	440.894	1.02728	0.300563	3.41784	0.000631207	0.00353321
LIPA	315.272	1.02325	0.260525	3.92764	8.57843e-05	0.000646342
PEX1	348.197	1.02299	0.332778	3.07408	0.00211153	0.00964896
HSPA1L	33.1226	1.02254	0.347753	2.94043	0.00327754	0.013757
PPWD1	297.182	1.02215	0.189533	5.39303	6.92807e-08	1.09947e-06
CYP2U1	136.068	1.02121	0.342947	2.97776	0.00290365	0.0125107
CCT6B	53.0123	1.02106	0.411061	2.48396	0.0129929	0.0424167
GRK4	155.98	1.01793	0.262352	3.88002	0.00010445	0.000764605
AHCTF1	753.67	1.01437	0.156101	6.49813	8.13251e-11	2.1557e-09
MMP24OS	136.546	1.01336	0.259655	3.9027	9.51257e-05	0.000709419
DNMBP	305.077	1.01247	0.307825	3.28911	0.00100505	0.00518911
PLEKHM3	735.887	1.01213	0.330762	3.06001	0.0022133	0.010021
EHD2	1136.79	1.01212	0.281414	3.59656	0.000322457	0.00200263
TK2	590.342	1.01073	0.170418	5.93088	3.01311e-09	5.94175e-08
CS	633.629	1.00996	0.176006	5.73821	9.56829e-09	1.75443e-07
MAPRE3	110.516	1.00958	0.319893	3.156	0.00159947	0.00765317
GPR137B	93.6125	1.00867	0.281691	3.58077	0.00034258	0.00210501
LRBA	777.395	1.00655	0.331014	3.04082	0.00235938	0.0105123
NAV2	800.176	1.00605	0.348668	2.88541	0.00390907	0.0159591
DENND5B	453.849	1.00497	0.200017	5.02441	5.04981e-07	6.70498e-06
IL17RC	1202.68	1.00484	0.257783	3.89799	9.69932e-05	0.000719677
GAB1	91.4653	1.00444	0.311827	3.22115	0.00127679	0.0063415
FCHO2	309.452	1.00073	0.244146	4.09891	4.151e-05	0.000345099
XBP1	493.459	-1.00046	0.147598	-6.77827	1.2162e-11	3.61695e-10
NUP93	110.17	-1.00115	0.224939	-4.45074	8.55751e-06	8.50635e-05
EXT1	388.783	-1.00122	0.296694	-3.37459	0.000739262	0.00396223
AP4M1	157.789	-1.00341	0.242105	-4.14453	3.40518e-05	0.000290015
TRIM25	353.804	-1.00447	0.285773	-3.51492	0.000439881	0.00258904
URI1	510.646	-1.0065	0.402481	-2.50074	0.0123936	0.0409167
SLC35B3	91.3624	-1.00699	0.403117	-2.498	0.0124898	0.0411229
BUD23	274.829	-1.01017	0.252526	-4.00027	6.32713e-05	0.00049687
TMEM106A	32.1261	-1.01026	0.404096	-2.50005	0.0124175	0.0409506
HSP90B1	1128.54	-1.01114	0.262013	-3.85913	0.000113791	0.000823435
PPRC1	143.609	-1.0148	0.268209	-3.78361	0.000154571	0.00106382
SLC11A2	270.729	-1.01559	0.329227	-3.08479	0.00203699	0.00937273
VASP	1310.46	-1.01724	0.202664	-5.01934	5.18495e-07	6.85951e-06
GMPPA	433.46	-1.02003	0.225248	-4.52845	5.94177e-06	6.21e-05
EZH2	75.9541	-1.02017	0.385149	-2.64876	0.00807883	0.0288316
HROB	83.3953	-1.0214	0.316953	-3.22256	0.00127049	0.00631449
GARS1	1512.21	-1.02218	0.249238	-4.10121	4.10994e-05	0.000342855
CAPN15	1235.88	-1.02503	0.192698	-5.31937	1.04127e-07	1.60716e-06
SINHCAF	134.938	-1.02562	0.239051	-4.29037	1.78375e-05	0.000164772
CTPS1	293.722	-1.0286	0.281846	-3.64952	0.000262729	0.00168165
PARP12	185.959	-1.02882	0.271972	-3.78281	0.000155066	0.00106522
VPS29	125.059	-1.03012	0.295785	-3.48266	0.000496452	0.00287345
CISD2	70.9946	-1.03271	0.410402	-2.51634	0.0118581	0.0394694
MMADHC	202.986	-1.03434	0.301414	-3.43163	0.000599969	0.00337846
THUMPD3-AS1	186.25	-1.03468	0.256147	-4.03939	5.35904e-05	0.000428489
ATAD5	98.46	-1.0348	0.276844	-3.73786	0.000185597	0.0012503
GATAD2A	345.242	-1.03519	0.275743	-3.75419	0.000173906	0.00117696
DPH6	39.3953	-1.03643	0.398271	-2.60233	0.00925921	0.0321502
GOT2	161.015	-1.03654	0.293732	-3.52887	0.000417333	0.00247624
FBLIM1	476.802	-1.03864	0.317939	-3.26678	0.00108779	0.00554585
BICC1	411.765	-1.04138	0.403842	-2.57869	0.00991761	0.0339211
METTL4	33.8771	-1.04163	0.336898	-3.09183	0.00198926	0.00917618
SERPINB1	50.5632	-1.04288	0.364911	-2.8579	0.00426452	0.0171802
ACSL3	605.212	-1.04412	0.221283	-4.71847	2.37625e-06	2.79048e-05
THAP12	230.3	-1.04635	0.371832	-2.81405	0.00489213	0.0192424
TRA2A	73.0982	-1.04944	0.346058	-3.03255	0.00242495	0.0107735
OSBPL8	489.807	-1.04953	0.338037	-3.10477	0.00190427	0.00883427
SEC14L1	171.908	-1.04985	0.1992	-5.27034	1.36169e-07	2.04982e-06
PLEKHB2	479.193	-1.05253	0.229968	-4.57683	4.72065e-06	5.06397e-05
PABPC1L	158.889	-1.05502	0.335861	-3.14123	0.00168238	0.0079781
RCC1	399.916	-1.05508	0.212872	-4.95639	7.1815e-07	9.16926e-06
PDIA4	1586.53	-1.05514	0.1555	-6.78549	1.15696e-11	3.45482e-10
LIMK1	270.774	-1.05523	0.266965	-3.95267	7.72832e-05	0.000594224
HPCAL1	167.895	-1.05814	0.333388	-3.17389	0.0015041	0.00729227
RAC1	346.004	-1.05906	0.366648	-2.8885	0.00387088	0.0158209
ATP2A2	1187.96	-1.05986	0.306065	-3.46287	0.000534441	0.00306184
SUDS3	151.415	-1.06133	0.23482	-4.51975	6.19125e-06	6.44313e-05
TCERG1	162.258	-1.06161	0.289692	-3.6646	0.00024773	0.00160389
OSBPL3	178.374	-1.06285	0.230979	-4.60149	4.19481e-06	4.56685e-05
BRD4	241.604	-1.06632	0.373155	-2.85757	0.00426893	0.017182
FDFT1	666.954	-1.07056	0.226728	-4.72178	2.3379e-06	2.75428e-05
BRD9	180.427	-1.07067	0.324867	-3.29571	0.000981718	0.00508658
HELLS	94.0664	-1.07107	0.267523	-4.00364	6.2374e-05	0.000491203
GAS5	976.256	-1.07212	0.249118	-4.30367	1.67989e-05	0.000156396
MROH1	667.608	-1.07474	0.296242	-3.62792	0.00028571	0.00181131
PANK3	437.229	-1.07517	0.34578	-3.10941	0.00187463	0.00873555
TBL1X	167.949	-1.07561	0.254716	-4.22279	2.41296e-05	0.000212946
ALG5	92.8488	-1.07642	0.36101	-2.9817	0.00286657	0.0123801
ELL	205.371	-1.07681	0.349809	-3.07828	0.00208198	0.00955569
SH3BP5L	438.522	-1.07799	0.21335	-5.05269	4.35641e-07	5.83727e-06
C6orf62	311.513	-1.07824	0.360389	-2.99187	0.00277278	0.0120676
NIBAN1	488.116	-1.07895	0.249688	-4.3212	1.55181e-05	0.000146491
CBX5	290.971	-1.08015	0.377324	-2.86266	0.004201	0.0169992
ZNF496	246.967	-1.08175	0.252709	-4.2806	1.8639e-05	0.000170806
PCNX4	506.278	-1.082	0.186717	-5.79489	6.8364e-09	1.27916e-07
IGF1R	808.524	-1.08256	0.225637	-4.79778	1.60437e-06	1.93689e-05
KCTD15	717.527	-1.08267	0.277628	-3.8997	9.63115e-05	0.000716072
PER2	64.4397	-1.08335	0.329591	-3.28695	0.00101278	0.00522533
DOCK9	146.972	-1.08407	0.344985	-3.14238	0.00167581	0.00795601
TARS1	445.723	-1.08466	0.199536	-5.43589	5.45243e-08	8.80574e-07
CEP164	548.566	-1.08527	0.222536	-4.87683	1.07803e-06	1.34818e-05
RPGR	54.6483	-1.0873	0.340791	-3.19052	0.00142019	0.00696388
RTCA	86.4351	-1.08814	0.391718	-2.77786	0.00547175	0.020918
DAPK3	915.28	-1.08869	0.276739	-3.93401	8.35392e-05	0.000632029
BUB1	99.0743	-1.08898	0.400466	-2.71929	0.00654225	0.0241733
SLC26A2	423.46	-1.0896	0.214556	-5.07841	3.80614e-07	5.18543e-06
RFX1	45.9938	-1.08975	0.331868	-3.28368	0.00102461	0.00527147
ZNF689	70.225	-1.09087	0.323614	-3.3709	0.000749227	0.00400976
MTA1	1078.39	-1.0922	0.286828	-3.80786	0.000140175	0.000982302
QTRT2	281.044	-1.094	0.405704	-2.69655	0.00700609	0.0256411
FAM50A	378.949	-1.09476	0.400803	-2.73142	0.00630627	0.0234315
SPIRE1	671.132	-1.09499	0.34971	-3.13113	0.00174133	0.00820847
SNRPA1	101.456	-1.09729	0.205054	-5.35124	8.73558e-08	1.36268e-06
HAS2	1792.67	-1.09777	0.45186	-2.42946	0.0151215	0.0477878
HIF1A	1642.57	-1.09797	0.333352	-3.29373	0.000988689	0.00511545
RIN2	435.22	-1.09853	0.241252	-4.55345	5.27742e-06	5.58749e-05
ERI1	120.877	-1.09902	0.392939	-2.79692	0.00515925	0.0200345
CBWD5	106.204	-1.09945	0.387165	-2.83975	0.00451483	0.0180101
RNF121	91.1453	-1.10028	0.287671	-3.82477	0.000130893	0.000928819
HDAC1	215.085	-1.10046	0.290909	-3.78284	0.000155047	0.00106522
FAM122B	23.1055	-1.10062	0.429873	-2.56034	0.010457	0.0353856
HNRNPD	305.566	-1.10088	0.257378	-4.27728	1.89195e-05	0.000172803
DYNLT1	174.218	-1.10439	0.410743	-2.68877	0.00717159	0.0261588
CNOT7	354.947	-1.10513	0.251883	-4.38746	1.14681e-05	0.000111127
NRAS	417.835	-1.10954	0.296078	-3.74746	0.000178633	0.00120672
PSMD11	278.065	-1.11088	0.226508	-4.90437	9.37284e-07	1.18227e-05
FHOD3	160.685	-1.11099	0.21812	-5.09348	3.51551e-07	4.87111e-06
LRRFIP1	210.632	-1.11176	0.273176	-4.06975	4.7063e-05	0.000384277
VPS37C	198.354	-1.11185	0.248441	-4.47532	7.62982e-06	7.6781e-05
SQSTM1	11915	-1.11282	0.402589	-2.76415	0.00570705	0.0215777
NFKB1	152.741	-1.11414	0.292803	-3.80508	0.000141756	0.000991481
EFL1	277.699	-1.11606	0.403313	-2.76722	0.00565358	0.0214531
UTP25	93.0283	-1.11817	0.306896	-3.64349	0.000268971	0.00171261
SELENOS	224.969	-1.12024	0.279623	-4.00625	6.16908e-05	0.000486347
ABHD6	40.2387	-1.1209	0.317575	-3.52956	0.00041625	0.00247182
CEP170	720.342	-1.123	0.456873	-2.45801	0.013971	0.0449284
AVEN	148.935	-1.12336	0.331362	-3.39013	0.000698593	0.00380842
NPM1	2026.4	-1.12474	0.307227	-3.66095	0.000251278	0.00162112
CADPS2	117.317	-1.12849	0.46501	-2.42682	0.0152319	0.0480953
OSMR	408.999	-1.12905	0.381269	-2.96129	0.00306354	0.0130232
TMEM44	109.324	-1.12912	0.306726	-3.68122	0.000232123	0.00151897
AVIL	72.8593	-1.12983	0.440883	-2.56265	0.0103877	0.0351926
AGPAT5	192.455	-1.13062	0.266616	-4.24065	2.22875e-05	0.000199334
WDR74	389.365	-1.13117	0.233567	-4.843	1.27894e-06	1.57256e-05
DKC1	190.334	-1.13218	0.328231	-3.44934	0.000561951	0.00319691
PCNP	165.029	-1.13267	0.437705	-2.58774	0.00966079	0.0332448
UBL3	418.814	-1.13323	0.402435	-2.81594	0.00486344	0.0191501
LEMD2	789.233	-1.13349	0.325139	-3.48617	0.000489986	0.00284052
ACBD6	235.508	-1.13611	0.279182	-4.06943	4.71289e-05	0.000384387
CDC42SE1	290.238	-1.13865	0.170966	-6.66007	2.73704e-11	7.6721e-10
RBBP6	257.842	-1.13909	0.461751	-2.46689	0.0136292	0.0440617
DDX59	53.1869	-1.13946	0.406272	-2.80466	0.00503693	0.0196954
SAP30BP	196.521	-1.14112	0.289561	-3.94085	8.11924e-05	0.000619399
TANC2	440.936	-1.14405	0.432664	-2.6442	0.0081885	0.0291519
PTPN23	120.306	-1.14906	0.36265	-3.16852	0.00153217	0.00739208
ANKRD11	592.866	-1.15034	0.261169	-4.4046	1.05981e-05	0.000103519
DENND4B	267.229	-1.15719	0.271172	-4.26737	1.97793e-05	0.00017961
TIMELESS	80.3202	-1.15845	0.308087	-3.76015	0.000169813	0.00115246
PPP2R5E	139.684	-1.15858	0.397823	-2.9123	0.0035878	0.0148463
PDGFC	248.662	-1.15947	0.409077	-2.83436	0.00459169	0.0182669
PITPNC1	283.998	-1.16126	0.388806	-2.98674	0.0028197	0.0122209
PGM2	81.7924	-1.16286	0.272403	-4.26892	1.96425e-05	0.000178959
CCNT1	111.019	-1.16412	0.418192	-2.7837	0.00537425	0.0206517
CCNB1	326.396	-1.16423	0.268979	-4.32834	1.50238e-05	0.000142192
ARHGEF19	115.463	-1.16507	0.356306	-3.26987	0.00107597	0.00549324
MAP1S	137.083	-1.16612	0.452644	-2.57624	0.00998807	0.0341302
INCENP	136.063	-1.16841	0.302038	-3.86843	0.00010954	0.000796386
CYTH1	83.092	-1.16997	0.289224	-4.04519	5.22798e-05	0.000418926
RACGAP1	222.682	-1.17025	0.305558	-3.82989	0.000128202	0.00091149
WARS1	742.654	-1.17334	0.233458	-5.0259	5.01087e-07	6.66537e-06
TES	217.379	-1.17666	0.303757	-3.87368	0.000107205	0.000781965
GEN1	75.4711	-1.17895	0.417014	-2.82713	0.00469673	0.0186116
DHRS7	84.7416	-1.18272	0.393419	-3.00627	0.00264478	0.0116211
CCND1	2003.8	-1.18459	0.270176	-4.38451	1.16245e-05	0.000112345
NCAPG	73.2531	-1.18468	0.454849	-2.60456	0.0091991	0.031987
GABBR1	76.1183	-1.18481	0.338212	-3.50317	0.000459759	0.00268873
SLC25A37	233.76	-1.18579	0.274434	-4.32087	1.55417e-05	0.000146524
RAB14	144.141	-1.18802	0.456757	-2.601	0.00929535	0.0322298
PPAT	79.6216	-1.18905	0.270547	-4.395	1.10773e-05	0.000107625
ZC3H12C	538.14	-1.19186	0.257688	-4.62523	3.74192e-06	4.15316e-05
ANP32E	57.7151	-1.19208	0.431802	-2.76072	0.00576736	0.0217383
NDE1	177.179	-1.19297	0.312979	-3.81166	0.000138034	0.000971953
SYF2	29.8045	-1.19353	0.367506	-3.24765	0.00116361	0.00585484
DENND3	153.502	-1.19545	0.259374	-4.609	4.04619e-06	4.44473e-05
SPRY4-AS1	41.3663	-1.19704	0.350623	-3.41402	0.000640113	0.00356941
KIAA1549L	232.079	-1.19795	0.32841	-3.64772	0.000264579	0.00169053
STC2	349.407	-1.19938	0.381043	-3.14762	0.00164608	0.0078301
PNPLA6	655.606	-1.19956	0.20082	-5.97333	2.32458e-09	4.67907e-08
MICALL1	636.448	-1.20084	0.29463	-4.07575	4.58669e-05	0.000375318
UNC50	60.4989	-1.20264	0.314458	-3.8245	0.000131039	0.000928952
USP8	947.42	-1.20439	0.282239	-4.26728	1.97875e-05	0.00017961
FAM53A	106.803	-1.20538	0.294587	-4.09178	4.28075e-05	0.000353476
NIBAN2	14685.5	-1.20832	0.161831	-7.46654	8.23311e-14	3.25586e-12
SEMA5A	463.62	-1.21078	0.269485	-4.49295	7.02419e-06	7.15724e-05
TTC7A	554.086	-1.21401	0.266103	-4.56216	5.06291e-06	5.37594e-05
NECTIN1	63.3727	-1.21615	0.397993	-3.0557	0.00224539	0.010134
ENOSF1	257.092	-1.21786	0.25428	-4.78943	1.67254e-06	2.01586e-05
DIAPH1	191.605	-1.22064	0.207159	-5.89227	3.80937e-09	7.41206e-08
SPATA5L1	189.729	-1.22316	0.43922	-2.78484	0.00535539	0.0206517
CTSB	1466.89	-1.22397	0.267256	-4.57977	4.65489e-06	5.00075e-05
MARS1	344.961	-1.22574	0.190343	-6.43964	1.19755e-10	3.11789e-09
PKM	1585.85	-1.22672	0.204269	-6.00543	1.9082e-09	3.93251e-08
ETHE1	81.2925	-1.23046	0.317029	-3.88122	0.000103932	0.000761892
C11orf49	109.03	-1.2306	0.499351	-2.46439	0.0137246	0.0443113
KLHL5	404.297	-1.23369	0.400022	-3.08405	0.00204202	0.00938995
PPIF	387.474	-1.23373	0.364799	-3.38196	0.000719714	0.00388788
SUSD6	340.141	-1.23531	0.409463	-3.0169	0.00255374	0.0112617
HOMER3	674.837	-1.23556	0.253198	-4.87981	1.0619e-06	1.33093e-05
IFT57	57.5711	-1.24187	0.49666	-2.50045	0.0124036	0.0409312
SSX2IP	40.0961	-1.24251	0.508545	-2.44326	0.0145551	0.0465027
TCOF1	156.519	-1.24443	0.315453	-3.94489	7.98359e-05	0.000609687
CPT1C	52.6767	-1.24827	0.4266	-2.92609	0.00343249	0.0143252
GFPT2	885.489	-1.24974	0.309154	-4.04246	5.28939e-05	0.000423383
GLTP	208.971	-1.25014	0.26928	-4.64252	3.44184e-06	3.86204e-05
CCT8	391.436	-1.25923	0.253114	-4.97496	6.52608e-07	8.41931e-06
CCBE1	443.036	-1.25949	0.431469	-2.91907	0.00351075	0.0145807
TCF3	536.382	-1.2607	0.220051	-5.72911	1.00959e-08	1.84194e-07
LACTB	325.373	-1.26144	0.457391	-2.7579	0.00581735	0.0218704
SREK1	220.306	-1.26306	0.265348	-4.75999	1.936e-06	2.29931e-05
ETS1	422.597	-1.2653	0.408465	-3.09769	0.00195033	0.00901937
MTHFD2	1115.6	-1.26662	0.235014	-5.38953	7.06433e-08	1.11626e-06
ARID3A	534.761	-1.26953	0.266681	-4.76047	1.93145e-06	2.29764e-05
CLIP2	1083.38	-1.27058	0.210503	-6.03595	1.58033e-09	3.31281e-08
CFAP299	107.296	-1.27302	0.425341	-2.99295	0.00276299	0.0120537
KIF11	87.2567	-1.2736	0.335001	-3.80178	0.000143661	0.00100098
LYSMD3	76.1665	-1.27774	0.42717	-2.99117	0.00277914	0.0120737
BNC1	104.545	-1.2815	0.386188	-3.31834	0.000905535	0.00472195
ETV5	120.256	-1.28277	0.316457	-4.05353	5.04515e-05	0.000407399
CENPO	136.9	-1.28287	0.253882	-5.053	4.34916e-07	5.83727e-06
RECQL4	182.612	-1.28527	0.301673	-4.26046	2.04002e-05	0.000184832
ERCC2	459.514	-1.28646	0.233117	-5.5185	3.41899e-08	5.7108e-07
HEG1	345.772	-1.28716	0.429748	-2.99515	0.00274314	0.0119876
MYH9	3577.17	-1.28833	0.314933	-4.0908	4.29895e-05	0.000354579
POLQ	137.265	-1.29016	0.379757	-3.39734	0.000680435	0.00374127
SHC3	428.5	-1.29163	0.45487	-2.83956	0.00451765	0.0180115
RRP12	302.355	-1.29205	0.201707	-6.40556	1.49822e-10	3.85852e-09
CCDC134	529.503	-1.29424	0.247041	-5.23895	1.61494e-07	2.4014e-06
CDC42EP1	286.131	-1.29592	0.251842	-5.14578	2.66415e-07	3.77732e-06
EXOSC5	150.863	-1.29736	0.389799	-3.32828	0.000873826	0.0045729
RALB	160.967	-1.29997	0.395622	-3.28588	0.00101666	0.00523424
LTBP2	1947.73	-1.30114	0.351834	-3.69816	0.000217165	0.00143391
PHLPP1	172.094	-1.30139	0.365381	-3.56175	0.000368397	0.00223118
SPRED1	442.082	-1.30172	0.226552	-5.74579	9.14915e-09	1.69028e-07
SLC35F2	246.215	-1.30339	0.324104	-4.02153	5.7821e-05	0.000458805
TCHP	48.0317	-1.30543	0.362212	-3.60405	0.000313299	0.00195738
EML2	130.537	-1.30736	0.411618	-3.17616	0.00149239	0.00726918
GALNS	109.071	-1.30825	0.300692	-4.35079	1.3565e-05	0.000129558
LMNB2	728.983	-1.30898	0.174777	-7.48942	6.91802e-14	2.78695e-12
ABL2	1486.31	-1.31203	0.183983	-7.13126	9.94573e-13	3.4649e-11
KREMEN1	102.864	-1.31321	0.439799	-2.98592	0.00282722	0.0122463
FBXL6	358.748	-1.31379	0.405291	-3.24159	0.00118864	0.00595877
DNMT1	551.656	-1.31538	0.270925	-4.85516	1.20292e-06	1.48658e-05
ELAVL1	249.395	-1.3191	0.335065	-3.93686	8.25533e-05	0.000627817
NADK2	546.236	-1.3201	0.210683	-6.26582	3.70857e-10	8.92496e-09
GNPNAT1	851.811	-1.32085	0.380963	-3.46715	0.000526017	0.00302067
RHOQ	392.333	-1.32132	0.46783	-2.82435	0.00473764	0.0187557
CMAS	43.0519	-1.32161	0.508957	-2.59671	0.00941217	0.0325423
LRRC59	1800.36	-1.32372	0.233269	-5.67463	1.38987e-08	2.49224e-07
EGFR	908.527	-1.33033	0.438691	-3.0325	0.00242536	0.0107735
NDRG1	1510.29	-1.33088	0.31382	-4.24091	2.22619e-05	0.000199334
LRP5L	202.02	-1.33311	0.383587	-3.47539	0.000510112	0.00293857
CPNE2	59.2979	-1.33511	0.364625	-3.66158	0.000250663	0.00161858
GRAMD1A	328.99	-1.33541	0.407822	-3.2745	0.00105849	0.00541532
ATP2B1	820.457	-1.33637	0.279426	-4.78254	1.73093e-06	2.07939e-05
MFSD13A	35.1966	-1.33649	0.492507	-2.71364	0.00665481	0.0244656
RNF126	301.216	-1.33826	0.233742	-5.72538	1.03201e-08	1.87815e-07
CHIC1	59.0506	-1.34009	0.548346	-2.44387	0.0145305	0.0464823
CEP72	80.9138	-1.34271	0.252641	-5.3147	1.06834e-07	1.64202e-06
PPP1R18	522.839	-1.34365	0.33807	-3.97447	7.05352e-05	0.000547809
RPS3	786.992	-1.34462	0.377461	-3.56227	0.000367661	0.00223035
ANLN	143.295	-1.34477	0.356238	-3.77492	0.000160057	0.00109848
AP1AR	111.402	-1.34674	0.443614	-3.03584	0.00239867	0.0106679
CDR2L	373.083	-1.34738	0.210397	-6.40399	1.51366e-10	3.85852e-09
ASPM	69.9185	-1.3505	0.376354	-3.58837	0.000332751	0.00205609
TPK1	19.418	-1.35186	0.459208	-2.94389	0.00324115	0.0136434
FOXM1	57.6295	-1.35313	0.377353	-3.58584	0.000335992	0.00207261
DCLK2	226.677	-1.35663	0.280786	-4.83154	1.3548e-06	1.65747e-05
PUDP	46.3423	-1.35679	0.512552	-2.64714	0.00811769	0.0289561
COL27A1	924.515	-1.35712	0.401596	-3.37933	0.000726637	0.00391027
RRM1	197.933	-1.35927	0.22427	-6.06087	1.35386e-09	2.87096e-08
GADD45GIP1	176.093	-1.36021	0.383829	-3.54378	0.000394428	0.00237111
PCBP3	158.901	-1.36108	0.384504	-3.53983	0.000400386	0.00239511
VAC14	288.597	-1.36202	0.258127	-5.27655	1.31635e-07	1.99274e-06
PIF1	193.773	-1.36562	0.269255	-5.07185	3.93965e-07	5.32763e-06
NEDD4	585.626	-1.36795	0.248647	-5.50158	3.76412e-08	6.22755e-07
ADCY7	275.034	-1.3696	0.268448	-5.10192	3.36233e-07	4.6677e-06
NFATC1	93.3762	-1.37079	0.290667	-4.716	2.40522e-06	2.81997e-05
LHFPL2	293.9	-1.37097	0.29044	-4.7203	2.35495e-06	2.76991e-05
SLFN11	408.914	-1.37166	0.249794	-5.49118	3.99263e-08	6.56406e-07
TRAIP	41.0751	-1.37351	0.493682	-2.78217	0.0053996	0.0207041
GUSB	255.813	-1.37511	0.270278	-5.08778	3.62288e-07	4.9728e-06
BRD7	115.923	-1.37703	0.491614	-2.80104	0.00509381	0.019833
PROSER3	143.454	-1.37711	0.297566	-4.62792	3.69363e-06	4.1193e-05
RGS17	60.7839	-1.38899	0.469208	-2.96028	0.00307356	0.0130582
SMURF2	749.923	-1.39084	0.36685	-3.79132	0.000149849	0.00103522
CENPH	55.2381	-1.39093	0.488112	-2.84962	0.00437722	0.0175761
SNHG1	733.004	-1.39655	0.341126	-4.09394	4.24106e-05	0.000350991
NUDT5	184.809	-1.39667	0.442997	-3.15277	0.00161729	0.00771549
CDCA2	45.1155	-1.40035	0.458678	-3.05302	0.00226554	0.0101953
NASP	139.438	-1.40754	0.312504	-4.50408	6.66615e-06	6.87864e-05
WDFY2	145.162	-1.41042	0.231635	-6.08898	1.1363e-09	2.46253e-08
PGS1	503.385	-1.41105	0.269555	-5.23475	1.65212e-07	2.44675e-06
TTLL4	138.413	-1.41466	0.259489	-5.45173	4.98835e-08	8.10995e-07
IRAK2	67.3098	-1.41518	0.50731	-2.78958	0.0052776	0.0204074
MIER2	309.474	-1.41544	0.231653	-6.11016	9.95288e-10	2.17359e-08
UVSSA	168.014	-1.41766	0.407692	-3.47729	0.000506513	0.00292244
CIP2A	166.769	-1.41777	0.342723	-4.13677	3.52236e-05	0.000298605
ITGA5	2839.85	-1.4179	0.198923	-7.12789	1.01922e-12	3.53394e-11
C18orf25	95.3008	-1.41917	0.449659	-3.15611	0.00159891	0.00765317
GPR176	1001.11	-1.42443	0.159638	-8.92288	4.543e-19	3.22685e-17
LRRC8A	158.696	-1.42643	0.307528	-4.63837	3.51167e-06	3.93437e-05
DCBLD2	1016.95	-1.4275	0.449077	-3.17874	0.00147915	0.00722394
C18orf54	30.9465	-1.43147	0.353466	-4.04981	5.12587e-05	0.000412726
METTL9	494.158	-1.43434	0.47565	-3.01554	0.00256522	0.0113055
AXL	1577.62	-1.43597	0.241999	-5.93377	2.96052e-09	5.8697e-08
PFKP	247.859	-1.43868	0.241458	-5.95832	2.54846e-09	5.1081e-08
MTF2	73.4136	-1.43939	0.399582	-3.60225	0.000315479	0.00196764
SGO2	25.5761	-1.44112	0.424857	-3.39202	0.000693805	0.00378514
PPFIBP1	313.463	-1.44311	0.183913	-7.84669	4.27152e-15	1.99047e-13
DTL	58.876	-1.44799	0.388985	-3.72249	0.000197268	0.00132284
SBNO2	1570.4	-1.44996	0.35232	-4.11545	3.86425e-05	0.000324579
CCNF	120.87	-1.4507	0.475499	-3.0509	0.00228157	0.0102468
RAI14	326.731	-1.45074	0.241018	-6.01919	1.75291e-09	3.65365e-08
STX3	158.023	-1.45208	0.432506	-3.35737	0.000786879	0.0041716
POLD1	631.275	-1.45536	0.170291	-8.54631	1.27086e-17	8.08488e-16
SNRPA	120.366	-1.46592	0.263056	-5.57264	2.50907e-08	4.25902e-07
KLF7	235.422	-1.46891	0.342915	-4.2836	1.83897e-05	0.000169445
FOSL1	228.002	-1.47578	0.33789	-4.36764	1.25593e-05	0.0001209
ERN1	165.355	-1.47769	0.49555	-2.98192	0.00286449	0.0123784
CMTM4	275.517	-1.47937	0.45162	-3.27569	0.00105403	0.00539899
CD44	895.129	-1.48185	0.305471	-4.85104	1.22814e-06	1.51519e-05
P4HA2	407.623	-1.48354	0.235046	-6.3117	2.75995e-10	6.79859e-09
GINS1	52.8149	-1.48364	0.463003	-3.20438	0.00135356	0.00666395
MYBBP1A	750.181	-1.48439	0.200488	-7.40387	1.32272e-13	5.12011e-12
PHC2	1254.29	-1.48595	0.39101	-3.80028	0.000144533	0.00100609
TPX2	159.362	-1.48688	0.358503	-4.14748	3.3616e-05	0.000287307
LYAR	22.7372	-1.4872	0.547181	-2.71792	0.00656928	0.024254
C2orf27A	146.833	-1.49083	0.334879	-4.45184	8.51373e-06	8.4859e-05
ODF2	105.459	-1.49209	0.280785	-5.31399	1.07253e-07	1.645e-06
FRMD6	1272.79	-1.49224	0.324364	-4.60051	4.21467e-06	4.58165e-05
SEC61G	69.4872	-1.49951	0.441729	-3.39464	0.000687197	0.00376031
ARHGAP11A	66.7288	-1.50537	0.382107	-3.93966	8.15972e-05	0.000621192
NTNG1	45.7997	-1.50631	0.553485	-2.7215	0.00649859	0.0240484
ZBTB38	337.903	-1.50721	0.28082	-5.36716	7.99876e-08	1.25308e-06
GLT8D1	89.9937	-1.5075	0.325906	-4.62558	3.73546e-06	4.15316e-05
RADIL	35.5473	-1.51118	0.598224	-2.52611	0.0115332	0.0385812
ELK3	284.828	-1.51246	0.507328	-2.98122	0.002871	0.0123919
RPIA	70.8143	-1.51399	0.547623	-2.76466	0.00569828	0.0215556
CHN1	178.428	-1.51821	0.42864	-3.54192	0.000397221	0.00238007
CLSPN	51.8889	-1.51932	0.446933	-3.39943	0.000675275	0.00372292
ESCO2	39.771	-1.52002	0.39667	-3.83196	0.000127125	0.000904712
NCR3LG1	53.3423	-1.52371	0.545839	-2.7915	0.00524639	0.020319
HDAC9	45.6939	-1.52397	0.439106	-3.47061	0.00051927	0.00298897
ATG101	883.274	-1.52541	0.340124	-4.48485	7.2965e-06	7.40507e-05
SH2B3	744.488	-1.52836	0.289196	-5.28485	1.25805e-07	1.92148e-06
RABGGTB	659.712	-1.53293	0.290485	-5.27715	1.31211e-07	1.99274e-06
B3GNTL1	43.438	-1.53326	0.450462	-3.40375	0.000664674	0.00367277
TMEM200A	127.711	-1.54024	0.454724	-3.3872	0.000706111	0.00383228
DLGAP5	50.8419	-1.54406	0.60801	-2.53953	0.0111	0.0372684
LINC00511	58.6264	-1.54717	0.477304	-3.24147	0.00118915	0.00595877
PLPP5	123.993	-1.54861	0.305633	-5.06688	4.04379e-07	5.45837e-06
CHSY1	465.318	-1.55002	0.283029	-5.47655	4.33704e-08	7.09839e-07
TNFAIP8L3	77.4813	-1.55198	0.499086	-3.10963	0.0018732	0.00873445
AC025171.1	28.704	-1.55791	0.617853	-2.52148	0.0116861	0.0390214
LPCAT2	112.805	-1.55996	0.549032	-2.8413	0.004493	0.0179524
FANCD2	124.77	-1.5604	0.459542	-3.39555	0.000684908	0.00375388
SULF1	328.125	-1.56635	0.549074	-2.85271	0.00433488	0.0174349
MOK	469.647	-1.56734	0.335551	-4.67095	2.99806e-06	3.45959e-05
WLS	111.088	-1.56963	0.460161	-3.41105	0.000647139	0.00360169
VDR	60.8778	-1.57001	0.476999	-3.29143	0.000996795	0.00515375
MCL1	2534.82	-1.57264	0.362681	-4.33615	1.44997e-05	0.000138125
SLC35E4	148.087	-1.57353	0.268913	-5.85145	4.87302e-09	9.33273e-08
BTN2A2	84.7496	-1.57603	0.466058	-3.38162	0.000720607	0.00388788
KDSR	359.107	-1.57658	0.352223	-4.47608	7.60278e-06	7.66142e-05
STK24	383.616	-1.58103	0.372334	-4.24628	2.17352e-05	0.000195111
SLC3A2	4397.19	-1.58306	0.292149	-5.41867	6.00428e-08	9.6121e-07
FANCA	98.0318	-1.58355	0.433071	-3.65656	0.00025562	0.00164478
PRRX1	958.52	-1.58602	0.302204	-5.24818	1.53608e-07	2.29588e-06
NCEH1	98.8992	-1.58674	0.421713	-3.76259	0.000168162	0.00114338
TRIM59	166.98	-1.58719	0.322495	-4.9216	8.58384e-07	1.09027e-05
SLC1A3	367.876	-1.58868	0.557345	-2.85044	0.00436586	0.0175498
DPF3	55.9031	-1.59197	0.603279	-2.63887	0.00831839	0.0295424
LMNB1	154.779	-1.59222	0.249554	-6.38024	1.76806e-10	4.46039e-09
HS3ST3B1	754.608	-1.59593	0.394148	-4.04906	5.1424e-05	0.000412972
USB1	93.8953	-1.60062	0.518353	-3.08789	0.00201583	0.00928705
ADGRL4	97.3199	-1.6043	0.392336	-4.08909	4.33077e-05	0.000355971
EPHA2	78.6282	-1.60613	0.560226	-2.86693	0.00414473	0.0168087
ANKLE2	1515.13	-1.61233	0.175917	-9.16528	4.94206e-20	3.88775e-18
CDKN3	24.5702	-1.61669	0.519079	-3.11454	0.00184231	0.00860139
MCM5	925.224	-1.62878	0.313137	-5.20149	1.97695e-07	2.86404e-06
BUB1B	84.4063	-1.63309	0.379166	-4.30706	1.65437e-05	0.000154774
SMC4	219.302	-1.6337	0.280389	-5.82656	5.65823e-09	1.06965e-07
ATIC	92.8908	-1.63688	0.42712	-3.83237	0.000126912	0.00090408
TAGLN2	673.383	-1.63913	0.165694	-9.89251	4.48645e-23	4.8269e-21
FMNL3	433.619	-1.64217	0.214682	-7.64931	2.02056e-14	8.74701e-13
PSMD2	694.523	-1.64839	0.195298	-8.44039	3.16278e-17	1.92824e-15
DBF4B	78.2748	-1.64864	0.667929	-2.46828	0.0135763	0.0439683
BCAT1	1245.76	-1.65024	0.202447	-8.15146	3.59562e-16	1.87897e-14
NDC80	40.9167	-1.65058	0.363148	-4.54521	5.48803e-06	5.76046e-05
ADGRD1	32.7921	-1.65221	0.625137	-2.64295	0.00821863	0.0292449
EXO1	53.9305	-1.65733	0.459143	-3.60962	0.000306643	0.00192571
ARNTL2	223.129	-1.65876	0.286192	-5.79598	6.79254e-09	1.27421e-07
PMFBP1	42.0624	-1.65971	0.354561	-4.68103	2.85435e-06	3.30941e-05
UCK2	240.282	-1.66034	0.283396	-5.85872	4.66442e-09	8.95666e-08
E2F1	81.3979	-1.66989	0.36106	-4.62496	3.7467e-06	4.15316e-05
SPATC1L	43.1289	-1.67087	0.530587	-3.14909	0.00163778	0.00780077
TNFRSF10D	399.865	-1.67745	0.241327	-6.95092	3.62904e-12	1.1444e-10
TOP2A	313.055	-1.67999	0.394803	-4.25526	2.08809e-05	0.000188598
UBASH3B	167.16	-1.6826	0.457352	-3.679	0.000234155	0.00152953
LIG1	123.13	-1.68521	0.362197	-4.65276	3.27524e-06	3.72076e-05
NETO2	259.125	-1.69193	0.309874	-5.46004	4.76032e-08	7.75645e-07
MYO1B	1712.94	-1.69836	0.197145	-8.61477	7.00832e-18	4.61918e-16
CCNA2	85.703	-1.70071	0.299812	-5.67259	1.40657e-08	2.51601e-07
KIF23	177.588	-1.70279	0.319283	-5.33318	9.65087e-08	1.49589e-06
DPP9	747.435	-1.70294	0.144557	-11.7804	4.92599e-32	8.78989e-30
SFMBT2	62.7639	-1.70474	0.525742	-3.24254	0.00118469	0.00594456
SP110	77.2171	-1.70954	0.636091	-2.68757	0.00719748	0.0262365
ATP11A	118.446	-1.71188	0.459273	-3.72737	0.000193492	0.0012987
ORC1	42.4742	-1.71249	0.414316	-4.13329	3.57599e-05	0.000302451
WTAP	401.541	-1.71462	0.409588	-4.18621	2.83649e-05	0.000245583
LIMK2	234.649	-1.71585	0.259865	-6.60286	4.03297e-11	1.10457e-09
RAB27A	138.655	-1.71978	0.390132	-4.4082	1.04231e-05	0.000102082
NFKBIZ	409.333	-1.72369	0.487661	-3.53461	0.00040838	0.00243299
MIR4435-2HG	544.516	-1.72523	0.193027	-8.93776	3.97134e-19	2.87667e-17
EDEM1	547.346	-1.72777	0.400418	-4.31492	1.59661e-05	0.000149946
WDR62	116.109	-1.72791	0.39148	-4.41378	1.0158e-05	9.98871e-05
TYMS	65.4763	-1.72814	0.532236	-3.24695	0.0011665	0.00586535
FGF5	112.58	-1.73108	0.41115	-4.21033	2.54996e-05	0.000223152
TET3	61.6316	-1.7336	0.551893	-3.14119	0.00168264	0.0079781
GSTO2	40.1381	-1.7389	0.388249	-4.47884	7.50502e-06	7.5838e-05
NMI	52.1574	-1.74024	0.585807	-2.97067	0.00297156	0.0127134
TPM4	4038.44	-1.74464	0.378802	-4.60568	4.11116e-06	4.48914e-05
LRRC49	56.0932	-1.74874	0.519245	-3.36786	0.000757538	0.00404662
LRRCC1	16.9703	-1.75005	0.628858	-2.7829	0.00538762	0.020669
HDGFL3	418.464	-1.76332	0.376277	-4.68624	2.78276e-06	3.23153e-05
WNT5B	848.774	-1.76797	0.293259	-6.02869	1.65296e-09	3.45516e-08
CRACR2A	65.8038	-1.77482	0.303784	-5.8424	5.14555e-09	9.80334e-08
MLXIP	500.578	-1.77682	0.216768	-8.19689	2.4669e-16	1.29841e-14
SLC7A1	381.172	-1.7769	0.280955	-6.32449	2.54064e-10	6.30079e-09
KNL1	81.4086	-1.77779	0.28865	-6.159	7.32072e-10	1.63787e-08
RND3	861.388	-1.79073	0.495505	-3.61394	0.000301577	0.00190038
UBXN8	28.4772	-1.79136	0.465967	-3.84438	0.000120856	0.00086621
VEZF1	202.397	-1.79625	0.522203	-3.43975	0.000582257	0.00328941
VEPH1	143.286	-1.79985	0.364288	-4.94074	7.78285e-07	9.91974e-06
TNFRSF10A	19.796	-1.80284	0.550746	-3.27345	0.00106242	0.00543163
DCBLD1	438.762	-1.80359	0.184591	-9.77075	1.50329e-22	1.52751e-20
POC1A	44.1226	-1.80852	0.5313	-3.40396	0.000664161	0.00367272
TMPO	610.861	-1.81056	0.345001	-5.24799	1.5377e-07	2.29588e-06
PKIA	22.1397	-1.81822	0.744451	-2.44236	0.0145914	0.0465347
PCSK6	34.8109	-1.82732	0.687297	-2.65871	0.00784414	0.0281588
IL21R	29.4463	-1.83165	0.697095	-2.62755	0.00860014	0.0303076
ARMC9	271.717	-1.83316	0.239529	-7.65317	1.96087e-14	8.53913e-13
SLC6A9	116.924	-1.83792	0.278283	-6.60451	3.98841e-11	1.09696e-09
LRP8	270.074	-1.8408	0.232286	-7.92473	2.28646e-15	1.1078e-13
POPDC3	115.361	-1.84081	0.392025	-4.69565	2.65761e-06	3.09603e-05
CCDC150	57.784	-1.84195	0.565907	-3.25487	0.00113446	0.00574373
EHD3	193.64	-1.8435	0.206424	-8.93065	4.23511e-19	3.03765e-17
SGIP1	106.519	-1.85102	0.456627	-4.05367	5.04201e-05	0.000407399
KIF4A	120.529	-1.85247	0.451562	-4.10235	4.08967e-05	0.000341553
ABITRAM	39.2362	-1.85568	0.53047	-3.49817	0.000468454	0.00272867
SLC22A15	297.011	-1.8652	0.356119	-5.23757	1.62706e-07	2.41451e-06
INPP4B	143.429	-1.8704	0.229871	-8.13673	4.06087e-16	2.10705e-14
SPEF2	37.1624	-1.88255	0.759685	-2.47806	0.0132099	0.04301
EMP2	1310.21	-1.88861	0.436691	-4.32482	1.52654e-05	0.000144292
PSTPIP2	87.6628	-1.88874	0.316055	-5.976	2.28687e-09	4.62175e-08
MIR222HG	32.0387	-1.88926	0.53439	-3.53536	0.000407221	0.00242806
MYBL2	99.9924	-1.89879	0.517872	-3.66653	0.000245867	0.00159458
DMC1	118.407	-1.90036	0.417712	-4.54945	5.37864e-06	5.67005e-05
CIT	178.468	-1.90829	0.361651	-5.27661	1.31593e-07	1.99274e-06
CYLD	217.217	-1.91325	0.325782	-5.8728	4.28505e-09	8.24984e-08
TACC3	123.105	-1.91337	0.270925	-7.06237	1.63688e-12	5.41873e-11
DCN	11901.4	-1.92303	0.695539	-2.76481	0.00569566	0.0215556
TRIM45	31.5998	-1.92407	0.66778	-2.8813	0.00396043	0.0161508
CDC25C	34.8545	-1.92483	0.570693	-3.3728	0.000744086	0.00398516
RNF32	11.7563	-1.93093	0.748536	-2.57961	0.0098911	0.0338621
RIPK2	118.209	-1.93581	0.598875	-3.23241	0.00122751	0.0061258
FAP	352.577	-1.93713	0.30976	-6.25363	4.01014e-10	9.58765e-09
ITGA3	681.483	-1.93905	0.55155	-3.51563	0.000438707	0.00258837
ENTPD7	161.211	-1.93906	0.428241	-4.52797	5.95521e-06	6.21517e-05
LINC01605	39.7698	-1.94024	0.793892	-2.44395	0.0145273	0.0464823
CDCA8	30.1398	-1.94583	0.613683	-3.17074	0.00152051	0.00735233
MAP3K7CL	19.788	-1.95048	0.793183	-2.45906	0.0139301	0.0448363
TFB1M	37.24	-1.95429	0.488552	-4.00017	6.32973e-05	0.00049687
RGS10	75.146	-1.95717	0.502467	-3.89513	9.81451e-05	0.00072455
NRIP3	42.1147	-1.96753	0.586555	-3.35438	0.000795419	0.00420773
DNM1	104.119	-1.97233	0.471749	-4.18089	2.90375e-05	0.000251109
COL8A2	169.85	-1.97313	0.432022	-4.56719	4.94313e-06	5.27171e-05
WWC1	74.9933	-1.97394	0.603135	-3.2728	0.00106487	0.00544035
HMGB2	146.027	-1.98163	0.502051	-3.94708	7.91095e-05	0.000605403
APBA2	220.429	-1.98937	0.489122	-4.06723	4.75748e-05	0.000387591
WDR4	118.118	-2.00357	0.409387	-4.89406	9.87745e-07	1.24378e-05
SPATA33	20.1936	-2.00461	0.6029	-3.32494	0.000884376	0.00462478
KIF26B	515.314	-2.0048	0.532718	-3.76335	0.000167656	0.00114129
AP000487.1	22.722	-2.01667	0.551693	-3.65543	0.000256753	0.00164823
DNER	42.9673	-2.01711	0.704574	-2.86288	0.00419805	0.0169967
TUFT1	39.0824	-2.02774	0.497544	-4.07551	4.59144e-05	0.000375318
UGCG	730.677	-2.03166	0.439177	-4.62606	3.72693e-06	4.15011e-05
NUS1	303.31	-2.03312	0.595199	-3.41586	0.00063582	0.0035536
ABLIM3	465.077	-2.03357	0.503964	-4.03515	5.45669e-05	0.000435821
SLC7A7	36.4694	-2.03891	0.844253	-2.41505	0.0157329	0.0493365
BLM	25.3325	-2.04815	0.75454	-2.71444	0.00663886	0.0244193
MOV10L1	23.2156	-2.05121	0.824469	-2.48792	0.0128494	0.0420609
ESPL1	79.1268	-2.0676	0.405041	-5.10466	3.31391e-07	4.61475e-06
C12orf75	302.889	-2.08479	0.46989	-4.43676	9.13226e-06	9.02859e-05
SEC11C	54.7208	-2.10197	0.554247	-3.79249	0.000149145	0.00103133
RIN3	63.8214	-2.10329	0.599123	-3.51062	0.000447061	0.00262075
CDC25A	57.8698	-2.10402	0.498819	-4.218	2.4648e-05	0.000216737
BRCA2	81.9184	-2.10465	0.559131	-3.76414	0.00016712	0.00113947
HIVEP2	251.477	-2.13038	0.56686	-3.75821	0.000171131	0.00115925
MARCHF3	78.0695	-2.13251	0.560207	-3.80664	0.000140866	0.000986196
ADAMTS14	24.443	-2.14078	0.554011	-3.86415	0.000111479	0.000807503
SLC9A7	302.762	-2.14555	0.292888	-7.32551	2.37991e-13	8.88338e-12
SLC20A1	483.479	-2.16073	0.287125	-7.52538	5.25671e-14	2.18512e-12
ADAM19	229.904	-2.16322	0.346832	-6.23709	4.45799e-10	1.05486e-08
HSD17B14	26.5148	-2.16844	0.552355	-3.9258	8.64402e-05	0.000650265
ARHGEF28	924.105	-2.17458	0.271141	-8.02013	1.05632e-15	5.25719e-14
IL4R	225.85	-2.17967	0.260471	-8.36819	5.85096e-17	3.45207e-15
IL27RA	70.6254	-2.18891	0.468869	-4.66848	3.0343e-06	3.4904e-05
PHACTR1	45.1593	-2.19766	0.678581	-3.23862	0.0012011	0.00600265
EPSTI1	117.12	-2.20046	0.555504	-3.9612	7.45751e-05	0.000576735
KIF2C	121.557	-2.20382	0.478351	-4.60712	4.08292e-06	4.46497e-05
NRXN2	68.0813	-2.22343	0.644819	-3.44814	0.000564462	0.0032087
DRAM1	262.908	-2.22777	0.360329	-6.18262	6.30479e-10	1.42805e-08
PLEKHO1	411.807	-2.22961	0.367132	-6.07306	1.25498e-09	2.6925e-08
ACOT7	54.3255	-2.23219	0.623984	-3.57732	0.000347137	0.00212701
APCDD1L-DT	29.0182	-2.23325	0.772345	-2.89152	0.00383381	0.0156996
PLCB4	49.5597	-2.24339	0.687324	-3.26395	0.0010987	0.00558977
FMN1	185.747	-2.24475	0.486817	-4.61107	4.00593e-06	4.41376e-05
CHST15	247.516	-2.24758	0.544184	-4.13019	3.62463e-05	0.000305505
RALA	300.057	-2.26558	0.417667	-5.42436	5.81632e-08	9.33162e-07
TSPAN5	295.601	-2.2687	0.303547	-7.47396	7.78156e-14	3.09402e-12
CNOT3	89.9423	-2.27021	0.502669	-4.51632	6.29243e-06	6.53912e-05
BTG3	43.4656	-2.27157	0.582901	-3.897	9.73896e-05	0.000721388
GCLC	410.721	-2.27503	0.943201	-2.41203	0.0158638	0.0496105
CDH13	192.872	-2.27847	0.411708	-5.53418	3.12685e-08	5.24679e-07
TEAD4	59.9588	-2.28284	0.394753	-5.78296	7.33973e-09	1.36635e-07
TTK	43.352	-2.28378	0.401646	-5.68606	1.30007e-08	2.33693e-07
CADPS	14.2322	-2.30212	0.929137	-2.4777	0.0132233	0.0430344
CDC6	82.681	-2.30664	0.429661	-5.36852	7.9386e-08	1.24633e-06
CKAP2L	24.8087	-2.32188	0.70874	-3.27606	0.00105266	0.00539679
SCARA3	212.412	-2.32243	0.661734	-3.50961	0.00044876	0.00262861
SMYD3	1419.27	-2.32518	0.268889	-8.64734	5.27122e-18	3.50584e-16
GTSE1	85.7833	-2.32525	0.39115	-5.94464	2.77062e-09	5.50812e-08
TOX2	69.2189	-2.34034	0.799367	-2.92774	0.0034144	0.0142742
GSAP	99.5646	-2.34679	0.59374	-3.95255	7.73238e-05	0.000594224
STRIP2	114.668	-2.36154	0.400128	-5.90195	3.59221e-09	7.0269e-08
RAD51	34.0938	-2.36421	0.640635	-3.69041	0.000223894	0.00147059
NUF2	20.6231	-2.36819	0.866346	-2.73354	0.00626581	0.0233049
PFKFB4	85.3674	-2.37921	0.403603	-5.89491	3.7488e-09	7.31366e-08
ITGA10	357.341	-2.4032	0.420386	-5.71666	1.08637e-08	1.9673e-07
PFDN2	44.3371	-2.404	0.880662	-2.72976	0.00633806	0.0235257
UNC5B	1453.55	-2.40763	0.208934	-11.5234	1.00567e-30	1.67215e-28
OSBPL6	60.3506	-2.40789	0.446738	-5.38993	7.04845e-08	1.11616e-06
RUBCNL	81.1145	-2.41054	0.636678	-3.78612	0.000153019	0.00105413
DOK5	52.5343	-2.41285	0.627439	-3.84555	0.00012028	0.00086356
NRG1	65.4301	-2.42217	0.667447	-3.62901	0.00028451	0.00180527
WDR76	62.9746	-2.44197	0.343458	-7.10997	1.16069e-12	3.96805e-11
ADPRHL1	171.18	-2.46368	0.51125	-4.81893	1.4433e-06	1.75693e-05
SKA1	48.9959	-2.4638	0.384673	-6.4049	1.50465e-10	3.85852e-09
DEPDC1	43.7041	-2.46847	0.583946	-4.22723	2.3659e-05	0.000209551
SMTN	624.373	-2.47745	0.167792	-14.7651	2.46129e-49	1.12543e-46
GSTO1	149.529	-2.48044	0.5565	-4.45721	8.30315e-06	8.30996e-05
CHIC2	52.6212	-2.48185	0.670912	-3.69921	0.000216267	0.00142928
C18orf21	22.2498	-2.50386	0.90228	-2.77504	0.00551945	0.0210753
CEP55	45.7638	-2.51789	0.539404	-4.66792	3.04271e-06	3.49457e-05
IQGAP3	127.294	-2.53508	0.54377	-4.66204	3.13094e-06	3.57906e-05
UHRF1	306.175	-2.53793	0.302825	-8.38085	5.25447e-17	3.15096e-15
MCM10	85.6834	-2.54918	0.386642	-6.59312	4.30665e-11	1.17128e-09
ASPHD1	73.7996	-2.55144	0.503674	-5.06566	4.06987e-07	5.48346e-06
PIK3CD	82.7875	-2.55445	0.380297	-6.71698	1.85532e-11	5.30216e-10
CD82	457.005	-2.56266	0.531874	-4.81816	1.44885e-06	1.76076e-05
FLRT2	266.54	-2.56317	0.261068	-9.81804	9.41525e-23	9.84028e-21
RELB	339.335	-2.56823	0.460211	-5.58056	2.39743e-08	4.09804e-07
LINC02257	43.0008	-2.57025	0.527146	-4.87578	1.08377e-06	1.35305e-05
EAF2	11.5735	-2.58713	1.01508	-2.5487	0.0108124	0.0364196
MFSD2A	77.5335	-2.61063	0.395175	-6.60626	3.94149e-11	1.08815e-09
CDK1	59.1756	-2.61389	0.4655	-5.61523	1.96299e-08	3.41934e-07
HECW2	195.401	-2.62129	0.346353	-7.56825	3.78288e-14	1.60904e-12
RMI2	11.7098	-2.62215	0.834312	-3.14289	0.00167287	0.00794863
CTSL	2320.83	-2.62532	0.785329	-3.34296	0.000828913	0.0043651
CAPG	386.858	-2.62869	0.39086	-6.72539	1.75118e-11	5.04395e-10
SHCBP1	55.0565	-2.62987	0.313952	-8.37666	5.44512e-17	3.23874e-15
NPC1	837.754	-2.63493	0.493489	-5.33938	9.32645e-08	1.45175e-06
STAT4	72.6142	-2.63512	0.730219	-3.60867	0.000307772	0.0019311
SEZ6L2	102.352	-2.67373	0.763829	-3.50042	0.00046452	0.00270961
NAMPT	762.625	-2.69135	0.860171	-3.12885	0.0017549	0.00825648
PLAUR	380.183	-2.69834	0.293714	-9.18696	4.04092e-20	3.21341e-18
ATP8A2	13.945	-2.72458	0.926761	-2.93989	0.00328324	0.0137731
HERPUD1	992.163	-2.73174	0.332453	-8.21693	2.08775e-16	1.13985e-14
CKS2	21.4721	-2.73999	0.618644	-4.42903	9.46557e-06	9.3329e-05
SNX24	80.3417	-2.75157	0.689332	-3.99164	6.56172e-05	0.000512332
CLSTN3	41.5351	-2.75233	0.685032	-4.01781	5.87408e-05	0.000465599
FAM83D	45.9344	-2.76084	0.544275	-5.07251	3.92592e-07	5.32283e-06
XAF1	132.502	-2.77542	0.423209	-6.55804	5.45211e-11	1.46646e-09
PBK	24.5231	-2.78305	0.5987	-4.64849	3.34372e-06	3.78094e-05
AL513323.1	9.75929	-2.79474	0.89712	-3.11523	0.00183799	0.00859218
PDCD1LG2	81.222	-2.80607	0.510078	-5.50126	3.77092e-08	6.22755e-07
MICAL2	941.165	-2.82628	0.296068	-9.54605	1.34736e-21	1.29701e-19
PTPRE	52.645	-2.85254	0.899313	-3.17191	0.00151441	0.00732887
RUNX2	281.893	-2.85707	0.55581	-5.14038	2.74184e-07	3.87245e-06
IQCJ-SCHIP1	83.6018	-2.89576	0.512554	-5.64966	1.60766e-08	2.85477e-07
SLC39A14	2650.97	-2.91428	0.301219	-9.67495	3.85282e-22	3.86126e-20
AC097641.2	7.21582	-2.9243	1.11783	-2.61604	0.00889554	0.0311834
SMAGP	80.8556	-2.93102	0.622074	-4.71169	2.45674e-06	2.87117e-05
HSPA5	1872.45	-2.93259	0.770027	-3.80843	0.000139853	0.00098098
METRNL	533.789	-2.94659	0.5618	-5.24491	1.56356e-07	2.32974e-06
CNIH3	127.424	-2.94674	0.577097	-5.10615	3.28793e-07	4.59932e-06
SLC22A4	108.436	-2.94867	0.553332	-5.32894	9.8788e-08	1.52798e-06
ABTB2	127.774	-3.0063	0.650762	-4.61966	3.84368e-06	4.25422e-05
KCNG1	798.748	-3.03045	0.352311	-8.60163	7.85919e-18	5.0883e-16
KHDRBS3	177.432	-3.04274	0.485539	-6.26672	3.68735e-10	8.90317e-09
ASB1	357.633	-3.04485	0.430688	-7.06975	1.55218e-12	5.18527e-11
NLRC5	486.759	-3.05896	0.478246	-6.39622	1.59275e-10	4.04603e-09
HMGA2	251.622	-3.0933	0.446232	-6.93204	4.14812e-12	1.29691e-10
LNCOG	13.8274	-3.12076	0.87054	-3.58485	0.000337267	0.00207872
TMCC3	25.5106	-3.15437	0.858515	-3.67421	0.000238583	0.00155291
STEAP2	252.462	-3.1857	0.942258	-3.38092	0.000722444	0.00389204
AC104574.2	25.5451	-3.18763	1.13721	-2.80303	0.00506252	0.0197662
IGDCC4	148.534	-3.24882	0.450229	-7.21593	5.35679e-13	1.93056e-11
KCNJ6	135.444	-3.25325	0.390286	-8.33556	7.71307e-17	4.4085e-15
CELSR1	37.0662	-3.25968	0.584721	-5.57476	2.47871e-08	4.21726e-07
DUSP5	801.994	-3.26861	0.833702	-3.9206	8.83295e-05	0.000662788
NETO1	23.0203	-3.27759	0.891003	-3.67854	0.00023457	0.00153088
BRSK1	92.3015	-3.29725	0.517772	-6.36816	1.9131e-10	4.80971e-09
TRIM46	15.5163	-3.30528	0.800093	-4.13112	3.60996e-05	0.000304619
WNT5A	2099.42	-3.30606	0.72377	-4.56783	4.92808e-06	5.26333e-05
MLPH	119.132	-3.33274	0.739213	-4.50849	6.52895e-06	6.76889e-05
NFATC2	12.8759	-3.35888	1.09161	-3.07699	0.002091	0.00957305
CD163	69.2917	-3.36554	1.2651	-2.6603	0.00780705	0.0280808
ZSWIM4	271.827	-3.37649	0.563492	-5.99207	2.07181e-09	4.21038e-08
AMPD3	110.287	-3.4826	0.755169	-4.61168	3.9943e-06	4.40758e-05
SYT7	54.2214	-3.49282	0.498966	-7.00011	2.55761e-12	8.17096e-11
SERINC2	390.068	-3.51655	0.543985	-6.46444	1.01677e-10	2.66619e-09
CDH4	155.675	-3.51816	0.459567	-7.65539	1.92722e-14	8.49368e-13
PREX1	104.964	-3.51958	0.758034	-4.64303	3.43335e-06	3.85843e-05
INHBA	447.49	-3.52827	0.516048	-6.83709	8.08175e-12	2.45337e-10
COL7A1	2122.5	-3.55523	0.496876	-7.15516	8.3577e-13	2.95386e-11
AURKB	52.2614	-3.56942	0.482845	-7.39249	1.44104e-13	5.54875e-12
CREB5	66.615	-3.62118	0.71168	-5.08822	3.61446e-07	4.9728e-06
AC025580.2	87.7452	-3.65734	0.588368	-6.21608	5.09732e-10	1.1812e-08
SLC16A6	22.1602	-3.65876	0.922134	-3.96771	7.25669e-05	0.00056299
EVA1A	180.244	-3.68426	0.490088	-7.51754	5.58174e-14	2.30712e-12
DEF6	8.45412	-3.70997	1.32828	-2.79307	0.00522107	0.0202424
FAM20C	1485.01	-3.71647	1.03836	-3.57916	0.000344697	0.00211561
IL1R2	17.3563	-3.7484	1.41186	-2.65494	0.00793225	0.0284054
PAMR1	323.59	-3.75052	0.627902	-5.97309	2.32802e-09	4.67907e-08
RFX8	245.106	-3.79741	0.289643	-13.1107	2.85965e-39	6.97373e-37
COLEC12	18.0861	-3.81009	1.06071	-3.592	0.000328148	0.0020328
DPP4	145.13	-3.82536	1.0477	-3.65122	0.000261002	0.00167206
PDPN	219.355	-3.833	0.925616	-4.14103	3.4575e-05	0.000294129
COL4A4	513.427	-3.87238	1.41792	-2.73103	0.00631367	0.0234471
STEAP1B	30.4661	-3.92368	0.911715	-4.30363	1.68025e-05	0.000156396
CDC20	81.8981	-3.95169	0.590228	-6.6952	2.15383e-11	6.13129e-10
ADAMTS16	7.7195	-3.95546	1.15443	-3.42632	0.000611825	0.00343524
LPXN	274.73	-3.97314	0.297112	-13.3725	8.75232e-41	2.668e-38
SIPA1L2	45.5707	-3.97811	0.870872	-4.56796	4.92487e-06	5.26333e-05
PLXNC1	164.672	-3.97979	0.672097	-5.92145	3.19114e-09	6.25909e-08
TGFB2	118.905	-4.06557	1.06373	-3.822	0.000132374	0.000935697
RHBDF2	41.8775	-4.16178	0.719629	-5.78323	7.32802e-09	1.36635e-07
UBE2C	77.9366	-4.17794	0.517997	-8.06557	7.28957e-16	3.75567e-14
PLAT	571.72	-4.21372	0.445906	-9.44979	3.39506e-21	3.14409e-19
AEBP1	383.494	-4.30072	0.524056	-8.20661	2.27527e-16	1.21503e-14
ARHGAP22	609.475	-4.30773	0.226028	-19.0584	5.59869e-81	1.024e-77
CA12	711.31	-4.3762	0.846209	-5.17153	2.32185e-07	3.33071e-06
BCL11B	58.9858	-4.4256	0.926555	-4.77641	1.78456e-06	2.13331e-05
SP140	20.4817	-4.64536	1.10678	-4.19719	2.70253e-05	0.000235097
AC097480.1	34.2995	-4.65605	0.740205	-6.29022	3.17021e-10	7.75694e-09
SLC39A8	1789.92	-4.69887	1.09278	-4.29991	1.70866e-05	0.000158637
SLC26A8	5.19809	-4.71794	1.658	-2.84557	0.00443322	0.017762
PSD2	5.89137	-4.81074	1.74741	-2.75307	0.00590389	0.0221502
AL158151.1	3.43935	-4.82412	1.91524	-2.51881	0.0117751	0.0392289
MAPK13	69.4654	-4.89407	0.783271	-6.24825	4.1508e-10	9.85951e-09
NTM	278.039	-5.03217	0.38107	-13.2054	8.16791e-40	2.13416e-37
WNT7B	4.79762	-5.33514	2.16415	-2.46524	0.0136922	0.044226
CEMIP	897.283	-5.41778	0.800216	-6.7704	1.2843e-11	3.78867e-10
CFAP53	5.54644	-5.46466	1.95958	-2.78869	0.00529216	0.0204422
SCG5	63.502	-5.46485	0.764393	-7.14927	8.7239e-13	3.05378e-11
AP002784.1	61.1235	-5.53345	1.65305	-3.34743	0.00081565	0.00430541
COL13A1	102.976	-5.59302	0.694388	-8.05461	7.97321e-16	4.07651e-14
KCNG2	119.853	-5.77074	1.45823	-3.95737	7.57797e-05	0.000584198
CXCL6	55.0894	-6.09338	1.91919	-3.17498	0.00149848	0.00727947
KLF17	8.81248	-6.22096	1.53415	-4.055	5.01351e-05	0.000405904
CDCP1	131.555	-6.55584	1.43635	-4.56425	5.01283e-06	5.33561e-05
HTR7	11.4482	-6.56594	2.46514	-2.66351	0.00773295	0.0278554
CXCL8	1152.29	-6.63225	1.13507	-5.843	5.12679e-09	9.79311e-08
TMEM132B	113.508	-7.01846	1.89382	-3.70598	0.000210576	0.00139925
MEGF10	205.126	-7.49785	1.84669	-4.06015	4.90416e-05	0.000399097
FNDC1	28.0992	-7.86825	2.52436	-3.11693	0.00182744	0.00855379
IL7R	651.471	-8.04817	1.71358	-4.69671	2.64384e-06	3.0849e-05
HCK	33.7103	-8.13542	2.09747	-3.87869	0.000105022	0.000767575
RFLNA	472.634	-8.22829	1.41094	-5.83178	5.48388e-09	1.04208e-07
CYP24A1	1044.67	-13.0866	3.07175	-4.26032	2.04134e-05	0.000184832

## Sheet: OS specific
Supplementary Table 4 Significantly differentially expressed circRNA genes in induced AMSCs from RiboMinusRNase R data.
	BaseMean	Log2FoldChange	lfcSE	stat	pvalue	padj
CYP24A1	1044.67	13.8432	0.911164	-15.1928	3.94545e-52	9.62427e-49
IL7R	651.471	8.88277	0.475905	-18.665	9.5377e-78	6.97969e-74
FNDC1	28.0992	8.61163	1.00037	-8.60848	7.40376e-18	1.20402e-15
TMEM132B	113.508	8.18316	0.807765	-10.1306	4.0407e-24	1.01965e-21
MEGF10	205.126	7.67876	1.18153	-6.49898	8.08677e-11	4.7725e-09
HTR7	11.4482	7.30464	1.25207	-5.83403	5.4103e-09	2.31535e-07
RFLNA	472.634	6.86737	1.13485	-6.05135	1.43633e-09	6.91517e-08
CXCL6	55.0894	6.57859	0.753586	-8.72971	2.55329e-18	4.4488e-16
LINC01290	6.8392	6.5461	1.82118	-3.59442	0.000325111	0.00316378
CXCL8	1152.29	6.34645	0.568821	-11.1572	6.60289e-29	3.45142e-26
KCNG2	119.853	6.26918	0.48487	-12.9296	3.06397e-38	2.80277e-35
AP002784.1	61.1235	6.0105	0.710079	-8.46454	2.57155e-17	3.92054e-15
HCK	33.7103	5.88964	1.92243	-3.06363	0.00218666	0.0143387
AL158151.1	3.43935	5.59089	1.43245	-3.90301	9.50023e-05	0.00117239
SLC39A8	1789.92	5.49931	0.412668	-13.3262	1.62904e-40	1.98689e-37
ST6GALNAC5	14.0039	5.46096	1.20768	-4.52186	6.12974e-06	0.000113877
AC022816.1	2.4296	5.1317	1.98821	-2.58107	0.00984958	0.0439756
SAMSN1	43.9681	5.12153	0.940995	-5.44267	5.24871e-08	1.79811e-06
IL1R2	17.3563	5.07435	0.922498	-5.50066	3.78362e-08	1.35728e-06
COL4A4	513.427	5.0086	0.949365	-5.27574	1.3222e-07	4.08263e-06
COL4A3	23.4109	4.92604	0.937594	-5.25392	1.48899e-07	4.46575e-06
CDCP1	131.555	4.82182	1.49945	-3.21573	0.00130115	0.00952178
TGFB2	118.905	4.76118	0.519465	-9.16554	4.92977e-20	1.06106e-17
SEPTIN4-AS1	3.63493	4.60623	1.7326	-2.65856	0.00784755	0.0371464
FAM20C	1485.01	4.59929	0.442783	-10.3872	2.83435e-25	8.29671e-23
CA12	711.31	4.57613	0.33419	-13.6932	1.11517e-42	1.63217e-39
PDPN	219.355	4.4612	0.314604	-14.1804	1.212e-45	2.21735e-42
SOX6	5.04583	4.4455	1.40517	-3.16367	0.00155792	0.0110153
BCL11B	58.9858	4.41661	0.676761	-6.5261	6.75031e-11	4.08254e-09
MAPK13	69.4654	4.32042	0.531836	-8.1236	4.52543e-16	5.81001e-14
CD163	69.2917	4.25415	0.705754	-6.02782	1.6619e-09	7.94887e-08
SIPA1L2	45.5707	4.21908	0.484904	-8.70086	3.29365e-18	5.60534e-16
AMPD3	110.287	4.09421	0.381075	-10.7439	6.33406e-27	2.31763e-24
CEMIP	897.283	4.09075	0.933788	-4.38081	1.18237e-05	0.000204552
STEAP2	252.462	4.09023	0.340806	-12.0016	3.48317e-33	2.54899e-30
AC104574.2	25.5451	4.08749	0.814473	-5.01857	5.20587e-07	1.33672e-05
COLEC12	18.0861	3.94325	0.786835	-5.01153	5.39992e-07	1.3721e-05
KLF17	8.81248	3.90256	1.37654	-2.83505	0.0045819	0.0248731
STEAP1B	30.4661	3.89617	0.665925	-5.85076	4.89337e-09	2.11891e-07
PLXNC1	164.672	3.80981	0.51406	-7.41122	1.25143e-13	1.10337e-11
STON2	11.732	3.80596	1.08125	-3.51997	0.0004316	0.00400818
PREX1	104.964	3.79237	0.531785	-7.1314	9.93534e-13	7.57363e-11
DPP4	145.13	3.71184	0.668849	-5.54959	2.86333e-08	1.06365e-06
MACROH2A2	15.6515	3.63113	1.18806	-3.05636	0.00224043	0.0146127
CREB5	66.615	3.62649	0.451845	-8.02596	1.00733e-15	1.24943e-13
WNT5A	2099.42	3.59181	0.305788	-11.7461	7.39712e-32	4.9211e-29
PCSK5	35682.4	3.57077	1.07052	-3.33554	0.000851338	0.00680141
NAMPT	762.625	3.53892	0.325076	-10.8864	1.33768e-27	5.75833e-25
HECW1	104.915	3.49388	0.652513	-5.35449	8.5796e-08	2.81549e-06
SEZ6L2	102.352	3.46525	0.471222	-7.35375	1.9272e-13	1.65169e-11
LINC01814	4.085	3.46281	1.31136	-2.64063	0.0082751	0.038769
PTPRE	52.645	3.4606	0.646455	-5.35319	8.64166e-08	2.8232e-06
MLPH	119.132	3.4301	0.575117	-5.96418	2.45868e-09	1.14514e-07
ALPL	811.822	3.41	0.875114	-3.89664	9.75361e-05	0.00119545
SP140	20.4817	3.40553	1.01967	-3.33983	0.000838308	0.00672205
ZSWIM4	271.827	3.32243	0.413555	-8.03382	9.44859e-16	1.19215e-13
ABLIM2	96.5692	3.32009	1.28601	-2.58169	0.00983175	0.0439756
SERINC2	390.068	3.31075	0.445791	-7.42669	1.11345e-13	9.93684e-12
STAT4	72.6142	3.30563	0.428288	-7.71824	1.17948e-14	1.25094e-12
MKX	88.31	3.28393	0.754397	-4.35306	1.34253e-05	0.000226374
DUSP5	801.994	3.24574	0.583914	-5.55859	2.71967e-08	1.02591e-06
CTSL	2320.83	3.23263	0.352658	-9.16646	4.88786e-20	1.06106e-17
SLC16A6	22.1602	3.2008	0.807955	-3.96161	7.44466e-05	0.000952448
RUNX2	281.893	3.13154	0.296803	-10.5509	5.03115e-26	1.67354e-23
GCLC	410.721	3.1017	0.544564	-5.69575	1.22831e-08	4.96617e-07
TOX2	69.2189	3.08984	0.591803	-5.22106	1.779e-07	5.22841e-06
HSPA5	1872.45	3.07001	0.50084	-6.12972	8.80346e-10	4.44301e-08
COL7A1	2122.5	3.0429	0.521313	-5.83699	5.31538e-09	2.28812e-07
RHBDF2	41.8775	3.01491	0.765048	-3.94081	8.12072e-05	0.00102461
CD82	457.005	2.98773	0.171809	-17.3898	9.85134e-68	3.60461e-64
TNIP3	15.5238	2.97203	0.861479	-3.44992	0.000560759	0.0049501
INHBA	447.49	2.95981	0.549813	-5.38331	7.31302e-08	2.42157e-06
NLRC5	486.759	2.946	0.370976	-7.94122	2.00209e-15	2.44189e-13
RUBCNL	81.1145	2.89595	0.37076	-7.81085	5.68025e-15	6.49501e-13
AEBP1	383.494	2.88469	0.897237	-3.21508	0.00130407	0.00953367
ABTB2	127.774	2.88017	0.580726	-4.95961	7.06361e-07	1.72881e-05
NPC1	837.754	2.86952	0.256993	-11.1658	5.99804e-29	3.37643e-26
SLC22A4	108.436	2.85643	0.439889	-6.49352	8.38562e-11	4.90928e-09
GSAP	99.5646	2.82289	0.321714	-8.77453	1.71623e-18	3.06327e-16
NETO1	23.0203	2.82089	0.833331	-3.38508	0.000711576	0.00593088
PLCB4	49.5597	2.81629	0.450781	-6.24757	4.16893e-10	2.22688e-08
CLSTN3	41.5351	2.77293	0.550113	-5.04065	4.63957e-07	1.22131e-05
SLC7A7	36.4694	2.7573	0.645682	-4.27037	1.95146e-05	0.000309107
HIVEP2	251.477	2.74499	0.254103	-10.8027	3.34383e-27	1.35945e-24
ADPRHL1	171.18	2.73685	0.253598	-10.7921	3.75084e-27	1.44466e-24
CADPS	14.2322	2.67593	0.766168	-3.49262	0.000478314	0.0043536
SPEF2	37.1624	2.65905	0.505632	-5.25885	1.44956e-07	4.38343e-06
DCN	11901.4	2.65845	0.26101	-10.1852	2.30786e-24	6.25515e-22
RASGRF2	19.0767	2.64099	0.891712	-2.96171	0.00305935	0.0185334
EPSTI1	117.12	2.6407	0.292533	-9.02699	1.76459e-19	3.49008e-17
NRXN2	68.0813	2.64044	0.450981	-5.85489	4.77337e-09	2.11706e-07
AC025580.2	87.7452	2.59919	0.720634	-3.60681	0.00030999	0.00302065
WWC1	74.9933	2.57765	0.332749	-7.74653	9.44366e-15	1.04881e-12
GSTO1	149.529	2.56877	0.44958	-5.71372	1.10535e-08	4.57002e-07
CHIC2	52.6212	2.56044	0.574892	-4.45378	8.43728e-06	0.000151333
BRSK1	92.3015	2.53766	0.597466	-4.24736	2.16302e-05	0.000337832
PFDN2	44.3371	2.53107	0.809406	-3.12706	0.00176561	0.012155
KIF26B	515.314	2.48239	0.32046	-7.74632	9.45904e-15	1.04881e-12
RELB	339.335	2.48033	0.394391	-6.28901	3.19502e-10	1.73194e-08
GRAMD1B	21.4658	2.47509	0.741093	-3.33979	0.000838431	0.00672205
NUS1	303.31	2.46862	0.444536	-5.55326	2.80397e-08	1.04691e-06
METRNL	533.789	2.45889	0.607753	-4.04586	5.21308e-05	0.000702566
DNER	42.9673	2.44498	0.558334	-4.37905	1.19197e-05	0.000205243
IKZF5	28.9959	2.43434	0.748506	-3.25227	0.00114488	0.00856674
APBA2	220.429	2.41053	0.219768	-10.9685	5.41623e-28	2.47725e-25
SNX24	80.3417	2.40379	0.695711	-3.45516	0.000549976	0.00487845
ABLIM3	465.077	2.39741	0.317676	-7.54671	4.46404e-14	4.2984e-12
RNF212	17.652	2.38852	0.876619	-2.7247	0.00643599	0.0318588
SP110	77.2171	2.38806	0.429259	-5.56321	2.64861e-08	1.00427e-06
CRISPLD2	1404.39	2.37695	0.428438	-5.54794	2.89057e-08	1.06834e-06
ASB1	357.633	2.37426	0.536942	-4.42182	9.78725e-06	0.000173003
CHST15	247.516	2.37107	0.452527	-5.23962	1.60905e-07	4.7866e-06
CYP27A1	95.4214	2.36123	0.530935	-4.4473	8.69546e-06	0.000155203
RMI2	11.7098	2.31591	0.754956	-3.06761	0.00215777	0.0141747
AL589843.1	11.2672	2.3079	0.79509	-2.90269	0.00369974	0.0214029
SLC1A3	367.876	2.30464	0.321835	-7.16094	8.0127e-13	6.17231e-11
SULF1	328.125	2.29173	0.29709	-7.71394	1.21995e-14	1.27537e-12
PDCD1LG2	81.222	2.28732	0.551349	-4.14858	3.34539e-05	0.000483825
CNOT3	89.9423	2.28347	0.408746	-5.58652	2.31668e-08	8.92289e-07
HERPUD1	992.163	2.25642	0.418399	-5.39299	6.92941e-08	2.3155e-06
IGDCC4	148.534	2.22709	0.629927	-3.53547	0.000407054	0.00379474
EMP2	1310.21	2.2259	0.219589	-10.1367	3.79867e-24	9.9281e-22
SLC39A14	2650.97	2.17305	0.480238	-4.52495	6.04088e-06	0.000113062
NFKBIZ	409.333	2.1711	0.289842	-7.49061	6.85533e-14	6.35029e-12
ASPHD1	73.7996	2.1624	0.524864	-4.11993	3.78995e-05	0.000536457
AC005972.3	64.7357	2.10974	0.537622	-3.92421	8.70141e-05	0.00108479
EPAS1	1093.31	2.08862	0.569097	-3.67005	0.000242501	0.00249245
PRDM6	10.4933	2.08259	0.806868	-2.58108	0.00984911	0.0439756
NMI	52.1574	2.06544	0.459522	-4.49476	6.96491e-06	0.000127742
STRIP2	114.668	2.05157	0.415968	-4.93205	8.13727e-07	1.93969e-05
SFMBT2	62.7639	2.04141	0.364933	-5.59392	2.21997e-08	8.59562e-07
PHACTR1	45.1593	2.02431	0.658742	-3.07299	0.00211926	0.0139342
ACOT7	54.3255	2.01783	0.617594	-3.26725	0.00108599	0.00823554
RND3	861.388	2.01292	0.408792	-4.92406	8.47651e-07	2.0005e-05
MOV10L1	23.2156	2.00818	0.776733	-2.58542	0.00972601	0.0436989
MAP3K5	1099.6	2.00676	0.342951	-5.85144	4.87321e-09	2.11891e-07
RPIA	70.8143	2.00603	0.372339	-5.38763	7.13915e-08	2.37474e-06
UGCG	730.677	1.99904	0.403959	-4.94861	7.47441e-07	1.80521e-05
ENTPD7	161.211	1.99327	0.340558	-5.85296	4.82904e-09	2.11891e-07
CDH13	192.872	1.99193	0.434467	-4.58476	4.54511e-06	8.79923e-05
CELSR1	37.0662	1.98074	0.760266	-2.60532	0.00917872	0.0421128
ITGA3	681.483	1.9767	0.520668	-3.79646	0.000146774	0.00166785
WTAP	401.541	1.97477	0.240157	-8.22282	1.98769e-16	2.64471e-14
VEZF1	202.397	1.97212	0.44792	-4.40283	1.06849e-05	0.000185729
HMGA2	251.622	1.95825	0.648354	-3.02033	0.00252497	0.0160258
DRAM1	262.908	1.95769	0.385474	-5.07865	3.80124e-07	1.0251e-05
TRIM45	31.5998	1.95319	0.6168	-3.16664	0.00154209	0.0109457
KLF3	107.645	1.95057	0.403895	-4.8294	1.36942e-06	3.06466e-05
SEC11C	54.7208	1.94212	0.536093	-3.62274	0.000291503	0.00287884
HMGB2	146.027	1.93854	0.472185	-4.10546	4.03505e-05	0.00056568
USB1	93.8953	1.93844	0.38906	-4.98237	6.28112e-07	1.57415e-05
SH3RF3	589.58	1.93068	0.338137	-5.70975	1.13145e-08	4.65167e-07
RIPK2	118.209	1.92982	0.571097	-3.37915	0.00072711	0.0060142
GNB5	57.775	1.91989	0.645189	-2.9757	0.00292321	0.0181049
IL27RA	70.6254	1.91618	0.480134	-3.99092	6.58168e-05	0.000850968
HS3ST3B1	754.608	1.91097	0.190538	-10.0293	1.13265e-23	2.7629e-21
RAB31	323.317	1.88925	0.382454	-4.93981	7.81989e-07	1.87626e-05
PTPRU	496.826	1.88915	0.368382	-5.12824	2.9247e-07	8.20036e-06
PLD1	90.083	1.87745	0.450202	-4.17023	3.04296e-05	0.000446202
BTG3	43.4656	1.87695	0.60815	-3.08632	0.00202653	0.0134331
KHDRBS3	177.432	1.8738	0.680609	-2.75312	0.00590294	0.0297096
TYMS	65.4763	1.87316	0.449221	-4.1698	3.04866e-05	0.000446202
AIG1	111.706	1.86047	0.363488	-5.11838	3.08174e-07	8.51024e-06
HSD17B14	26.5148	1.85676	0.544471	-3.4102	0.000649144	0.00553019
PHC2	1254.29	1.85609	0.162319	-11.4348	2.80046e-30	1.70782e-27
IL1R1	1008.93	1.85307	0.396265	-4.67634	2.92044e-06	5.87137e-05
CCDC163	10.9571	1.84527	0.653977	-2.82161	0.00477826	0.0256766
RNF32	11.7563	1.84401	0.679009	-2.71573	0.00661297	0.0324355
SHC3	428.5	1.83153	0.254827	-7.18737	6.60489e-13	5.19727e-11
ARHGAP42	66.719	1.82347	0.407443	-4.4754	7.62676e-06	0.000138493
EDEM1	547.346	1.81566	0.330909	-5.48689	4.09069e-08	1.45319e-06
ATP11A	118.446	1.81023	0.387341	-4.67347	2.96151e-06	5.93763e-05
ERN1	165.355	1.80399	0.387769	-4.65223	3.28365e-06	6.54762e-05
RNFT2	51.2964	1.79552	0.605694	-2.96441	0.00303268	0.0184176
WLS	111.088	1.79167	0.351418	-5.09839	3.42556e-07	9.35384e-06
HEG1	345.772	1.78756	0.214253	-8.34321	7.23021e-17	1.01751e-14
C21orf91	51.2214	1.76892	0.514508	-3.43808	0.000585863	0.00512228
RAB27A	138.655	1.76756	0.3109	-5.68531	1.30579e-08	5.22171e-07
TET3	61.6316	1.75484	0.511578	-3.43025	0.000603023	0.00523478
PFKFB4	85.3674	1.75305	0.522035	-3.3581	0.000784801	0.00638131
DEPDC1	43.7041	1.75103	0.680393	-2.57356	0.0100657	0.0446781
NTNG1	45.7997	1.74656	0.465634	-3.75093	0.000176179	0.00193617
RHOQ	392.333	1.74573	0.339655	-5.13971	2.75168e-07	7.77483e-06
EGR1	93.3837	1.74224	0.4403	-3.95694	7.59162e-05	0.000964505
COL27A1	924.515	1.73775	0.23119	-7.51652	5.62543e-14	5.34635e-12
IRAK2	67.3098	1.73673	0.388332	-4.47228	7.73895e-06	0.000139836
CYLD	217.217	1.73224	0.334585	-5.17729	2.25137e-07	6.46099e-06
MCL1	2534.82	1.72497	0.265059	-6.50787	7.62263e-11	4.53516e-09
CMTM4	275.517	1.72041	0.362592	-4.74477	2.08745e-06	4.38964e-05
GRAMD1A	328.99	1.71743	0.230083	-7.46438	8.36933e-14	7.65584e-12
HAS2	1792.67	1.7149	0.26654	-6.43393	1.24347e-10	7.05949e-09
ESR1	14.6212	1.71253	0.655849	-2.61116	0.00902356	0.0415572
TPM4	4038.44	1.71134	0.357003	-4.79362	1.63797e-06	3.54636e-05
C12orf75	302.889	1.70981	0.524495	-3.25992	0.00111446	0.00839917
SBNO2	1570.4	1.70459	0.186634	-9.13337	6.64008e-20	1.38835e-17
MFSD2A	77.5335	1.69685	0.59482	-2.85272	0.00433472	0.0239227
PRTFDC1	24.5715	1.69066	0.573882	-2.94601	0.00321901	0.0192052
EGFR	908.527	1.67868	0.327457	-5.12642	2.95298e-07	8.24806e-06
CADPS2	117.317	1.67547	0.276412	-6.0615	1.34862e-09	6.62362e-08
SUSD6	340.141	1.67487	0.221197	-7.57183	3.68017e-14	3.59086e-12
TANC2	440.936	1.6743	0.245872	-6.80964	9.78413e-12	6.56883e-10
STX3	158.023	1.66963	0.337957	-4.94038	7.79721e-07	1.87626e-05
ETS1	422.597	1.66842	0.241495	-6.90871	4.8908e-12	3.3765e-10
ARHGEF28	924.105	1.66766	0.408845	-4.07896	4.52386e-05	0.000623457
CCBE1	443.036	1.66482	0.289362	-5.75341	8.74584e-09	3.67828e-07
PLEKHO1	411.807	1.66465	0.486608	-3.42092	0.000624096	0.0053542
IL4R	225.85	1.658	0.404785	-4.096	4.20356e-05	0.000583713
VDR	60.8778	1.65578	0.41536	-3.98638	6.70903e-05	0.000865903
PCBP3	158.901	1.65071	0.215893	-7.64596	2.07385e-14	2.10784e-12
METTL9	494.158	1.63871	0.416664	-3.93293	8.39158e-05	0.00105214
PKIG	117.554	1.63656	0.483629	-3.38392	0.00071459	0.00594458
MECOM	223.998	1.63287	0.528764	-3.08809	0.00201445	0.0134031
CHN1	178.428	1.63022	0.366564	-4.44731	8.69527e-06	0.000155203
WDR4	118.118	1.62076	0.473567	-3.42244	0.000620611	0.00534908
ELK3	284.828	1.6182	0.472581	-3.42416	0.000616698	0.00532822
LINC00511	58.6264	1.6115	0.413853	-3.8939	9.86434e-05	0.00120312
FBLN1	1188.76	1.59662	0.366353	-4.35814	1.31171e-05	0.000222202
RGS10	75.146	1.59276	0.549178	-2.90026	0.00372856	0.0215017
PTPRJ	58.0387	1.59193	0.367182	-4.33553	1.45406e-05	0.000244056
POPDC3	115.361	1.5883	0.423284	-3.75233	0.000175202	0.00193092
OSTM1	260.466	1.58297	0.344205	-4.59891	4.24717e-06	8.35505e-05
CA13	13.7856	1.58252	0.57882	-2.73405	0.00625613	0.0311347
KREMEN1	102.864	1.58223	0.330968	-4.7806	1.74769e-06	3.76166e-05
TPCN1	298.712	1.56289	0.272068	-5.74449	9.22005e-09	3.85556e-07
BICC1	411.765	1.55468	0.210871	-7.37267	1.67249e-13	1.45706e-11
C18orf25	95.3008	1.55447	0.387991	-4.00644	6.16397e-05	0.000808062
HEBP1	55.9104	1.55085	0.554225	-2.79823	0.00513835	0.0269359
UHRF1	306.175	1.53874	0.548589	-2.80491	0.00503307	0.0265891
UVSSA	168.014	1.53867	0.346697	-4.43809	9.07592e-06	0.0001616
NEMP2	43.3447	1.53796	0.430716	-3.5707	0.000356032	0.00340581
LPCAT2	112.805	1.53359	0.540062	-2.83965	0.00451632	0.0246094
CHIC1	59.0506	1.52887	0.496256	-3.0808	0.00206443	0.0136578
SQSTM1	11915	1.52777	0.271474	-5.62767	1.82663e-08	7.18672e-07
STK24	383.616	1.52669	0.361614	-4.22188	2.42277e-05	0.000366319
PELI2	96.1142	1.5196	0.430045	-3.53358	0.000409976	0.00381606
WAC	865.55	1.51787	0.405011	-3.74773	0.00017844	0.00195482
KLHL5	404.297	1.51585	0.30127	-5.03153	4.86585e-07	1.2672e-05
C5AR1	25.7054	1.50675	0.55866	-2.69708	0.00699502	0.0337602
SKA1	48.9959	1.50567	0.58122	-2.59053	0.00958291	0.0433155
ABITRAM	39.2362	1.49639	0.572346	-2.61448	0.00893636	0.0411815
PPIF	387.474	1.49531	0.243664	-6.13677	8.42174e-10	4.30981e-08
OSMR	408.999	1.49368	0.238013	-6.27562	3.48251e-10	1.8739e-08
TEAD4	59.9588	1.49327	0.553463	-2.69804	0.00697487	0.0337134
AVIL	72.8593	1.49152	0.304339	-4.90084	9.54255e-07	2.2169e-05
KDSR	359.107	1.49111	0.351086	-4.24714	2.16512e-05	0.000337832
HECA	128.043	1.48891	0.443918	-3.35403	0.000796446	0.00646163
ERLEC1	104.98	1.48686	0.471543	-3.15317	0.00161506	0.0113426
ATXN7	1339.14	1.48289	0.435904	-3.40187	0.000669253	0.00567508
MAP1S	137.083	1.48057	0.360463	-4.10741	4.00118e-05	0.000562009
ZFAND3	224.281	1.47725	0.432904	-3.41241	0.000643919	0.00549208
PRRX1	958.52	1.47453	0.311029	-4.74083	2.12845e-06	4.46304e-05
EML2	130.537	1.46993	0.342005	-4.29798	1.72359e-05	0.000280293
UCK2	240.282	1.46796	0.318463	-4.60952	4.03607e-06	7.96117e-05
RFX7	83.3417	1.46032	0.418366	-3.49053	0.000482067	0.00437146
NMRK1	28.1338	1.4569	0.471783	-3.08808	0.00201452	0.0134031
TAF4B	260.935	1.45561	0.326764	-4.45461	8.40457e-06	0.000151117
PSTPIP2	87.6628	1.44996	0.418328	-3.46609	0.000528091	0.00471289
MYH9	3577.17	1.44106	0.2244	-6.42184	1.34638e-10	7.57908e-09
ATIC	92.8908	1.44031	0.450132	-3.19975	0.00137547	0.00998582
GADD45GIP1	176.093	1.43904	0.336735	-4.27351	1.92422e-05	0.000306118
SLC13A3	33.7664	1.43653	0.420952	-3.41258	0.000643514	0.00549208
ROR2	298.288	1.43583	0.439421	-3.26754	0.00108485	0.00823543
EFL1	277.699	1.43353	0.298714	-4.799	1.59464e-06	3.47308e-05
IFT57	57.5711	1.43287	0.43771	-3.27355	0.00106204	0.00810946
GORAB	61.3405	1.43243	0.329587	-4.34614	1.38554e-05	0.000233089
PITPNC1	283.998	1.42381	0.296176	-4.80729	1.52989e-06	3.36208e-05
RPS3	786.992	1.4232	0.340487	-4.17991	2.9163e-05	0.000433681
HIF1A	1642.57	1.42058	0.171169	-8.29925	1.04768e-16	1.41979e-14
MNT	78.9128	1.419	0.497083	-2.85466	0.0043083	0.023871
DUSP1	1275.86	1.4188	0.349099	-4.06419	4.81999e-05	0.000660537
STC2	349.407	1.41328	0.301881	-4.68157	2.8468e-06	5.75493e-05
ACBD3	102.546	1.41167	0.49534	-2.8499	0.00437331	0.0240812
RAB12	95.1398	1.40845	0.470194	-2.99547	0.00274024	0.0171501
AP1AR	111.402	1.40574	0.412735	-3.40591	0.000659436	0.00559832
SSH1	470.302	1.40201	0.302422	-4.63593	3.55337e-06	7.06618e-05
FBXL6	358.748	1.39868	0.37183	-3.76162	0.00016882	0.00187469
LACTB	325.373	1.39174	0.424279	-3.28025	0.00103716	0.00797551
EXOSC5	150.863	1.39018	0.342799	-4.05538	5.00527e-05	0.000683369
NUDT5	184.809	1.38273	0.433276	-3.19133	0.00141618	0.0102205
PUDP	46.3423	1.38084	0.488575	-2.82627	0.00470941	0.0254343
NDRG1	1510.29	1.37973	0.273116	-5.05182	4.37627e-07	1.16456e-05
PGS1	503.385	1.37723	0.246889	-5.57835	2.42816e-08	9.30328e-07
ARMC9	271.717	1.37472	0.37892	-3.62801	0.000285618	0.00283603
NAF1	47.0958	1.368	0.478367	-2.85972	0.00424009	0.0235782
FOSL1	228.002	1.36785	0.34714	-3.94035	8.13641e-05	0.00102482
C11orf49	109.03	1.36044	0.467892	-2.90759	0.0036422	0.0211705
REST	126.163	1.35945	0.380403	-3.57372	0.00035195	0.00337117
ERI1	120.877	1.35501	0.298336	-4.5419	5.57486e-06	0.000105418
CD44	895.129	1.34812	0.326987	-4.12287	3.74187e-05	0.000530678
GFPT2	885.489	1.34054	0.251809	-5.32365	1.01706e-07	3.25015e-06
TWSG1	159.75	1.33946	0.404772	-3.30917	0.000935737	0.00736224
BRD4	241.604	1.3389	0.275052	-4.8678	1.12848e-06	2.56466e-05
CCNT1	111.019	1.33633	0.360604	-3.70579	0.000210729	0.0022125
DGLUCY	114.629	1.33568	0.359851	-3.71175	0.000205831	0.00216418
RPS19	3578.17	1.33463	0.364267	-3.66388	0.000248419	0.00253901
BRD7	115.923	1.32238	0.491998	-2.68777	0.00719305	0.0345625
DHRS7	84.7416	1.31986	0.328498	-4.01787	5.87264e-05	0.000775435
SLC11A2	270.729	1.31874	0.172398	-7.64942	2.01894e-14	2.08093e-12
LIMK2	234.649	1.31855	0.371754	-3.54683	0.000389892	0.00367684
PARP16	20.61	1.31795	0.462316	-2.85076	0.00436152	0.0240524
RAB14	144.141	1.31619	0.421366	-3.12362	0.00178639	0.0122176
PDE4A	77.8975	1.31437	0.50214	-2.61755	0.00885646	0.0409164
RBBP6	257.842	1.3141	0.424841	-3.09315	0.00198047	0.0132478
SLC22A15	297.011	1.31187	0.475233	-2.76048	0.00577162	0.0292756
MME	2377.76	1.31068	0.363356	-3.60715	0.000309576	0.00302064
LONRF1	431.875	1.30512	0.457346	-2.85368	0.00432161	0.0238819
TNIP1	958.211	1.30466	0.156854	-8.31771	8.96796e-17	1.23826e-14
ELL	205.371	1.29938	0.258382	-5.02891	4.93273e-07	1.28006e-05
MYO1B	1712.94	1.29662	0.339134	-3.82334	0.000131655	0.00153416
B4GALT1	585.018	1.2964	0.299125	-4.33396	1.46448e-05	0.000245242
ZNF438	27.5493	1.29525	0.465193	-2.78432	0.00536398	0.0278197
SLC7A1	381.172	1.29307	0.40802	-3.16912	0.001529	0.0108845
PSMA3	98.4897	1.29092	0.389379	-3.31533	0.000915358	0.00721831
KLF7	235.422	1.28897	0.374645	-3.44051	0.00058061	0.00508851
CMAS	43.0519	1.28707	0.495836	-2.59577	0.00943801	0.0428724
RAI1	191.545	1.28472	0.332862	-3.85963	0.000113558	0.00135565
NEDD4	585.626	1.28339	0.254295	-5.04685	4.49157e-07	1.18662e-05
PAK2	663.512	1.2799	0.301559	-4.24427	2.19303e-05	0.00034146
MIR4435-2HG	544.516	1.27705	0.352347	-3.6244	0.00028963	0.00286808
SDC4	737.856	1.27695	0.249172	-5.12479	2.97864e-07	8.2881e-06
LYSMD3	76.1665	1.27664	0.40635	-3.14171	0.00167961	0.0116563
CTSB	1466.89	1.2749	0.217494	-5.86175	4.58001e-09	2.06892e-07
MICALL1	636.448	1.27259	0.24519	-5.19025	2.10016e-07	6.07469e-06
DDX59	53.1869	1.27048	0.344122	-3.69194	0.000222546	0.00231993
JMY	128.774	1.26698	0.308797	-4.10295	4.0791e-05	0.000569672
SLC3A2	4397.19	1.26225	0.37221	-3.39123	0.000695785	0.00582581
SLC6A9	116.924	1.26009	0.433831	-2.90455	0.00367776	0.0213095
LRP5L	202.02	1.25986	0.388549	-3.24247	0.00118497	0.00882158
HIP1	111.137	1.25682	0.413987	-3.0359	0.00239818	0.0154488
DKC1	190.334	1.25668	0.261	-4.81486	1.473e-06	3.26649e-05
WASF2	318.08	1.25564	0.437009	-2.87325	0.00406275	0.022835
LEMD2	789.233	1.24987	0.274889	-4.54682	5.44636e-06	0.000103255
ELAVL1	249.395	1.24827	0.337844	-3.6948	0.000220057	0.00229725
SEC61G	69.4872	1.24475	0.479514	-2.59586	0.00943546	0.0428724
IFNGR1	226.704	1.24343	0.380822	-3.26514	0.00109412	0.00828855
UBL3	418.814	1.24321	0.37295	-3.33346	0.000857742	0.00683764
MROH1	667.608	1.238	0.210224	-5.88894	3.8869e-09	1.76673e-07
CHCHD3	126.911	1.23776	0.409695	-3.02117	0.002518	0.016021
ATP2A2	1187.96	1.23466	0.226752	-5.44501	5.18024e-08	1.78816e-06
SH3PXD2B	1217.43	1.23353	0.199374	-6.18702	6.13121e-10	3.20487e-08
IDH2	696.11	1.23155	0.298071	-4.13175	3.6002e-05	0.000513572
TMEM33	393.033	1.23073	0.177888	-6.91854	4.56306e-12	3.18024e-10
RALB	160.967	1.22533	0.400396	-3.0603	0.00221116	0.0144379
ZCCHC14	199.663	1.22114	0.304686	-4.00787	6.12689e-05	0.000805994
MKRN1	178.668	1.22	0.371831	-3.28105	0.0010342	0.00796658
SLC25A37	233.76	1.21876	0.227804	-5.35001	8.79484e-08	2.86047e-06
TOMM20	309.464	1.21599	0.354449	-3.43066	0.00060212	0.00523315
PLEKHA3	98.0497	1.21235	0.373164	-3.24885	0.00115874	0.00865274
PAG1	165.979	1.21156	0.387407	-3.12737	0.00176378	0.0121538
ANP32E	57.7151	1.2114	0.408107	-2.96834	0.00299418	0.0183703
ALG5	92.8488	1.21121	0.301455	-4.01787	5.8727e-05	0.000775435
NOLC1	181.421	1.20868	0.23083	-5.23622	1.63897e-07	4.85586e-06
CPD	1337.41	1.20775	0.2891	-4.17762	2.94577e-05	0.000435498
DYNLT1	174.218	1.20683	0.380388	-3.17263	0.00151064	0.0108048
CD47	172.489	1.20266	0.278222	-4.32268	1.54146e-05	0.000255792
USP8	947.42	1.20171	0.265625	-4.52409	6.06568e-06	0.000113236
LCOR	186.129	1.19964	0.271693	-4.41543	1.0081e-05	0.000177338
SEMA5A	463.62	1.19801	0.251733	-4.75906	1.94499e-06	4.12563e-05
C1orf43	209.938	1.19468	0.36181	-3.30197	0.000960093	0.00749179
PPP2R5E	139.684	1.18884	0.380507	-3.12436	0.00178192	0.0122098
FAM50A	378.949	1.18842	0.377297	-3.14983	0.00163363	0.0114292
OSBPL8	489.807	1.18724	0.28978	-4.09705	4.18444e-05	0.000582163
SPATA5L1	189.729	1.18618	0.441363	-2.68753	0.00719825	0.0345648
ZC3H12C	538.14	1.18594	0.235463	-5.03664	4.73776e-07	1.24268e-05
CBX5	290.971	1.18432	0.345195	-3.43087	0.00060166	0.00523315
TCFL5	318.985	1.18427	0.367008	-3.22682	0.00125176	0.00919714
HDGFL2	202.514	1.18356	0.436642	-2.71061	0.00671605	0.032707
FBLIM1	476.802	1.18315	0.259189	-4.56483	4.99907e-06	9.55175e-05
SNX8	329.977	1.18266	0.242674	-4.87346	1.09659e-06	2.50777e-05
ARID3A	534.761	1.18187	0.280532	-4.21298	2.52027e-05	0.000379493
ACVR1B	194.805	1.18151	0.280785	-4.20789	2.57766e-05	0.000386543
CCDC134	529.503	1.17816	0.271936	-4.3325	1.47426e-05	0.000246317
SLC49A4	75.7629	1.17797	0.36092	-3.26379	0.00109933	0.00830227
RAB21	195.852	1.17783	0.351518	-3.35069	0.000806102	0.0065255
HK1	230.122	1.17773	0.24508	-4.80548	1.54381e-06	3.38253e-05
AC010735.2	20.1762	1.17623	0.433268	-2.7148	0.00663164	0.0325053
URI1	510.646	1.16948	0.36767	-3.18079	0.00146876	0.0105583
TTC7A	554.086	1.16887	0.264495	-4.41924	9.90476e-06	0.000174658
ATG101	883.274	1.16816	0.416959	-2.80162	0.00508475	0.0267699
PPP1R18	522.839	1.1581	0.375936	-3.08057	0.00206602	0.0136578
SELENOM	1017.27	1.15424	0.244475	-4.72131	2.34327e-06	4.87161e-05
CNNM2	62.0781	1.15171	0.304823	-3.77829	0.00015791	0.00177237
RIPK1	426.116	1.15124	0.249625	-4.61186	3.99083e-06	7.89322e-05
AGPAT5	192.455	1.14849	0.232083	-4.94864	7.47331e-07	1.80521e-05
PABPC1	1275.18	1.14251	0.301048	-3.79511	0.000147577	0.00167437
POMK	387.746	1.13808	0.298049	-3.81842	0.00013431	0.00155926
JCAD	803.661	1.13785	0.166526	-6.83286	8.3241e-12	5.64035e-10
RARA	116.25	1.13642	0.404612	-2.80866	0.00497475	0.0263806
BEND3	40.5233	1.13634	0.364161	-3.12043	0.00180586	0.0123162
TSNARE1	188.95	1.1338	0.266796	-4.24971	2.14049e-05	0.000335421
DCBLD1	438.762	1.13178	0.409035	-2.76694	0.00565845	0.0289773
PANK3	437.229	1.12873	0.325505	-3.46761	0.000525102	0.00469768
CD164	967.693	1.12806	0.301637	-3.73979	0.000184173	0.00200264
ZFYVE28	138.471	1.12676	0.32206	-3.49862	0.000467671	0.00427268
AKIRIN1	381.38	1.12626	0.320296	-3.51631	0.000437594	0.00404844
PTPN23	120.306	1.12537	0.357014	-3.15218	0.00162058	0.011368
ZBTB38	337.903	1.12351	0.378986	-2.96453	0.00303148	0.0184176
SERPINB1	50.5632	1.11656	0.318155	-3.50949	0.000448963	0.00414314
CDC42EP1	286.131	1.1142	0.299527	-3.71985	0.00019934	0.00212649
RP9P	44.9029	1.11408	0.432222	-2.57758	0.00994961	0.044316
CDK11B	56.7094	1.11299	0.359147	-3.09897	0.00194193	0.0130257
XPR1	288.166	1.11249	0.299408	-3.71564	0.000202688	0.00214036
PARP12	185.959	1.11166	0.209759	-5.2997	1.15993e-07	3.61208e-06
HSPBAP1	57.4841	1.10796	0.389321	-2.84587	0.00442896	0.024278
GSDME	144.811	1.10615	0.337924	-3.27337	0.00106272	0.00810946
NASP	139.438	1.1061	0.384452	-2.87708	0.00401372	0.0226289
HPCAL1	167.895	1.10045	0.310625	-3.54268	0.000396082	0.00372561
ENOSF1	257.092	1.10008	0.281027	-3.9145	9.05928e-05	0.00112176
TULP4	432.486	1.09994	0.221184	-4.97296	6.59386e-07	1.63572e-05
PAPSS1	1110.06	1.0991	0.163512	-6.72182	1.79465e-11	1.15204e-09
PRKAR1B	210.01	1.098	0.287077	-3.82474	0.000130909	0.00153068
VGLL3	798.827	1.09653	0.404208	-2.71279	0.00667194	0.0326372
RTCA	86.4351	1.09547	0.380004	-2.88279	0.00394176	0.0223438
LTBP4	82.8076	1.09485	0.381766	-2.86786	0.00413262	0.0230859
FOXM1	57.6295	1.09119	0.419451	-2.60146	0.00928271	0.0424568
SNRPA	120.366	1.09014	0.369773	-2.94813	0.00319702	0.0191142
LRRC8A	158.696	1.08856	0.388037	-2.8053	0.00502691	0.0265802
STARD7	330.531	1.08837	0.349692	-3.11236	0.00185598	0.0125527
NADK2	546.236	1.08811	0.288831	-3.76728	0.000165038	0.00184108
NFKB1	152.741	1.08784	0.279289	-3.89504	9.81834e-05	0.00119951
STK17A	97.0063	1.08565	0.319217	-3.40097	0.000671472	0.0056873
NFATC1	93.3762	1.08171	0.365709	-2.95783	0.00309814	0.0186634
TRAF3IP2	197.356	1.08033	0.294161	-3.67258	0.000240111	0.00247135
PDE4DIP	2154.1	1.08008	0.271049	-3.98483	6.75278e-05	0.000870014
RIN2	435.22	1.07973	0.229444	-4.70586	2.52794e-06	5.19649e-05
MGLL	2122.12	1.07926	0.217091	-4.97146	6.64507e-07	1.64286e-05
TFAM	113.144	1.07621	0.336478	-3.19846	0.00138163	0.0100107
NAA50	346.187	1.07441	0.312407	-3.43913	0.000583582	0.00510844
RNF24	335.916	1.07365	0.237255	-4.52528	6.03147e-06	0.000113062
BACE2	356.366	1.07115	0.193179	-5.54488	2.94157e-08	1.08173e-06
DPCD	80.0278	1.07103	0.366567	-2.92179	0.00348028	0.0204732
FMNL3	433.619	1.07093	0.393445	-2.72192	0.00649042	0.032006
ERCC2	459.514	1.06995	0.299042	-3.57791	0.000346348	0.00333497
RAC1	346.004	1.06845	0.361393	-2.95648	0.00311175	0.018696
MTMR9	66.5577	1.06774	0.356437	-2.9956	0.00273907	0.0171501
ANKRD11	592.866	1.06513	0.278993	-3.81777	0.000134662	0.00155926
SETD7	403.257	1.06094	0.262495	-4.04175	5.30542e-05	0.000711082
CUX1	411.253	1.05967	0.204216	-5.18897	2.11457e-07	6.09229e-06
TTLL4	138.413	1.05691	0.361982	-2.91979	0.00350272	0.0205721
ELK4	313.243	1.05411	0.382149	-2.75838	0.00580895	0.0293983
LHFPL2	293.9	1.05278	0.369809	-2.84683	0.00441574	0.0242237
ZNF484	22.7297	1.05147	0.397788	-2.6433	0.00821022	0.0385452
SYPL1	192.641	1.04825	0.334837	-3.13063	0.00174433	0.0120425
TRIM8	494.242	1.04711	0.269237	-3.8892	0.000100577	0.00122263
PPP6R1	314.622	1.04593	0.269615	-3.87936	0.000104733	0.00126894
TAGLN2	673.383	1.04592	0.379649	-2.75496	0.00586987	0.0296246
TRIM25	353.804	1.04491	0.261303	-3.99882	6.36586e-05	0.000828921
ABL2	1486.31	1.03941	0.28578	-3.63712	0.000275705	0.00276764
ANPEP	1255.49	1.03503	0.237531	-4.35746	1.31583e-05	0.000222385
CCNI	834.67	1.03465	0.299968	-3.44918	0.000562285	0.0049576
N4BP2	230.001	1.03462	0.258349	-4.00474	6.20869e-05	0.000811342
PRPS2	57.0991	1.03105	0.368878	-2.79509	0.00518857	0.0271585
USP31	397.596	1.03096	0.214056	-4.81629	1.46249e-06	3.25305e-05
SPIRE1	671.132	1.03046	0.36175	-2.84854	0.00439209	0.0241371
NECTIN2	500.842	1.03041	0.226549	-4.54828	5.40849e-06	0.000102803
DENND3	153.502	1.03015	0.295966	-3.48063	0.000500245	0.00450282
TBL1X	167.949	1.02911	0.250892	-4.10178	4.09984e-05	0.000571479
ARHGEF19	115.463	1.02751	0.380947	-2.69724	0.00699169	0.0337602
ACTN1	2226.67	1.02653	0.194936	-5.26597	1.39449e-07	4.23439e-06
GATAD2A	345.242	1.01837	0.27111	-3.75629	0.000172452	0.00190924
MAPKAPK2	887.525	1.0162	0.247627	-4.10376	4.0649e-05	0.000568775
PIGF	63.5871	1.01352	0.353096	-2.87037	0.00409995	0.0229632
DAPK3	915.28	1.01193	0.292946	-3.45433	0.000551669	0.00488164
CDR2L	373.083	1.01108	0.323647	-3.12403	0.00178395	0.0122123
SCRN1	174.764	1.00863	0.353352	-2.85447	0.00431085	0.023871
FBRS	460.077	1.00824	0.284756	-3.54071	0.000399052	0.00374392
ATP13A3	1885.08	1.0067	0.256347	-3.92708	8.5982e-05	0.00107375
RRM1	197.933	1.00459	0.332118	-3.02479	0.00248808	0.0159159
UNC50	60.4989	1.00094	0.354387	-2.82442	0.00473665	0.0255625
MYBBP1A	750.181	1.00091	0.358154	-2.79465	0.00519566	0.0271585
HECTD1	2252.23	-1.00271	0.344101	2.91399	0.00356838	0.0208407
OFD1	165.043	-1.0068	0.317243	3.1736	0.00150561	0.0107915
RPAP2	539.77	-1.00853	0.372491	2.70753	0.00677861	0.0328733
MPDZ	302.464	-1.01048	0.325212	3.10713	0.00188915	0.0127418
NEK7	699.905	-1.01364	0.313031	3.23813	0.00120316	0.00894787
MLLT3	41.0487	-1.01442	0.350667	2.89283	0.00381782	0.0218614
ABCB9	107.588	-1.01481	0.363655	2.79059	0.00526122	0.0274033
NOD1	165.236	-1.01838	0.305012	3.33882	0.000841361	0.00672905
L3MBTL2-AS1	63.0284	-1.01936	0.377973	2.69692	0.00699839	0.0337602
UTRN	1038.48	-1.02078	0.250654	4.07245	4.65205e-05	0.000639919
GSR	751.585	-1.02204	0.24725	4.13364	3.57068e-05	0.000511355
IQCG	53.2813	-1.02228	0.352849	2.89722	0.00376483	0.0216256
NFATC3	1150.43	-1.02315	0.34956	2.92696	0.00342295	0.0202009
TRIM35	1085.51	-1.02345	0.342872	2.98493	0.00283642	0.0176655
PBXIP1	176.218	-1.02759	0.372872	2.75587	0.00585365	0.0295631
KIAA1328	103.829	-1.0277	0.3051	3.3684	0.000756068	0.00617511
ZNF701	85.4736	-1.03443	0.356772	2.89943	0.00373848	0.021508
LIPA	315.272	-1.04062	0.288024	3.61296	0.000302717	0.00297753
DHTKD1	960.99	-1.04166	0.354399	2.93922	0.00329039	0.0195447
APLP2	715.963	-1.0461	0.250962	4.16838	3.06775e-05	0.000448099
EXOC6B	775.404	-1.04613	0.310028	3.37431	0.000740014	0.00607012
FER	619.327	-1.04939	0.336562	3.11797	0.001821	0.0123769
LYPLAL1	404.253	-1.05083	0.39746	2.64386	0.00819674	0.0385252
EHBP1	640.372	-1.05263	0.354649	2.96808	0.00299662	0.0183703
FRG1CP	92.6908	-1.0531	0.416438	2.52884	0.0114441	0.0489469
FAT1	10950.9	-1.05658	0.368011	2.87106	0.00409102	0.0229411
CRIM1	3086	-1.05855	0.211996	4.99323	5.93791e-07	1.4984e-05
POLH	653.061	-1.05855	0.200679	5.27481	1.32894e-07	4.08621e-06
MBOAT2	267.9	-1.05861	0.193649	5.46664	4.58652e-08	1.60594e-06
AGL	108.416	-1.05892	0.347764	3.04493	0.00232734	0.0150855
MAP2K4	649.28	-1.06121	0.245574	4.32136	1.5507e-05	0.000256742
PIWIL4	124.679	-1.06308	0.30746	3.45763	0.000544958	0.00484569
MALAT1	98819.7	-1.06314	0.3138	3.38795	0.000704178	0.00588458
HSD17B4	437.795	-1.06323	0.343338	3.09674	0.00195664	0.01311
SEMA3C	1408.31	-1.06364	0.282078	3.77074	0.000162762	0.00182403
SCP2	206.194	-1.06583	0.214865	4.96044	7.03321e-07	1.72715e-05
PIK3C2A	552.519	-1.06756	0.307417	3.47268	0.000515297	0.00462125
MYCBP2	1660.47	-1.06761	0.360948	2.95778	0.00309858	0.0186634
FANCB	350.308	-1.0695	0.413993	2.58337	0.00978415	0.0438017
STK38	173.541	-1.07011	0.419502	2.55092	0.010744	0.0466176
FERMT2	1016.61	-1.07037	0.215909	4.95749	7.14091e-07	1.73906e-05
EPS15	1435.69	-1.07126	0.293901	3.64497	0.000267425	0.00270306
MORC4	236.024	-1.07416	0.228624	4.69834	2.6228e-06	5.35927e-05
SDCCAG8	1135.75	-1.07542	0.256305	4.19586	2.71833e-05	0.000405974
MVB12B	127.683	-1.07636	0.331475	3.24717	0.00116558	0.00868607
HECTD2	158.141	-1.07685	0.295794	3.64053	0.000272081	0.00273877
PPP1R21	331.082	-1.07691	0.332609	3.23777	0.00120466	0.00894994
DBT	198.94	-1.07806	0.311331	3.46276	0.000534656	0.00476566
ACAT2	164.858	-1.07823	0.361575	2.98203	0.00286343	0.0178185
ZBTB1	391.38	-1.08211	0.36637	2.95359	0.00314097	0.0188407
SYNE3	441.912	-1.08241	0.310715	3.48362	0.000494687	0.00446377
DLC1	831.386	-1.08682	0.194941	5.57512	2.4736e-08	9.42803e-07
DGKI	1039.09	-1.09103	0.387748	2.81375	0.00489671	0.0260493
TRERF1	95.7876	-1.09199	0.371071	2.94281	0.0032525	0.0193668
ZNF680	100.729	-1.09341	0.322166	3.39392	0.000688996	0.00578883
SLC7A6	1032.91	-1.10039	0.383243	2.87126	0.00408843	0.0229411
IL17RC	1202.68	-1.10141	0.250093	4.40399	1.06277e-05	0.000185176
ZNF470	73.4097	-1.10679	0.288184	3.84058	0.000122745	0.00145113
MVK	438.226	-1.10749	0.301156	3.67747	0.00023556	0.00242797
GLCE	177.175	-1.10756	0.182209	6.07852	1.21295e-09	6.03836e-08
PRR5L	125.813	-1.10999	0.360657	3.0777	0.00208602	0.0137527
PEX1	348.197	-1.112	0.336368	3.30588	0.000946772	0.00741807
STK39	1409.54	-1.11603	0.273458	4.08119	4.48065e-05	0.000621011
HPS5	1338.06	-1.11711	0.35274	3.16694	0.00154051	0.0109451
FRMD8	527.095	-1.12141	0.196094	5.7187	1.07339e-08	4.46311e-07
FADS2	4804.12	-1.1215	0.237507	4.72197	2.33567e-06	4.86965e-05
ENAH	529.987	-1.12204	0.271336	4.13523	3.54595e-05	0.000509808
CPQ	204.34	-1.1224	0.327992	3.42203	0.000621563	0.00534908
GAB3	32.862	-1.12374	0.434654	2.58537	0.00972746	0.0436989
RNASEH1-AS1	46.9431	-1.12517	0.370361	3.03804	0.00238122	0.0153938
C1orf198	797.661	-1.12605	0.405855	2.77452	0.00552827	0.0284563
GBE1	662.147	-1.12863	0.396836	2.84406	0.00445429	0.0243621
SKP2	243.175	-1.12936	0.365893	3.08658	0.00202476	0.0134331
OSBPL10	237.238	-1.12942	0.331424	3.40777	0.000654954	0.00556673
TBC1D31	755.465	-1.12985	0.381084	2.96482	0.00302857	0.0184176
ABRAXAS1	89.2232	-1.13133	0.335177	3.37533	0.000737281	0.00605547
AL139353.1	280.239	-1.13189	0.258627	4.37653	1.20586e-05	0.000206179
GLS	2675.76	-1.13271	0.208128	5.44235	5.25821e-08	1.79811e-06
DENND4C	676.751	-1.13411	0.268324	4.22664	2.37211e-05	0.000361134
ARHGAP31	201.554	-1.13758	0.235042	4.8399	1.29907e-06	2.93413e-05
PPP2R1B	380.469	-1.13807	0.400331	2.84283	0.0044715	0.0244318
PBLD	82.7536	-1.14031	0.450105	2.53342	0.0112955	0.0483962
NBPF11	236.714	-1.1426	0.390132	2.92877	0.00340311	0.0201
AGTPBP1	623.909	-1.14479	0.393028	2.91274	0.00358272	0.0208627
DENND1B	175.807	-1.14542	0.213844	5.35634	8.49267e-08	2.79952e-06
BPHL	126.531	-1.14776	0.388166	2.95687	0.00310777	0.0186875
MAST4	103.373	-1.14777	0.410615	2.79524	0.00518607	0.0271585
UBE2E2	70.5496	-1.14949	0.323767	3.55037	0.000384696	0.00363481
PYGL	343.249	-1.15018	0.305488	3.76507	0.000166504	0.00185179
EXO5	121.686	-1.15197	0.364958	3.15645	0.00159701	0.0112591
COL5A2	29656.4	-1.15393	0.324712	3.55369	0.00037987	0.00360556
GRK3	172.939	-1.15405	0.42225	2.7331	0.00627414	0.0311917
FAM13A	190.787	-1.15789	0.414718	2.792	0.00523833	0.0273229
TMEM245	812.351	-1.15816	0.321043	3.6075	0.00030916	0.0030206
THSD1	467.599	-1.16055	0.316331	3.66877	0.000243719	0.00250145
NBEAL1	556.985	-1.16084	0.368666	3.14877	0.00163961	0.0114491
FARP2	593.571	-1.16115	0.268549	4.32379	1.53369e-05	0.00025508
APLF	834.425	-1.16196	0.456623	2.54467	0.010938	0.0472795
STXBP4	246.346	-1.16373	0.311498	3.7359	0.000187044	0.00202184
SLC41A2	624.506	-1.16438	0.421312	2.7637	0.00571503	0.0291244
KIF9-AS1	40.6915	-1.17172	0.318148	3.68295	0.00023055	0.00238921
OSBPL1A	271.838	-1.17413	0.406653	2.8873	0.00388569	0.0221657
SCLT1	719.313	-1.18058	0.332538	3.5502	0.000384939	0.00363481
STAU2	293.044	-1.18553	0.325429	3.64296	0.000269517	0.0027167
PPP1R12B	420.101	-1.18775	0.384347	3.09031	0.00199945	0.0133382
CHD9	2033.43	-1.18836	0.315258	3.76948	0.000163587	0.00183048
TMEM45A	221.558	-1.18905	0.402008	2.95778	0.00309867	0.0186634
ALCAM	464.141	-1.19012	0.373912	3.18289	0.00145813	0.0104923
BCKDHB	123.358	-1.19124	0.339926	3.50442	0.000457612	0.00420176
TBC1D8	93.7246	-1.1942	0.455657	2.62083	0.00877165	0.0406529
TSPAN14	236.741	-1.19864	0.470486	2.54767	0.0108444	0.0469581
FNBP1	146.938	-1.2	0.263772	4.54936	5.38095e-06	0.000102546
PHACTR2	413.939	-1.20326	0.169969	7.0793	1.44888e-12	1.071e-10
NIPSNAP3A	73.1174	-1.2051	0.26306	4.58107	4.62608e-06	8.93236e-05
SPATA7	240.397	-1.20541	0.433463	2.78089	0.00542101	0.028036
BMPR1B	151.152	-1.20726	0.46504	2.59603	0.00943068	0.0428724
DOCK4	278.825	-1.2148	0.469022	2.59006	0.00959587	0.0433473
SIRT5	307.677	-1.21974	0.384487	3.17239	0.0015119	0.0108048
JADE1	183.642	-1.22082	0.305575	3.99516	6.46513e-05	0.000838862
UBR3	632.9	-1.22138	0.302344	4.03971	5.35167e-05	0.000714565
RALGAPA1	720.82	-1.22229	0.414966	2.94553	0.003224	0.0192128
DDHD2	386.588	-1.22599	0.332531	3.68684	0.00022706	0.00236027
CENPI	193.017	-1.23202	0.479267	2.57063	0.0101514	0.0449685
SLC25A16	846.461	-1.23602	0.303776	4.06887	4.72412e-05	0.000648614
PTPRS	807.454	-1.23611	0.450301	2.74508	0.00604959	0.0303226
CRY2	277.806	-1.24084	0.363428	3.41427	0.000639529	0.00546737
DPYSL2	1611.54	-1.2441	0.218177	5.70228	1.18217e-08	4.81191e-07
CHP1	597.684	-1.2444	0.393249	3.16442	0.00155393	0.0110077
ACER3	184.365	-1.24625	0.493237	2.52667	0.0115151	0.0491642
ALDH3A2	315.137	-1.24899	0.448571	2.78438	0.00536299	0.0278197
ARHGAP10	1640.19	-1.25122	0.228764	5.46951	4.5129e-08	1.58776e-06
PATJ	91.0713	-1.25399	0.345206	3.6326	0.000280583	0.00280123
ANKAR	460.75	-1.25604	0.464649	2.70321	0.00686732	0.0332595
ADAMTS7	225.014	-1.26096	0.432872	2.91301	0.0035796	0.0208627
ERRFI1	193.756	-1.26127	0.368396	3.42369	0.000617776	0.00533123
MVD	1964.52	-1.26195	0.222903	5.66145	1.50101e-08	5.96978e-07
RFTN2	35.3997	-1.26318	0.377165	3.34913	0.000810659	0.0065479
KIAA1841	303.469	-1.26402	0.173792	7.27318	3.51121e-13	2.91989e-11
SUN1	483.065	-1.26575	0.256774	4.92943	8.24711e-07	1.95949e-05
YPEL2	357.45	-1.2705	0.447032	2.84209	0.00448193	0.0244402
DNMBP	305.077	-1.27781	0.239979	5.32468	1.01131e-07	3.24596e-06
SYNC	242.885	-1.27853	0.347177	3.68265	0.000230824	0.00238921
ZNF124	3004.54	-1.28396	0.45486	2.82276	0.00476126	0.0256575
HSPA4L	29.319	-1.28699	0.425609	3.02388	0.00249559	0.0159252
CCZ1B	471.837	-1.28957	0.301264	4.28051	1.86462e-05	0.000298584
SEPTIN11	1731.36	-1.29135	0.203473	6.34652	2.20235e-10	1.21179e-08
CTPS2	139.894	-1.29392	0.499021	2.59293	0.00951633	0.0431211
MAN2B1	651.453	-1.29429	0.387408	3.34088	0.000835121	0.00671584
MYPN	39.3467	-1.29467	0.394317	3.28331	0.00102596	0.00791982
WDR47	194.554	-1.29581	0.309301	4.18948	2.796e-05	0.000416724
DOCK7	474.817	-1.30581	0.261777	4.98826	6.09257e-07	1.53215e-05
NFIX	207.668	-1.31322	0.399207	3.28958	0.00100336	0.00778645
PARD3	517.125	-1.31437	0.258996	5.07488	3.87748e-07	1.03939e-05
ZNF106	1166.05	-1.3174	0.299887	4.39298	1.11806e-05	0.000193886
PLXNA2	899.035	-1.31937	0.183754	7.18007	6.9674e-13	5.42419e-11
HEATR5A	909.872	-1.32121	0.344693	3.83301	0.000126586	0.00148932
BMERB1	146.071	-1.32185	0.351788	3.75752	0.000171604	0.00190272
WHAMMP2	61.7157	-1.32196	0.516999	2.55699	0.0105583	0.045989
HAGH	79.5236	-1.32961	0.507797	2.61839	0.00883459	0.040867
KPNA5	319.011	-1.33027	0.264737	5.02487	5.03763e-07	1.29808e-05
GLRX2	112.977	-1.33034	0.294717	4.51395	6.36324e-06	0.000117591
PRSS23	568.854	-1.33203	0.380667	3.49921	0.000466647	0.00426865
SLC27A1	230.622	-1.33441	0.427509	3.12136	0.00180019	0.012289
GYS1	432.146	-1.33535	0.347599	3.84164	0.000122213	0.00144737
ZNF350	21.3513	-1.3357	0.448903	2.97548	0.00292526	0.0181049
SASH1	455.417	-1.33577	0.264526	5.04966	4.42587e-07	1.1735e-05
WWTR1	192.653	-1.34208	0.231175	5.80549	6.41782e-09	2.73056e-07
KAZN	80.0934	-1.34453	0.486003	2.76651	0.00566591	0.0289952
ATP2B4	990.272	-1.34956	0.375852	3.59066	0.000329843	0.00320131
FSTL1	6805.06	-1.35265	0.323684	4.17893	2.92885e-05	0.000433873
LETM2	17.0853	-1.35347	0.534126	2.53398	0.0112774	0.0483466
CATSPERE	119.12	-1.35433	0.393154	3.44479	0.00057151	0.00502078
NFIA	237.263	-1.35452	0.407545	3.3236	0.000888631	0.00705315
CCT6P1	50.3582	-1.35612	0.484506	2.79897	0.00512657	0.026932
SSH2	368.172	-1.36103	0.432535	3.14664	0.0016516	0.011489
GALNT2	1362.69	-1.36752	0.225927	6.05291	1.42251e-09	6.91517e-08
OSBPL11	234.92	-1.3712	0.268347	5.10979	3.22515e-07	8.83956e-06
PAWR	132.437	-1.3757	0.354867	3.87667	0.000105898	0.0012746
CCDC146	82.4117	-1.37638	0.528506	2.60428	0.00920675	0.0422149
NR2F1-AS1	207.597	-1.37994	0.33125	4.16587	3.10169e-05	0.000452154
IDH1	1080.78	-1.38013	0.165012	8.36379	6.07371e-17	8.71518e-15
SAMD3	56.3202	-1.38674	0.355236	3.90371	9.47299e-05	0.001171
PEAK1	574.041	-1.38987	0.282331	4.92286	8.52904e-07	2.0005e-05
SDHAF4	56.8817	-1.39016	0.500318	2.77856	0.00545998	0.0281864
C2CD6	98.0994	-1.39224	0.390045	3.56943	0.000357755	0.00341782
LNPEP	590.959	-1.39277	0.380039	3.66481	0.000247518	0.00253333
RFTN1	389.803	-1.39305	0.297135	4.68826	2.7554e-06	5.60112e-05
SERPINE2	619.515	-1.3958	0.293496	4.75577	1.9769e-06	4.18121e-05
MPP6	3843.98	-1.40155	0.494347	2.83516	0.00458032	0.0248731
PLCL2	677.535	-1.40209	0.311037	4.50779	6.5507e-06	0.000120447
PXDN	1369.4	-1.40248	0.375463	3.73532	0.000187478	0.00202354
STK38L	107.823	-1.40388	0.515043	2.72575	0.00641548	0.0317916
TMEM131L	71.9451	-1.41208	0.440111	3.20845	0.00133451	0.00970767
SOS1	228.718	-1.41299	0.476095	2.96788	0.00299862	0.0183703
SNTB2	736.458	-1.41305	0.3267	4.32521	1.52386e-05	0.000254022
TBC1D2B	462.317	-1.41329	0.182571	7.74106	9.85924e-15	1.07686e-12
NBPF12	115.878	-1.41499	0.54535	2.59465	0.00946883	0.042959
FBN2	4596.49	-1.4163	0.349355	4.05405	5.03374e-05	0.000684357
ETFDH	117.205	-1.42661	0.49682	2.87148	0.00408558	0.0229411
PTPN4	280.272	-1.42678	0.467803	3.04995	0.00228876	0.0148486
BCLAF3	226.045	-1.4291	0.268383	5.32485	1.01039e-07	3.24596e-06
PLXDC2	191.041	-1.43072	0.284704	5.02529	5.02674e-07	1.29808e-05
ACOX1	476.15	-1.43196	0.384141	3.7277	0.000193238	0.00207652
ATAD2B	577.825	-1.4364	0.464466	3.09258	0.00198424	0.0132609
MCUB	68.9884	-1.43811	0.425284	3.38152	0.000720868	0.00598108
TNS1	966.678	-1.44664	0.398067	3.63416	0.000278887	0.00278811
PDK1	201.93	-1.4477	0.34212	4.23154	2.32095e-05	0.000356074
FBN1	3433.15	-1.45943	0.161314	9.0471	1.46813e-19	2.98437e-17
EBF3	79.6001	-1.46413	0.531685	2.75375	0.00589165	0.0296936
SPAG1	63.5117	-1.47759	0.314483	4.69848	2.62101e-06	5.35927e-05
PHLDB2	577.64	-1.47982	0.394526	3.75089	0.000176208	0.00193617
NAV2	800.176	-1.48164	0.205482	7.21059	5.57118e-13	4.43151e-11
ZNF528	46.7877	-1.48428	0.367463	4.03926	5.36209e-05	0.000714565
KIF21A	52.9829	-1.48547	0.515404	2.88214	0.00394987	0.0223551
STK33	36.0739	-1.48836	0.579718	2.56738	0.0102471	0.0451385
PLA2R1	152.011	-1.48954	0.362403	4.11017	3.95371e-05	0.000556409
ACLY	4140.15	-1.49432	0.282631	5.28719	1.24208e-07	3.85149e-06
SPAG16	247.405	-1.4953	0.411304	3.63551	0.00027743	0.00278114
TNS2	590.732	-1.50137	0.348333	4.31014	1.63151e-05	0.000268302
PROSER2	80.4914	-1.50553	0.37661	3.99759	6.39916e-05	0.000831777
NID2	696.222	-1.5114	0.548172	2.75717	0.00583036	0.0294862
HIF3A	121.671	-1.51678	0.442245	3.42974	0.000604167	0.0052385
HSDL2	327.16	-1.51857	0.433546	3.50268	0.000460604	0.00422393
RBMS3	322.123	-1.52038	0.372598	4.08048	4.49426e-05	0.00062116
ACVR2A	554.036	-1.5232	0.42082	3.61959	0.000295073	0.00291017
ERCC6	388.047	-1.52384	0.405983	3.75347	0.000174405	0.00192794
LPIN1	488.355	-1.5306	0.254675	6.01002	1.85496e-09	8.75782e-08
ALDH6A1	163.049	-1.54184	0.485458	3.17605	0.00149295	0.0107217
AASS	709.402	-1.54267	0.394014	3.91527	9.03041e-05	0.00112008
MIR646HG	32.5666	-1.54396	0.566446	2.7257	0.00641654	0.0317916
ADGRL2	62.2367	-1.54801	0.563703	2.74615	0.00602992	0.0302446
SLIT2	336.617	-1.54844	0.284086	5.4506	5.02011e-08	1.7411e-06
PIR	53.7042	-1.55611	0.567323	2.7429	0.00608984	0.0304825
IFI6	138.112	-1.55943	0.331256	4.70763	2.50614e-06	5.18078e-05
Z68871.1	107.317	-1.56976	0.557161	2.81743	0.0048409	0.0258582
LRP5	514.681	-1.57467	0.379004	4.15477	3.2562e-05	0.000471859
NUAK1	194.999	-1.5748	0.284711	5.53121	3.18037e-08	1.15791e-06
PLXND1	1210.28	-1.57643	0.44378	3.55227	0.000381926	0.00361921
CTNNAL1	82.656	-1.57957	0.370251	4.26623	1.98807e-05	0.000314227
ZNF737	64.8543	-1.57968	0.504051	3.13397	0.00172456	0.0119201
EMB	813.991	-1.58005	0.434301	3.63815	0.000274604	0.00276038
GSE1	415.394	-1.58948	0.401556	3.9583	7.54853e-05	0.000961547
UGP2	488.917	-1.591	0.244309	6.51223	7.4041e-11	4.44125e-09
MYO10	419.912	-1.59879	0.185113	8.63686	5.77793e-18	9.60974e-16
TBCK	273.793	-1.60558	0.327811	4.8979	9.68678e-07	2.24329e-05
CCDC126	249.306	-1.60913	0.428822	3.75245	0.000175116	0.00193092
TIAM2	232.875	-1.61158	0.261013	6.17432	6.64501e-10	3.42452e-08
SNRK	283.33	-1.61456	0.458805	3.51905	0.000433094	0.00401187
KCNMB2-AS1	61.1883	-1.61468	0.431239	3.74429	0.000180903	0.00197885
ZNF573	31.8204	-1.61479	0.51822	3.11602	0.00183308	0.0124379
MET	206.63	-1.6192	0.498608	3.24745	0.00116443	0.00868607
ADGRB2	51.2546	-1.62051	0.582677	2.78114	0.00541682	0.0280341
NAV1	711.573	-1.62496	0.353862	4.59208	4.38855e-06	8.5641e-05
PRKD1	266.899	-1.62608	0.495813	3.27962	0.00103948	0.00798206
TSHZ1	104.95	-1.63041	0.43549	3.74386	0.000181218	0.00197934
UNG	183.731	-1.63357	0.550255	2.96876	0.00299006	0.0183703
LAMA2	1199.9	-1.63382	0.539041	3.03098	0.00243761	0.0156615
COL8A1	8526.67	-1.6359	0.396784	4.1229	3.74139e-05	0.000530678
ST3GAL5	61.2017	-1.63726	0.380229	4.30598	1.66248e-05	0.000272046
HMCN1	52.6681	-1.63838	0.552977	2.96283	0.00304822	0.0184813
NR2F1	338.844	-1.64478	0.342003	4.80926	1.51491e-06	3.34928e-05
SLC25A20	90.8798	-1.64715	0.472694	3.4846	0.000492874	0.0044529
ZNF418	174.83	-1.64726	0.509851	3.23086	0.00123418	0.00909536
ATXN7L1	34.4761	-1.65489	0.375038	4.41258	1.02144e-05	0.000178398
ESYT1	1069.46	-1.65546	0.244793	6.76268	1.35462e-11	8.93071e-10
VANGL1	261.085	-1.65725	0.345005	4.80354	1.55887e-06	3.40532e-05
ARMC2	148.243	-1.66682	0.594731	2.80265	0.00506845	0.0267033
PLCE1	220.909	-1.67081	0.601343	2.77846	0.00546164	0.0281864
STAMBPL1	262.175	-1.67197	0.389407	4.29362	1.75781e-05	0.000284594
CUBN	40.2588	-1.67348	0.479234	3.492	0.000479417	0.00435823
TNFRSF21	381.607	-1.67404	0.507902	3.296	0.000980729	0.00763508
DLAT	718.87	-1.67795	0.390038	4.30201	1.69255e-05	0.000275859
SMAD9	23.0759	-1.67869	0.61932	2.71053	0.0067175	0.032707
COBLL1	98.5843	-1.68387	0.39046	4.31252	1.61402e-05	0.000266623
CYP1B1-AS1	56.5591	-1.68404	0.620847	2.71248	0.00667817	0.0326459
HFM1	16.5352	-1.68693	0.656787	2.56846	0.010215	0.0451311
ANK2	262.209	-1.68901	0.229841	7.34861	2.00284e-13	1.68468e-11
SMIM14	851.547	-1.69593	0.37778	4.48919	7.14934e-06	0.000130471
MOXD1	158.516	-1.69817	0.2699	6.29183	3.13741e-10	1.7134e-08
AC008269.1	29.8998	-1.70318	0.644871	2.64111	0.00826343	0.0387592
CUL4B	343.446	-1.71179	0.439341	3.89627	9.76875e-05	0.00119545
STRBP	32.6972	-1.71327	0.50069	3.42182	0.000622037	0.00534908
PCYOX1	513.451	-1.71674	0.429097	4.00082	6.31242e-05	0.000823428
ZNF135	46.9734	-1.71682	0.669887	2.56284	0.0103819	0.0454938
SH3D19	357.253	-1.71783	0.392407	4.37767	1.19956e-05	0.000206065
SIK2	612.461	-1.71912	0.525019	3.27439	0.00105891	0.0080998
CACHD1	159.254	-1.71998	0.565523	3.04139	0.00235491	0.0152372
TRABD2A	33.2698	-1.72802	0.548959	3.14781	0.001645	0.0114649
ZNF880	49.8679	-1.73159	0.611378	2.83228	0.00462174	0.0250347
NLGN1	11.1136	-1.73362	0.558592	3.10354	0.00191217	0.0128733
AC026273.1	254.978	-1.73716	0.465518	3.73167	0.000190218	0.00204914
DDR1	117.07	-1.73762	0.599091	2.90042	0.00372658	0.0215017
SYTL2	26.4032	-1.73982	0.67001	2.5967	0.00941234	0.0428724
CDKL1	44.4995	-1.74361	0.317632	5.48939	4.03334e-08	1.43981e-06
LRRC20	93.4934	-1.75198	0.43362	4.04037	5.33675e-05	0.000713974
BOC	109.646	-1.75307	0.583412	3.00486	0.00265703	0.016719
TLN2	682.951	-1.75886	0.514561	3.41818	0.000630407	0.00540201
PIK3R1	735.266	-1.77498	0.573217	3.09652	0.00195808	0.01311
NCAM2	24.3612	-1.77892	0.467662	3.80385	0.000142465	0.00163223
MEIS1	257.958	-1.78264	0.348242	5.11896	3.07229e-07	8.51024e-06
PECR	85.9717	-1.7851	0.633909	2.81602	0.00486221	0.025953
CYBRD1	645.818	-1.78599	0.45014	3.96764	7.25879e-05	0.000931926
SGCD	96.5872	-1.78606	0.492742	3.62475	0.000289246	0.00286808
FAT3	100.14	-1.78763	0.460154	3.88486	0.000102388	0.00124258
DIXDC1	180.633	-1.80063	0.411076	4.38029	1.18519e-05	0.000204557
TMEM170B	112.771	-1.80284	0.543197	3.31894	0.000903584	0.00714857
MSANTD1	15.185	-1.80284	0.576968	3.12469	0.00177994	0.0122098
ARHGEF4	35.9029	-1.80702	0.625859	2.88726	0.00388611	0.0221657
NTN1	83.8473	-1.81154	0.658598	2.75061	0.00594852	0.0298979
DOCK11	617.572	-1.85585	0.437461	4.24231	2.21226e-05	0.000343723
PLTP	249.373	-1.86757	0.651172	2.86802	0.00413049	0.0230859
AP3B2	20.2641	-1.86987	0.616979	3.03069	0.00243996	0.0156628
TXNDC16	92.2658	-1.87151	0.423995	4.414	1.0148e-05	0.000178088
EPHB2	46.7775	-1.88169	0.678233	2.7744	0.00553034	0.0284563
GLIPR2	516.649	-1.88703	0.271591	6.94804	3.70409e-12	2.6575e-10
CDC14B	1660.66	-1.88816	0.491938	3.83821	0.000123932	0.0014628
USP53	291.171	-1.89502	0.29248	6.47916	9.22363e-11	5.35703e-09
DOCK10	180.743	-1.89525	0.442641	4.2817	1.85472e-05	0.00029765
FNBP1L	96.0781	-1.8961	0.512652	3.69862	0.000216779	0.00226627
ZNF491	39.7375	-1.90843	0.606064	3.1489	0.00163889	0.0114491
DHCR24	1116.97	-1.91036	0.251606	7.59264	3.13447e-14	3.09974e-12
GPAM	998.032	-1.91168	0.612439	3.12142	0.0017998	0.012289
AC139795.1	102.936	-1.93132	0.658901	2.93112	0.00337738	0.019985
USP33	1499.57	-1.93721	0.458196	4.2279	2.35883e-05	0.000361128
NEGR1	94.5977	-1.93767	0.460473	4.20801	2.57629e-05	0.000386543
TTC39C	1483.43	-1.94117	0.574755	3.37739	0.000731775	0.00603735
SMOC1	20.7554	-1.94372	0.757129	2.56722	0.0102518	0.0451385
CRYBG1	250.547	-1.95362	0.274917	7.10624	1.19244e-12	8.90436e-11
AK9	44.37	-1.95522	0.706392	2.76789	0.00564207	0.0289137
ITGA1	109.657	-1.96051	0.727966	2.69314	0.00707831	0.0340783
CEP70	899.842	-1.9618	0.554892	3.53546	0.00040706	0.00379474
SERPINF1	1875.52	-1.97144	0.430963	4.5745	4.77354e-06	9.17041e-05
LINC00607	25.9846	-1.97456	0.439555	4.49219	7.04937e-06	0.000128968
FRY	69.7637	-1.97679	0.487793	4.05251	5.06705e-05	0.00068668
ATP8B1	120.752	-1.97966	0.37206	5.32082	1.03301e-07	3.27254e-06
PCDH18	488.658	-1.9904	0.391096	5.08927	3.59436e-07	9.74206e-06
STAT5A	207.544	-1.9924	0.558376	3.56819	0.000359449	0.00342953
LAMC1	7071.17	-1.99346	0.379244	5.25641	1.46894e-07	4.42375e-06
SEL1L3	313.892	-1.99425	0.374678	5.32258	1.02308e-07	3.25518e-06
RHOBTB1	134.789	-1.99991	0.252384	7.92406	2.29884e-15	2.75785e-13
AL353743.1	32.1229	-2.01226	0.611216	3.29222	0.000993999	0.00773016
AGFG2	208.436	-2.02395	0.325225	6.22322	4.87057e-10	2.58281e-08
ARHGAP29	505.072	-2.03176	0.167907	12.1005	1.04999e-33	8.53756e-31
STS	127.116	-2.05621	0.626174	3.28377	0.00102427	0.00791509
NAALADL2	130.781	-2.05629	0.400288	5.13701	2.79146e-07	7.85688e-06
DIRC3	43.639	-2.05777	0.530604	3.87816	0.00010525	0.00126894
ABCA9	74.5009	-2.06172	0.796768	2.58761	0.00966447	0.0435765
MAGI1	291.257	-2.06286	0.342604	6.02112	1.73218e-09	8.23122e-08
KATNAL2	90.1088	-2.06813	0.796475	2.5966	0.00941522	0.0428724
SRP54-AS1	18.7066	-2.07324	0.665504	3.11529	0.00183762	0.0124516
SCN9A	46.8416	-2.07577	0.618537	3.35593	0.000790991	0.0064245
ITGA11	100.044	-2.08265	0.422562	4.92862	8.28123e-07	1.96123e-05
RHOBTB3	6152.36	-2.08694	0.443036	4.71053	2.47071e-06	5.122e-05
CMAHP	14.1872	-2.0874	0.780988	2.67277	0.00752274	0.0358641
PALLD	925.476	-2.08929	0.287365	7.27052	3.58108e-13	2.94453e-11
MDGA1	66.8947	-2.10315	0.460706	4.56506	4.99347e-06	9.55175e-05
FAM214A	109.15	-2.10488	0.552123	3.81234	0.000137656	0.00158641
ADD3	482.988	-2.10495	0.359751	5.85112	4.88281e-09	2.11891e-07
IMPG2	98.9144	-2.10844	0.556576	3.78823	0.000151725	0.00171083
KLHDC1	142.112	-2.11266	0.570659	3.70213	0.000213796	0.00223829
LIMS2	80.2255	-2.11272	0.642045	3.2906	0.000999724	0.00776643
PHLDB1	1494.37	-2.11722	0.365004	5.80053	6.6105e-09	2.79628e-07
CCDC102B	15.23	-2.12855	0.844077	2.52175	0.0116773	0.0497407
AC135983.3	1944.99	-2.13183	0.27916	7.63659	2.23049e-14	2.23599e-12
AC127502.1	164.676	-2.14075	0.319823	6.69356	2.17808e-11	1.36285e-09
ADGRL1	113.364	-2.15001	0.698813	3.07665	0.00209339	0.0137888
PLPP4	53.9769	-2.17351	0.723797	3.00293	0.00267392	0.0168108
NEBL	386.363	-2.1834	0.339364	6.43381	1.24443e-10	7.05949e-09
IL16	41.5046	-2.18473	0.661029	3.30504	0.000949635	0.00743254
ASS1	1246.96	-2.19104	0.58142	3.76843	0.000164277	0.00183539
SMAD3	78.0777	-2.19207	0.354441	6.18458	6.2267e-10	3.2317e-08
RNF217-AS1	46.0076	-2.19303	0.723195	3.03243	0.00242596	0.0156004
DGKB	8.0719	-2.19571	0.859648	2.55419	0.0106434	0.0462795
AC079298.3	16.2779	-2.204	0.52833	4.17163	3.02427e-05	0.000444811
CALCRL	43.238	-2.20636	0.649337	3.39786	0.000679143	0.00572577
PARD3B	586.299	-2.20641	0.569546	3.87399	0.00010707	0.00128659
ANGPT1	406.213	-2.20813	0.567292	3.89242	9.92507e-05	0.00120851
CARMIL1	213.164	-2.21119	0.357347	6.18779	6.10117e-10	3.20487e-08
PDE4B	578.673	-2.22807	0.281845	7.90532	2.67251e-15	3.15443e-13
HSPG2	2629.68	-2.23329	0.582817	3.83189	0.000127165	0.00149373
GGT5	176.856	-2.23786	0.519183	4.31035	1.62994e-05	0.000268302
KIF7	748.161	-2.24671	0.412166	5.45099	5.00893e-08	1.7411e-06
BAIAP2	74.7608	-2.24721	0.448649	5.00885	5.47559e-07	1.38652e-05
KANK1	467.724	-2.26796	0.85877	2.64094	0.0082677	0.0387592
CDHR3	28.7786	-2.27934	0.689763	3.30452	0.000951376	0.00743822
CAT	274.05	-2.28558	0.566198	4.03672	5.42046e-05	0.000719908
PLEKHA7	23.8004	-2.2859	0.810313	2.821	0.0047874	0.0256766
RETSAT	1626.61	-2.33335	0.468941	4.97578	6.49847e-07	1.62306e-05
ARHGAP26	476.616	-2.33933	0.551555	4.24134	2.22188e-05	0.000344485
PLPP1	296.239	-2.34026	0.543541	4.30559	1.66544e-05	0.000272046
SPTBN1	2775.05	-2.34214	0.348228	6.72587	1.74548e-11	1.13039e-09
NTN4	158.317	-2.35182	0.47957	4.90403	9.3891e-07	2.1882e-05
SHMT1	217.533	-2.36933	0.470531	5.03544	4.76743e-07	1.246e-05
ZFHX4	494.468	-2.37051	0.336771	7.03895	1.93696e-12	1.40343e-10
SDC2	518.207	-2.37997	0.343132	6.93601	4.03339e-12	2.83811e-10
SORT1	744.255	-2.40027	0.55034	4.36143	1.29214e-05	0.000219393
GLIS1	101.578	-2.4055	0.597127	4.02846	5.61443e-05	0.000744319
AL356534.1	15.24	-2.40751	0.85817	2.8054	0.00502534	0.0265802
CAMK1	358.258	-2.40859	0.532659	4.52182	6.1311e-06	0.000113877
ABAT	48.1275	-2.41257	0.685538	3.51924	0.000432782	0.00401187
GHR	88.5013	-2.4198	0.728265	3.32268	0.000891558	0.00706871
AOX1	1130.22	-2.42815	0.460957	5.26762	1.38201e-07	4.21398e-06
POSTN	4544.86	-2.43762	0.964204	2.52812	0.0114676	0.0490186
MIR31HG	147.291	-2.44568	0.407755	5.9979	1.99881e-09	9.37649e-08
SPARC	17354.4	-2.45046	0.300135	8.16453	3.22677e-16	4.2167e-14
KCNT2	16.5852	-2.47344	0.677382	3.65147	0.000260742	0.00264648
AF165147.1	57.9227	-2.47394	0.927566	2.66712	0.00765033	0.0364013
MYO1D	1818.55	-2.48322	0.417959	5.94131	2.82749e-09	1.30136e-07
ALDH4A1	388.358	-2.49314	0.510369	4.88498	1.03439e-06	2.3879e-05
RHOD	90.9806	-2.51636	0.342231	7.3528	1.94104e-13	1.65169e-11
ENPP1	268.356	-2.52286	0.325991	7.73904	1.00174e-14	1.07805e-12
SOX5	215.937	-2.54087	0.601829	4.22192	2.42231e-05	0.000366319
NFASC	60.1352	-2.5501	0.599129	4.25635	2.0779e-05	0.000327349
SIM1	104.109	-2.55373	0.528907	4.82831	1.37699e-06	3.07219e-05
EPHA4	162.378	-2.55671	0.303044	8.43676	3.26243e-17	4.7749e-15
NFIB	230.949	-2.5646	0.495466	5.17615	2.26517e-07	6.4752e-06
ABI3BP	312.593	-2.58008	0.930021	2.77422	0.00553339	0.0284563
RAB40A	20.1166	-2.59676	0.683353	3.80002	0.000144684	0.00165179
LMO7	669.82	-2.59699	0.29118	8.91884	4.71195e-19	8.84155e-17
BMPER	327.863	-2.60281	0.293185	8.87768	6.82665e-19	1.24894e-16
COL12A1	5077.64	-2.61	0.534464	4.88339	1.04279e-06	2.39973e-05
ZNF208	27.8386	-2.63388	0.496377	5.3062	1.11934e-07	3.51559e-06
RECK	235.729	-2.65267	0.372163	7.1277	1.02059e-12	7.69968e-11
CCDC69	465.062	-2.65424	0.939074	2.82645	0.00470676	0.0254343
ANK3	53.5027	-2.66807	0.511756	5.21356	1.85252e-07	5.42269e-06
ARHGAP6	54.7752	-2.70445	0.825374	3.27664	0.00105052	0.00804996
GAS6	4596.5	-2.73905	0.36751	7.45299	9.12461e-14	8.24369e-12
SAMHD1	1140.33	-2.76085	0.907285	3.04298	0.0023425	0.0151703
KCNK2	726.023	-2.76647	0.454418	6.08794	1.14373e-09	5.73274e-08
AC009879.3	17.4521	-2.78398	0.828495	3.36029	0.000778611	0.00634507
FAXDC2	73.3078	-2.81609	0.612476	4.59787	4.26826e-06	8.37402e-05
CCDC80	5200.13	-2.81776	0.217704	12.943	2.57244e-38	2.68931e-35
ACTA2	290.783	-2.84723	0.688913	4.13293	3.58168e-05	0.000511929
AP002026.1	141.649	-2.87075	0.725915	3.95467	7.66395e-05	0.000970325
NID1	3070.15	-2.88997	0.828699	3.48735	0.000487825	0.0044182
REV3L	1512.86	-2.90711	0.547808	5.30681	1.11559e-07	3.51559e-06
GPC4	23.79	-2.91241	1.00074	2.91027	0.00361114	0.0210066
SLC29A4	86.5591	-2.93169	0.589288	4.97497	6.52576e-07	1.62434e-05
COLGALT2	18.781	-2.93192	0.811823	3.61153	0.000304395	0.00298479
HADH	176.681	-2.93319	0.541922	5.41257	6.21255e-08	2.10479e-06
EFEMP1	727.253	-2.93417	0.285366	10.2821	8.48473e-25	2.38812e-22
KIAA1217	119.261	-2.93483	0.686045	4.2779	1.88662e-05	0.000301448
SCUBE3	85.6908	-3.03765	0.598175	5.07821	3.81016e-07	1.0251e-05
ZNF423	57.8497	-3.04623	0.953508	3.19476	0.00139948	0.01012
SESN3	148.135	-3.04812	0.633905	4.80847	1.52089e-06	3.35238e-05
GSN	3162.85	-3.04913	0.356987	8.54128	1.3274e-17	2.0668e-15
TLE2	95.314	-3.07558	0.850825	3.61483	0.00030055	0.00296019
ACER2	109.374	-3.08541	0.576802	5.34916	8.83648e-08	2.8613e-06
PYGM	25.2886	-3.09733	0.85341	3.62936	0.000284129	0.00282507
LIFR	531.842	-3.12218	0.369777	8.44342	3.0819e-17	4.60273e-15
EPHX1	84.1362	-3.13047	0.85552	3.65914	0.000253065	0.00258289
ABCC9	229.7	-3.13142	0.464632	6.73958	1.58849e-11	1.03791e-09
TET1	421.971	-3.1455	0.876985	3.58672	0.00033486	0.0032455
PDE1C	34.0739	-3.14681	0.67259	4.67865	2.8877e-06	5.82155e-05
AL136309.1	5.07544	-3.17096	1.05944	2.99306	0.00276192	0.0172455
CMTM8	20.4735	-3.17364	0.707456	4.486	7.25732e-06	0.000132112
TOX	20.7514	-3.19955	0.575998	5.5548	2.77924e-08	1.043e-06
EMX2OS	275.501	-3.22146	1.09197	2.95015	0.00317625	0.0190055
PPL	32.9794	-3.22776	0.626293	5.15376	2.55318e-07	7.24193e-06
SLC22A3	104.457	-3.26461	1.1816	2.76287	0.00572964	0.0291582
FGD4	1267.74	-3.28362	0.600128	5.47153	4.46157e-08	1.57728e-06
ECM2	151.873	-3.31022	0.628238	5.26906	1.37123e-07	4.19859e-06
SPON1	954.363	-3.31977	0.838558	3.9589	7.52968e-05	0.000961547
EYA2	21.1995	-3.32889	1.06768	3.11789	0.00182153	0.0123769
GPD1L	214.119	-3.3557	0.704224	4.76509	1.88765e-06	4.01565e-05
ALDH2	224.128	-3.35945	0.358525	9.37019	7.24007e-21	1.65571e-18
PLA2G4A	78.4007	-3.36456	0.648198	5.19063	2.09584e-07	6.07469e-06
MAOA	649.265	-3.36877	1.16831	2.88345	0.0039334	0.0223309
PDE7B	212.711	-3.37418	0.901754	3.7418	0.00018271	0.00199265
GYG2	149.357	-3.39455	1.17869	2.87995	0.00397743	0.0224763
EDIL3	44.229	-3.404	0.761598	4.46954	7.83863e-06	0.000141288
NR1H3	292.501	-3.40569	0.916134	3.71746	0.000201239	0.00213121
ATP9A	319.876	-3.41224	0.600103	5.68608	1.29985e-08	5.22171e-07
SYNE2	153.569	-3.42268	0.720523	4.75028	2.03136e-06	4.28401e-05
SPOCK1	226.48	-3.46891	0.311308	11.143	7.7462e-29	3.77911e-26
SELENBP1	282.49	-3.482	0.681118	5.11218	3.18454e-07	8.76108e-06
FLVCR2	41.8274	-3.49699	0.901717	3.87815	0.000105254	0.00126894
NALCN	172.479	-3.51555	0.53793	6.53533	6.34684e-11	3.87052e-09
KITLG	407.062	-3.52157	0.54856	6.41966	1.36582e-10	7.6298e-09
PIK3C2B	103.065	-3.53783	0.740924	4.77488	1.79812e-06	3.85302e-05
PRUNE2	196.352	-3.54999	0.687493	5.16367	2.4216e-07	6.89545e-06
LFNG	49.8485	-3.55863	0.512321	6.94609	3.75543e-12	2.66818e-10
NEDD9	527.68	-3.65005	0.543875	6.71119	1.93038e-11	1.22839e-09
TC2N	783.023	-3.6536	0.992916	3.67966	0.000233541	0.00241392
CATSPERB	497.866	-3.66965	1.00618	3.64712	0.000265198	0.00268426
OLFML2A	105.641	-3.69364	0.522442	7.06995	1.5499e-12	1.13421e-10
LINC01208	3.91459	-3.69604	1.45176	2.54589	0.0108998	0.0471702
PTPRQ	12.7859	-3.70289	0.993981	3.72532	0.000195071	0.0020928
PLAAT3	190.92	-3.73586	0.745253	5.01288	5.36222e-07	1.36727e-05
HHIP	92.0519	-3.73636	1.25603	2.97473	0.00293247	0.0181248
PDE3A	83.285	-3.74236	0.77376	4.83659	1.32086e-06	2.96504e-05
MID1	221.357	-3.74333	0.632001	5.92298	3.16154e-09	1.44601e-07
AC009126.1	90.732	-3.77488	0.780064	4.8392	1.30364e-06	2.93539e-05
EBF1	291.266	-3.77661	0.952956	3.96305	7.39992e-05	0.000948382
MSR1	7.66146	-3.79199	1.13719	3.33451	0.000854497	0.0068192
FGF12	4.71945	-3.89423	1.1625	3.34989	0.000808446	0.00653724
KCNMA1	18.0498	-3.90286	1.00889	3.86848	0.000109518	0.00131193
ADAMTS9	66.6215	-3.90527	0.824579	4.73608	2.17889e-06	4.55574e-05
COL5A3	9228.03	-3.93054	0.935471	4.20167	2.64957e-05	0.000396515
PTGIS	25.0281	-3.96859	0.907444	4.37337	1.22343e-05	0.000208696
PTK2B	267.032	-3.9729	1.03418	3.84161	0.000122229	0.00144737
ATP10A	756.972	-3.98927	0.807685	4.93914	7.84668e-07	1.87654e-05
VAT1L	7.28626	-4.05113	1.34022	3.02273	0.00250506	0.0159548
NOTCH3	387.219	-4.05573	1.09073	3.71837	0.000200511	0.00213121
ROR1	524.511	-4.07608	0.827957	4.92306	8.52027e-07	2.0005e-05
SLC4A4	4.90475	-4.09965	1.37788	2.97533	0.00292676	0.0181049
ACSF2	438.501	-4.10936	0.619502	6.63332	3.28221e-11	2.01842e-09
ITGBL1	896.69	-4.21502	0.398976	10.5646	4.34783e-26	1.51512e-23
RNF150	138.205	-4.25939	0.769501	5.53526	3.10762e-08	1.13708e-06
EEPD1	67.3825	-4.28891	0.848302	5.05588	4.28416e-07	1.14421e-05
ACVR1C	44.7438	-4.30941	0.877616	4.91036	9.09079e-07	2.12544e-05
CDON	263.293	-4.3095	1.08878	3.95809	7.5552e-05	0.000961547
PLCB1	48.7795	-4.31526	0.503623	8.56843	1.04905e-17	1.66891e-15
SLIT3	170.361	-4.35333	0.601619	7.23603	4.6201e-13	3.71537e-11
CORIN	564.112	-4.43897	1.14888	3.86372	0.000111673	0.00133534
LINC00158	7.15571	-4.46563	1.32692	3.36541	0.000764299	0.00623538
ZNF404	9.12945	-4.50223	1.06633	4.22219	2.41939e-05	0.000366319
WDR63	19.7221	-4.5225	0.984136	4.5954	4.31918e-06	8.45127e-05
TRHDE	141.001	-4.5281	0.579087	7.81937	5.30877e-15	6.16659e-13
Z84485.1	11.6985	-4.53922	1.02574	4.42533	9.62947e-06	0.000170626
TGFBR3	466.393	-4.54152	0.834971	5.43914	5.35395e-08	1.82234e-06
VIT	17.3864	-4.58352	1.40109	3.27141	0.00107013	0.00814057
COL21A1	172.107	-4.6438	1.11597	4.16121	3.16559e-05	0.000459639
APOB	8.25359	-4.66874	1.42751	3.27055	0.0010734	0.00815692
LIPE	614.142	-4.69886	1.02719	4.57446	4.77443e-06	9.17041e-05
ITGA8	42.7364	-4.70883	1.6197	2.90723	0.00364641	0.0211781
LAMA4	1632.1	-4.75617	1.23421	3.85361	0.000116389	0.00138719
PLEKHH2	154.076	-4.79538	0.716423	6.6935	2.17892e-11	1.36285e-09
MYO1A	3.16227	-4.81042	1.88135	2.55689	0.0105612	0.045989
GRB14	8.36232	-4.81565	1.26451	3.80831	0.000139919	0.00160742
LBP	28.474	-4.81619	1.88164	2.55957	0.0104802	0.0458221
SLC2A12	50.4301	-4.85157	1.56428	3.10148	0.00192559	0.0129517
MCTP1	382.153	-4.89061	1.10831	4.41267	1.02105e-05	0.000178398
PPARG	586.226	-4.90152	0.868163	5.64586	1.64361e-08	6.50157e-07
BMP6	77.5897	-4.94084	0.805646	6.13277	8.63618e-10	4.38886e-08
CRLF1	1345.53	-4.97785	0.956839	5.20239	1.96739e-07	5.736e-06
C1DP5	23.0778	-5.00324	1.23758	4.04277	5.28234e-05	0.000710591
OTOGL	3.73061	-5.04013	1.47095	3.42645	0.000611521	0.00528973
CRB1	6.29163	-5.04287	1.33912	3.76582	0.000166006	0.00184906
H2AZ1-DT	6.33574	-5.07294	1.18385	4.28511	1.82652e-05	0.000293769
SMAD6	246.585	-5.11317	1.05515	4.8459	1.26037e-06	2.85555e-05
SORBS1	109.944	-5.12935	0.876007	5.85538	4.75926e-09	2.11706e-07
ST6GAL2	457.55	-5.22885	1.46131	3.57819	0.000345988	0.00333497
FMO3	25.3246	-5.23477	1.07258	4.88055	1.05792e-06	2.42692e-05
ITGA7	1245.92	-5.43439	1.41938	3.82871	0.000128819	0.00151073
STOX1	22.4856	-5.50101	1.04906	5.24376	1.57335e-07	4.69949e-06
ABCA8	213.687	-5.5045	0.997645	5.5175	3.43864e-08	1.2396e-06
PDE1A	38.7292	-5.58284	1.61927	3.44775	0.000565267	0.00497191
SETBP1	1272.79	-5.62888	0.871435	6.45932	1.05177e-10	6.06049e-09
DMD	850.858	-5.64152	0.537363	10.4985	8.77397e-26	2.79165e-23
GRIK2	10.4184	-5.78757	1.66939	3.46688	0.000526539	0.00470478
KCNK3	106.087	-5.79739	1.42664	4.06366	4.83086e-05	0.00066079
MYOCD	11.041	-5.88182	1.15397	5.09703	3.4502e-07	9.38608e-06
TNFRSF19	32.8227	-5.97445	0.866249	6.89692	5.31407e-12	3.63443e-10
TMEM132C	7.21869	-5.99425	1.86218	3.21894	0.00128666	0.00943463
DAPK1	33.8826	-5.99549	1.25039	4.79491	1.62745e-06	3.53402e-05
ADAMTSL1	423.796	-6.03426	0.579833	10.4069	2.30647e-25	7.0328e-23
DEPTOR	355.224	-6.06328	0.62113	9.7617	1.64374e-22	3.88028e-20
LIMCH1	47.4031	-6.0746	1.95175	3.11238	0.00185588	0.0125527
PDGFD	99.0233	-6.25238	2.14662	2.91267	0.00358355	0.0208627
ABCA3	15.4647	-6.37396	1.41016	4.52004	6.1829e-06	0.000114548
IGFBP5	1394.22	-6.45689	1.73857	3.7139	0.000204087	0.00215203
ENPEP	9.98104	-6.45965	1.32587	4.87203	1.1046e-06	2.51822e-05
AC062004.1	12.2764	-6.75881	1.27511	5.30058	1.15432e-07	3.60997e-06
RIMS1	83.0262	-6.79688	0.906109	7.50117	6.32495e-14	5.9341e-12
ACACB	1992.94	-6.79997	1.12134	6.06414	1.32662e-09	6.55961e-08
PPARGC1A	12.8711	-6.83276	1.45444	4.69785	2.6291e-06	5.35927e-05
UNC5C	13.129	-6.86059	1.17166	5.85544	4.75749e-09	2.11706e-07
LSP1	800.801	-7.17893	1.07995	6.64747	2.98178e-11	1.84921e-09
FMO2	108.332	-7.26486	2.44265	2.97417	0.0029378	0.0181425
AP002989.1	29.6492	-8.041	2.50484	3.21018	0.0013265	0.00966868
PDE3B	508.937	-9.2187	1.66714	5.52965	3.20879e-08	1.16247e-06
ABCD2	123.279	-10.0973	2.22482	4.53849	5.66592e-06	0.000106864
LGALS12	346.387	-11.5878	2.90125	3.99408	6.4946e-05	0.000841195
CIDEC	1205.2	-13.3867	2.10667	6.35445	2.09176e-10	1.15966e-08
LPL	2212.99	-27.9971	3.11655	8.98336	2.62621e-19	5.05754e-17

## Sheet: AMSC specific
Supplementary Table 4 Significantly differentially expressed host genes of circRNAs in induced AMSCs from RiboMinus/RNase R data.
	BaseMean	Log2FoldChange	lfcSE	stat	pvalue	padj
ST6GAL2	457.55	5.43018	1.31109	-4.14172	3.44704e-05	0.00157805
POSTN	4544.86	3.71861	0.438367	-8.48286	2.19718e-17	1.34101e-14
FRMD5	29.4186	3.5219	1.1551	-3.049	0.00229601	0.042898
KIRREL3	42.5867	3.16593	0.736416	-4.2991	1.7149e-05	0.000854418
EFNB2	86.1494	3.13108	0.632227	-4.95246	7.32829e-07	5.77123e-05
ABI3BP	312.593	3.06967	0.798107	-3.84619	0.000119967	0.00416416
PAMR1	323.59	3.0308	0.91575	-3.30964	0.000934155	0.0223701
SPTBN5	25.73	3.02569	0.93644	-3.23105	0.00123335	0.0271648
SCARA3	212.412	2.88039	0.656863	-4.38507	1.15947e-05	0.000633728
NRG1	65.4301	2.82649	0.645888	-4.37613	1.20803e-05	0.000648864
LINC01605	39.7698	2.82081	0.647118	-4.35904	1.30634e-05	0.000693307
LPAR3	242.513	2.53664	0.408744	-6.20593	5.43739e-10	9.95586e-08
SYNJ2	112.527	2.49235	0.462767	-5.38576	7.21392e-08	7.13983e-06
KCNK2	726.023	2.28987	0.713979	-3.20719	0.00134037	0.0290001
EPHA2	78.6282	2.23806	0.479737	-4.66517	3.08355e-06	0.000196978
MET	206.63	2.21637	0.369691	-5.99521	2.03224e-09	2.86234e-07
ITGA10	357.341	2.19296	0.609878	-3.59573	0.000323483	0.00959186
FBLN5	871.558	2.16601	0.421336	-5.14081	2.73562e-07	2.47354e-05
DOCK10	180.743	2.1406	0.435583	-4.91433	8.90867e-07	6.94118e-05
GAS6	4596.5	2.1279	0.684938	-3.10671	0.00189182	0.0376709
UBASH3B	167.16	2.10817	0.413898	-5.09344	3.51625e-07	3.14061e-05
PRSS12	80.2753	2.08319	0.584983	-3.56111	0.000369292	0.0105241
FSCN1	1763.97	2.02411	0.268692	-7.53321	4.95084e-14	2.01444e-11
ADAMTS6	3330.57	1.95714	0.315309	-6.20705	5.39881e-10	9.95586e-08
SGIP1	106.519	1.95574	0.545176	-3.58736	0.000334038	0.00982528
BCL7A	121.895	1.93845	0.311622	-6.2205	4.95562e-10	9.90743e-08
STK33	36.0739	1.9359	0.50115	-3.86293	0.000112036	0.00396403
CEP170	720.342	1.93412	0.32296	-5.98872	2.11494e-09	2.92261e-07
ERCC6	388.047	1.92793	0.347573	-5.54683	2.90901e-08	3.13318e-06
EZR	130.88	1.90648	0.28608	-6.66418	2.66152e-11	6.96179e-09
TIAM1	398.572	1.86889	0.389881	-4.79348	1.63911e-06	0.000114332
SEL1L3	313.892	1.8409	0.540934	-3.4032	0.000666024	0.0172977
STXBP6	67.2285	1.82724	0.450171	-4.05899	4.92863e-05	0.00207456
P4HA3	187.712	1.8255	0.465039	-3.92547	8.65589e-05	0.00321576
GNPNAT1	851.811	1.81829	0.299395	-6.07323	1.25365e-09	1.87382e-07
TMEM200A	127.711	1.80695	0.496189	-3.64167	0.000270879	0.00840642
CFAP299	107.296	1.80076	0.323352	-5.56902	2.5617e-08	2.80028e-06
PAPPA2	158.615	1.77969	0.355867	-5.001	5.70338e-07	4.83203e-05
TMCC2	36.7157	1.77557	0.430817	-4.1214	3.7657e-05	0.00170247
PRSS23	568.854	1.73927	0.328808	-5.28964	1.22561e-07	1.1811e-05
CENPI	193.017	1.70994	0.480649	-3.55757	0.000374298	0.0105844
EMB	813.991	1.69339	0.543639	-3.11491	0.00184003	0.0372275
ALCAM	464.141	1.6741	0.283229	-5.91078	3.40497e-09	4.45321e-07
MAP3K14	50.5315	1.63615	0.393493	-4.15801	3.2103e-05	0.00149485
LTBP2	1947.73	1.61924	0.368414	-4.39515	1.10697e-05	0.000614203
MOK	469.647	1.61686	0.445313	-3.63085	0.00028249	0.00865673
PDGFC	248.662	1.61421	0.395675	-4.07964	4.51053e-05	0.00197815
BMPR1B	151.152	1.61093	0.479528	-3.35942	0.000781066	0.019726
AL356124.1	712.499	1.5747	0.255452	-6.16437	7.07646e-10	1.12669e-07
POP1	122.197	1.56947	0.357023	-4.39599	1.10267e-05	0.000614203
DNM3OS	319.289	1.55947	0.364686	-4.27619	1.9012e-05	0.000922145
SMURF2	749.923	1.55902	0.449159	-3.47098	0.000518562	0.0140665
MCUB	68.9884	1.55202	0.483982	-3.20678	0.0013423	0.0290001
PPME1	170.205	1.51462	0.391578	-3.86799	0.000109738	0.00390156
FRMD6	1272.79	1.51114	0.452634	-3.33855	0.000842158	0.0207676
CDH2	463.66	1.49126	0.239921	-6.21563	5.11177e-10	9.90743e-08
SLC35F2	246.215	1.48746	0.365329	-4.07155	4.67022e-05	0.00201204
RDH11	1002.45	1.4696	0.378913	-3.87846	0.000105122	0.00377407
DHCR7	492.894	1.41984	0.331739	-4.28001	1.86887e-05	0.000912507
KIAA1549L	232.079	1.41458	0.35968	-3.93287	8.39361e-05	0.00315255
SACS	809.792	1.38787	0.344199	-4.03217	5.52649e-05	0.00224511
RAP2B	198.988	1.37779	0.308895	-4.46038	8.18141e-06	0.000471816
DIAPH3	170.394	1.37286	0.369747	-3.71296	0.000204849	0.00669783
CSRP1	730.97	1.37237	0.215382	-6.37179	1.86831e-10	4.27609e-08
NEK7	699.905	1.35629	0.282551	-4.80018	1.58521e-06	0.000111635
UACA	136.168	1.32406	0.388402	-3.40899	0.00065204	0.0169948
SERPINE2	619.515	1.32356	0.435478	-3.03933	0.00237105	0.043632
ATP13A2	250.267	1.30451	0.284303	-4.58847	4.46515e-06	0.000277142
OSBPL10	237.238	1.29342	0.385811	-3.35246	0.000800966	0.0200214
LTBP1	1558	1.26974	0.254528	-4.9886	6.08194e-07	5.00495e-05
SNED1	123.188	1.26384	0.405074	-3.12003	0.00180835	0.0369953
SH3RF1	192.08	1.23827	0.312413	-3.96358	7.38333e-05	0.00283118
HMGCS1	840.338	1.22292	0.339303	-3.60422	0.000313086	0.00932132
MELK	191.26	1.21724	0.34872	-3.49059	0.000481954	0.0132203
CACNB1	76.8623	1.20489	0.372673	-3.2331	0.00122455	0.0270955
AURKA	202.809	1.20169	0.396824	-3.02828	0.00245949	0.044921
KNSTRN	99.0556	1.1783	0.377647	-3.12009	0.00180794	0.0369953
ADAM9	788.158	1.1759	0.201984	-5.82176	5.82324e-09	7.22871e-07
SH2D4A	88.3808	1.16875	0.344361	-3.39397	0.000688861	0.0177648
SYT11	168.689	1.16239	0.354703	-3.27709	0.00104884	0.0241564
HMGCR	820.086	1.15717	0.257802	-4.48861	7.16889e-06	0.00042687
SQLE	523.122	1.14881	0.306494	-3.74823	0.000178086	0.00595571
GARS1	1512.21	1.13904	0.318973	-3.57096	0.000355669	0.0102556
NF2	815.345	1.11788	0.214097	-5.22138	1.77597e-07	1.66759e-05
EHD1	698.257	1.11198	0.223965	-4.96497	6.87103e-07	5.46994e-05
SPTLC2	295.638	1.09737	0.254504	-4.31181	1.61924e-05	0.000823564
CHCHD6	85.189	1.08081	0.295788	-3.65398	0.000258202	0.00804711
SEC13	1609.54	1.0682	0.324236	-3.29452	0.000985916	0.0232182
CDK17	463.847	1.04815	0.289668	-3.61844	0.000296379	0.00904449
NXN	745.749	1.04344	0.190453	-5.47871	4.28445e-08	4.35824e-06
RBMX	709.163	1.03847	0.293515	-3.53804	0.000403114	0.0112283
H4C12	77174.2	1.03094	0.215869	-4.77577	1.79023e-06	0.000123695
GALNT10	365.549	1.02811	0.251766	-4.08358	4.43475e-05	0.00196849
H2AC6	27554.4	1.0261	0.168365	-6.09451	1.09774e-09	1.71061e-07
CAPRIN2	345.246	1.02216	0.260833	-3.91884	8.89766e-05	0.00325118
C11orf80	129.294	1.00749	0.289388	-3.48147	0.000498673	0.0135773
YWHAG	837.287	-1.00142	0.325929	3.07251	0.00212267	0.0401717
FNDC3B	2838.84	-1.0087	0.299774	3.36486	0.000765823	0.0194079
CEP350	814.915	-1.03006	0.239135	4.30745	1.65146e-05	0.000834158
TNFRSF1A	559.651	-1.03822	0.316791	3.2773	0.00104806	0.0241564
OBSL1	1025.89	-1.039	0.333832	3.11235	0.00185605	0.0372431
IRF2	102.249	-1.05028	0.290801	3.61169	0.000304211	0.00912775
DDI2	303.704	-1.07072	0.257505	4.15808	3.20937e-05	0.00149485
STAT2	727.555	-1.0769	0.223227	4.82426	1.40521e-06	0.000102917
ZNF609	303.722	-1.08433	0.303575	3.57187	0.000354441	0.0102556
TMCO4	126.921	-1.12354	0.236654	4.74762	2.05829e-06	0.000137044
ENGASE	221.762	-1.13161	0.262954	4.30345	1.68159e-05	0.000843561
TALDO1	818.822	-1.134	0.274265	4.13467	3.55465e-05	0.00161703
TASP1	490.387	-1.16668	0.386822	3.01607	0.00256077	0.0461947
NFIC	350.41	-1.20934	0.391965	3.08532	0.00203331	0.0392927
FOXO3	3071.32	-1.22341	0.198434	6.16534	7.03303e-10	1.12669e-07
SOBP	283.814	-1.23383	0.357932	3.44711	0.000566627	0.0150908
ABCC1	850.32	-1.23961	0.218831	5.66468	1.47297e-08	1.68564e-06
CHD7	130.642	-1.24448	0.272459	4.56758	4.93388e-06	0.000298642
ZEB2	275.636	-1.24608	0.258487	4.82068	1.43073e-06	0.000103749
ARID5B	287.268	-1.25215	0.351859	3.55865	0.000372761	0.0105818
COQ8A	167.79	-1.25865	0.384304	3.27514	0.00105608	0.0242468
TMEM38B	183.11	-1.27522	0.405802	3.14247	0.00167528	0.0348572
CASTOR2	127.135	-1.28691	0.426203	3.01949	0.00253202	0.0457889
ARHGEF7	352.86	-1.28771	0.419041	3.07298	0.00211931	0.0401717
NIPAL2	162.092	-1.29052	0.264299	4.88281	1.04586e-06	7.89675e-05
TSC22D3	684.99	-1.29335	0.370777	3.48822	0.000486247	0.0132883
IFT81	219.133	-1.29353	0.393965	3.28337	0.00102575	0.0238675
ZHX3	243.12	-1.29614	0.417722	3.10287	0.00191651	0.0378343
IRAK3	1047.32	-1.29871	0.367076	3.53798	0.000403202	0.0112283
MAML1	137.763	-1.30228	0.337674	3.85661	0.00011497	0.00403919
LHFPL6	230.272	-1.32518	0.295519	4.48425	7.31713e-06	0.00043112
JARID2	61.0584	-1.33637	0.434371	3.07658	0.00209393	0.0400417
PLIN2	1031.98	-1.34213	0.348064	3.85599	0.000115264	0.00403919
ITPKC	805.296	-1.35084	0.248062	5.44557	5.16394e-08	5.18092e-06
CERS6	275.911	-1.35357	0.271178	4.99143	5.9933e-07	4.98806e-05
PFKFB3	572.636	-1.36745	0.45597	2.99898	0.00270881	0.0482709
STAT3	1232.06	-1.37349	0.422966	3.24728	0.00116515	0.026017
TRANK1	148.093	-1.38659	0.375912	3.68861	0.000225483	0.00721153
DPYD	1010.4	-1.38723	0.321507	4.31476	1.59773e-05	0.000818307
ANTXR2	473.121	-1.39598	0.40355	3.45925	0.000541683	0.0144791
IRS1	685.917	-1.4011	0.224957	6.22834	4.71417e-10	9.86475e-08
CPD	1337.41	-1.41032	0.441404	3.19508	0.00139792	0.0300245
MELTF	86.4407	-1.42022	0.362103	3.92215	8.77626e-05	0.00323002
TOB2	292.352	-1.43403	0.40825	3.51263	0.000443692	0.0122626
IDH2	696.11	-1.47407	0.44607	3.30457	0.000951229	0.0224735
PDE4DIP	2154.1	-1.47738	0.350827	4.21113	2.541e-05	0.00120846
SLC6A6	165.281	-1.48063	0.415706	3.56171	0.000368441	0.0105241
PTGR1	754.51	-1.51811	0.305712	4.96582	6.84116e-07	5.46994e-05
INTU	384.073	-1.51938	0.420797	3.61073	0.000305338	0.00912775
CFLAR	1537.64	-1.52325	0.270906	5.6228	1.87887e-08	2.08497e-06
AHCYL1	224.802	-1.52472	0.411457	3.70566	0.000210845	0.00686322
SRPX	525.412	-1.53071	0.507983	3.01331	0.00258411	0.0464267
WASF1	58.1923	-1.5335	0.467823	3.27796	0.00104562	0.0241564
PTGFR	178.622	-1.55704	0.488672	3.18626	0.00144123	0.0307742
PTPRG	1409.46	-1.56502	0.196824	7.95135	1.84484e-15	9.65114e-13
ANTXR1	301.007	-1.57121	0.262635	5.98251	2.19729e-09	2.95752e-07
GAB2	176.678	-1.5748	0.454668	3.46363	0.000532929	0.0143499
MAPRE3	110.516	-1.57505	0.372606	4.22712	2.36702e-05	0.00114053
CD163L1	99.0978	-1.57923	0.460185	3.43174	0.000599732	0.0158001
TPCN1	298.712	-1.58942	0.531187	2.9922	0.00276975	0.0491178
RAB29	81.3778	-1.60811	0.395579	4.06521	4.79889e-05	0.00204344
LINC00632	188.76	-1.63704	0.502128	3.2602	0.00111335	0.0253236
PDZRN3	213.096	-1.65725	0.522451	3.17206	0.0015136	0.0320393
ACVRL1	1723.83	-1.65797	0.331502	5.00138	5.69216e-07	4.83203e-05
ZDHHC9	151.638	-1.67782	0.334255	5.0196	5.17805e-07	4.51477e-05
TMTC1	1230.12	-1.68364	0.293953	5.72759	1.01867e-08	1.20335e-06
HOOK2	75.1155	-1.70368	0.456916	3.72865	0.000192506	0.00635095
PRDM11	56.6091	-1.71886	0.46858	3.66823	0.000244238	0.00771034
VGLL3	798.827	-1.72053	0.482514	3.56576	0.000362805	0.0104203
PAPPA	3147.22	-1.72124	0.395097	4.3565	1.32159e-05	0.000696352
BEST1	250.752	-1.72444	0.340365	5.06643	4.05341e-07	3.57677e-05
LAMB1	5549.46	-1.72854	0.345724	4.99977	5.73984e-07	4.83203e-05
DGLUCY	114.629	-1.72876	0.503249	3.4352	0.000592113	0.0156557
DNAJC6	46.8938	-1.73139	0.541366	3.19819	0.00138293	0.0297899
DUSP1	1275.86	-1.76011	0.511209	3.44304	0.000575222	0.0152642
PAG1	165.979	-1.76286	0.487571	3.61559	0.000299662	0.00907795
HIP1	111.137	-1.77169	0.536033	3.30518	0.000949152	0.0224735
TEX9	31.6115	-1.77229	0.529782	3.34532	0.000821868	0.020474
TG	62.1929	-1.77633	0.453357	3.91817	8.92255e-05	0.00325118
CFAP69	50.45	-1.78043	0.559552	3.18189	0.0014632	0.0311525
CRTC1	63.8116	-1.78932	0.566579	3.1581	0.00158799	0.0333251
EIF4EBP2	499.563	-1.80411	0.499365	3.61282	0.000302887	0.00912775
MYLK	530.065	-1.81377	0.586364	3.09324	0.00197982	0.0387702
GDPD5	60.7316	-1.82701	0.414701	4.40561	1.05485e-05	0.000594288
APBB1IP	103.187	-1.85039	0.441136	4.19461	2.73346e-05	0.0012916
C1RL	366.026	-1.86495	0.224426	8.30985	9.58205e-17	5.39838e-14
WASF3	278.447	-1.87362	0.468239	4.00141	6.29654e-05	0.00249275
IFNGR1	226.704	-1.88802	0.463229	4.07577	4.58623e-05	0.00199938
CACNA1C	378.767	-1.9073	0.309366	6.16518	7.04041e-10	1.12669e-07
AIFM2	263.847	-1.90871	0.425832	4.48232	7.38348e-06	0.00043112
ACSS1	123.621	-1.93013	0.370967	5.20297	1.96132e-07	1.79908e-05
MME	2377.76	-2.01419	0.43089	4.67448	2.94696e-06	0.000191005
NEAT1	1695.46	-2.01831	0.367721	5.48871	4.04891e-08	4.17665e-06
CREG1	277.652	-2.03099	0.519104	3.91249	9.13485e-05	0.00331206
SLC13A3	33.7664	-2.04325	0.578708	3.5307	0.000414454	0.011498
NR4A3	33.1746	-2.0699	0.560748	3.69132	0.000223097	0.0071665
DMGDH	70.9234	-2.07557	0.436192	4.75839	1.95139e-06	0.000131119
UBE2H	240.499	-2.07736	0.536764	3.87016	0.000108763	0.00388575
LINC00598	51.4835	-2.11489	0.519804	4.06864	4.72886e-05	0.00202539
RBPMS	133.676	-2.11939	0.373249	5.67822	1.36104e-08	1.58226e-06
IL6R	34.076	-2.11956	0.697092	3.04058	0.00236124	0.043632
NPAS3	34.0008	-2.13424	0.483725	4.4121	1.02372e-05	0.00058122
EMILIN2	578.678	-2.15286	0.469486	4.58557	4.5275e-06	0.00027865
GPC6	359.035	-2.15299	0.381351	5.64568	1.64526e-08	1.85383e-06
TLE1	402.308	-2.16185	0.649742	3.32725	0.000877076	0.0215427
EPDR1	92.3276	-2.17501	0.52515	4.1417	3.44741e-05	0.00157805
AL049828.1	30.4775	-2.20254	0.735266	2.99558	0.00273927	0.0486953
FBLN1	1188.76	-2.20464	0.506677	4.35116	1.35418e-05	0.000708428
SULF1	328.125	-2.20481	0.711952	3.09685	0.00195587	0.0384071
THEMIS2	69.9095	-2.20791	0.449868	4.90791	9.20524e-07	7.09676e-05
MFGE8	1966.54	-2.23682	0.608587	3.67544	0.000237439	0.00752817
PNMA2	187.598	-2.23695	0.54829	4.07986	4.5063e-05	0.00197815
AKAP12	461.302	-2.24444	0.596131	3.76502	0.000166536	0.00562079
PM20D2	40.0579	-2.25357	0.605874	3.71954	0.000199585	0.00655498
THAP9	15.5991	-2.26188	0.683929	3.30718	0.000942401	0.0224473
INSR	159.969	-2.28233	0.363069	6.28621	3.25313e-10	7.21998e-08
GFRA1	47.4197	-2.29195	0.579579	3.95451	7.66903e-05	0.00292541
TNC	625.765	-2.3488	0.678757	3.46045	0.000539278	0.0144677
SH3RF3	589.58	-2.35128	0.583266	4.03124	5.54839e-05	0.00224511
MTSS1	111.767	-2.36749	0.519617	4.55622	5.20814e-06	0.000312659
MAP3K5	1099.6	-2.39183	0.606229	3.94543	7.96573e-05	0.00302285
ARHGAP42	66.719	-2.40724	0.630349	3.81891	0.000134043	0.00458753
PNRC1	593.282	-2.41994	0.35618	6.79417	1.08939e-11	3.46898e-09
BTBD11	38.95	-2.42806	0.618705	3.92443	8.69362e-05	0.00321576
DUSP10	93.862	-2.42984	0.554996	4.37813	1.19703e-05	0.000648864
PTPRU	496.826	-2.46234	0.574924	4.2829	1.84475e-05	0.000906777
PIK3R1	735.266	-2.46439	0.736883	3.34435	0.000824766	0.0204766
ASS1	1246.96	-2.48127	0.827115	2.9999	0.00270064	0.0482426
GPAM	998.032	-2.49237	0.810567	3.07485	0.00210612	0.0401698
DCN	11901.4	-2.49476	0.767911	3.24877	0.00115905	0.02596
SAT1	1429.17	-2.50003	0.327398	7.63606	2.23967e-14	9.64904e-12
HTATSF1	501.794	-2.50474	0.756834	3.3095	0.000934634	0.0223701
COL24A1	66.8964	-2.54098	0.665248	3.8196	0.000133668	0.00458753
PLD1	90.083	-2.55342	0.665045	3.83947	0.000123299	0.00425964
IL15RA	29.3833	-2.5882	0.804638	3.2166	0.00129719	0.0282756
EPB41L1	57.5486	-2.60067	0.761626	3.41463	0.000638687	0.0167062
PLTP	249.373	-2.60274	0.838575	3.10377	0.00191073	0.0378222
ROR2	298.288	-2.61896	0.447274	5.85538	4.75925e-09	6.00979e-07
REPS2	11974	-2.62072	0.787833	3.32649	0.000879473	0.0215427
SDK1	54.2534	-2.62567	0.606154	4.33169	1.4797e-05	0.000763193
GLUL	3574.66	-2.6291	0.195021	13.4812	2.01895e-41	4.92894e-38
IL1R1	1008.93	-2.66557	0.546932	4.87367	1.09543e-06	8.10393e-05
CDADC1	24.3226	-2.71065	0.749764	3.61534	0.000299954	0.00907795
ABCC3	145.754	-2.76159	0.413454	6.67931	2.40068e-11	6.51207e-09
PLCL1	289.407	-2.79088	0.768301	3.63253	0.000280652	0.00863654
STOM	508.742	-2.85398	0.584218	4.88513	1.03361e-06	7.88555e-05
VWCE	29.9711	-2.85667	0.717956	3.97889	6.92378e-05	0.00272633
CPM	346.752	-2.90099	0.500519	5.79597	6.79287e-09	8.1559e-07
LRRK2	51.6814	-2.90126	0.675273	4.29642	1.73576e-05	0.000858964
ZNF608	91.236	-2.92794	0.484256	6.04626	1.4825e-09	2.17157e-07
IFT74	48.367	-2.9454	0.617331	4.77118	1.83149e-06	0.000125363
ITPR1	240.46	-2.98932	0.482421	6.1965	5.77316e-10	1.03128e-07
PCSK5	10735.1	-3.0044	0.744627	4.03477	5.46563e-05	0.00224511
ACSL1	1432.45	-3.06756	0.495772	6.18745	6.11466e-10	1.06628e-07
SLC9A9	27.4337	-3.11856	0.929678	3.35445	0.000795237	0.0199938
GCLC	410.721	-3.12681	1.00087	3.12411	0.00178346	0.0367311
SLC9B1	37.0645	-3.13649	0.848004	3.69867	0.000216732	0.00702364
RNLS	32.6763	-3.14175	0.763818	4.11322	3.90185e-05	0.0017532
SLC19A3	119.868	-3.15414	0.595297	5.29844	1.16798e-07	1.14057e-05
MAP3K8	116.996	-3.18369	0.437419	7.27835	3.37939e-13	1.23753e-10
SEZ6L2	102.352	-3.27984	1.06291	3.08571	0.00203064	0.0392927
CRISPLD2	1404.39	-3.30564	0.663759	4.98018	6.35263e-07	5.16963e-05
NID1	3070.15	-3.30603	0.972859	3.39827	0.000678143	0.0175503
TSHZ2	127.664	-3.36478	0.569923	5.90392	3.5496e-09	4.56092e-07
C1S	367.341	-3.44476	0.267738	12.8662	6.97938e-38	1.27792e-34
CYP27A1	95.4214	-3.49693	0.785067	4.45431	8.41647e-06	0.00048158
ITGA1	109.657	-3.49993	0.86769	4.03362	5.49249e-05	0.00224511
NAMPT	762.625	-3.53934	0.948057	3.73326	0.000189017	0.00626408
MMD	134.429	-3.58615	0.528666	6.78339	1.17386e-11	3.58222e-09
FAM110B	51.8865	-3.61821	0.536742	6.74106	1.57232e-11	4.42911e-09
FOXO1	371.995	-3.65813	0.250015	14.6317	1.76404e-48	1.29198e-44
SAMHD1	1140.33	-3.73272	0.979547	3.81066	0.000138595	0.00472125
MGST2	20.2529	-3.79664	0.941419	4.03289	5.50961e-05	0.00224511
ADAMTS2	4063.37	-3.8391	0.278745	13.7728	3.71515e-43	1.36049e-39
SVEP1	1197.9	-3.87999	0.831804	4.66455	3.09291e-06	0.000196978
DUSP4	181.574	-3.88039	1.1887	3.2644	0.00109695	0.0250829
TLE2	95.314	-3.90245	1.16782	3.34166	0.000832783	0.0206058
SORBS2	87.4747	-3.94517	1.15003	3.4305	0.000602463	0.0158152
HNMT	76.7516	-3.97233	0.607755	6.53608	6.31528e-11	1.54177e-08
AC073107.1	30.0801	-3.98268	1.14928	3.46536	0.000529513	0.0143105
ABCA1	902.691	-4.00922	0.364815	10.9897	4.28209e-28	3.92026e-25
RETREG1	61.4377	-4.0321	1.12479	3.58477	0.000337381	0.00988391
EPAS1	1093.31	-4.13539	0.588437	7.02775	2.09885e-12	7.31999e-10
STEAP2	252.462	-4.18548	1.06535	3.92875	8.5388e-05	0.00319072
AC004160.1	21.4329	-4.2274	0.887176	4.76501	1.88846e-06	0.000128066
CCDC69	465.062	-4.2577	0.950091	4.48136	7.41686e-06	0.00043112
RNF212	17.652	-4.28459	1.34229	3.192	0.00141292	0.0302579
HECW1	104.915	-4.28991	1.14236	3.75531	0.000173127	0.00581644
SLC44A3-AS1	17.4701	-4.30162	1.07218	4.01204	6.01968e-05	0.00240919
THRB	104.868	-4.31606	0.691967	6.23737	4.44982e-10	9.58544e-08
RIPOR3	328.892	-4.31667	0.374289	11.533	8.99632e-31	1.09815e-27
CD163	69.2917	-4.33636	1.41097	3.07333	0.00211688	0.0401717
C1QTNF1	1350.42	-4.34274	0.718723	6.0423	1.51934e-09	2.18189e-07
C3	190.906	-4.3849	0.414068	10.5898	3.32303e-26	2.70421e-23
SLC22A3	104.457	-4.42823	1.30646	3.38948	0.000700262	0.0179326
ACSS3	37.9923	-4.48165	0.703323	6.37211	1.86442e-10	4.27609e-08
IL18R1	27.1443	-4.4917	0.959231	4.68261	2.83249e-06	0.000185224
FAM20C	1485.01	-4.60922	1.3939	3.30671	0.000943988	0.0224473
FBXO32	157.397	-4.62176	0.617745	7.48167	7.33838e-14	2.82875e-11
MAP2K6	34.3832	-4.63399	1.16674	3.97175	7.1348e-05	0.0027944
AF165147.1	57.9227	-4.85895	1.18464	4.10161	4.1028e-05	0.00183225
SLC39A8	1789.92	-5.12592	1.57755	3.24929	0.00115693	0.02596
DEPP1	631.006	-5.33424	0.425338	12.5412	4.4424e-36	6.50723e-33
PLXNA4	565.269	-5.69572	0.978905	5.81846	5.93916e-09	7.24974e-07
GYG2	149.357	-5.7437	1.25673	4.57037	4.86864e-06	0.00029715
ARMH1	5.99834	-5.75627	1.82892	3.14736	0.00164754	0.0343776
ACACB	1992.94	-5.84337	1.86653	3.13061	0.00174446	0.0360916
NPR3	152.624	-5.85767	0.745746	7.85478	4.00461e-15	1.95532e-12
RAPGEF5	17.7914	-5.87669	1.45339	4.04342	5.26766e-05	0.00220315
ADAMTS5	498.265	-5.8777	0.518337	11.3395	8.35918e-30	8.74609e-27
ALPL	811.822	-5.99315	0.969433	6.18212	6.32471e-10	1.07726e-07
LAMA3	58.9865	-6.07434	1.26543	4.8002	1.58507e-06	0.000111635
TENM2	8.04031	-6.15312	2.03569	3.02263	0.00250589	0.0454805
AC109479.1	8.64672	-6.21873	1.87708	3.31298	0.000923085	0.0222391
MAOA	649.265	-6.40846	1.31399	4.87711	1.07653e-06	8.0454e-05
DHFRP1	10.778	-6.51646	1.98482	3.28315	0.00102652	0.0238675
MKX	88.31	-6.80316	1.29465	5.25482	1.48166e-07	1.4093e-05
APCDD1	758.817	-6.83942	0.876096	7.8067	5.87046e-15	2.6872e-12
SEMA4G	12.8048	-6.84073	2.11871	3.22873	0.00124341	0.0272657
NRCAM	651.976	-7.03237	0.675211	10.4151	2.11649e-25	1.55012e-22
MROH9	15.1619	-7.10068	1.74817	4.06179	4.86987e-05	0.00206167
MACROH2A2	15.6515	-7.1232	2.12393	3.35379	0.000797131	0.0199938
YPEL1	16.3631	-7.17335	1.76086	4.07377	4.62579e-05	0.00200469
AC009975.1	16.7708	-7.19572	1.78601	4.02893	5.60314e-05	0.0022548
CYP26B1	17.0265	-7.21314	1.78444	4.04224	5.29431e-05	0.00220315
LAMA4	1632.1	-7.22512	1.5648	4.61729	3.88784e-06	0.00024547
IL1R2	17.3563	-7.2707	2.19052	3.31916	0.000902872	0.0218961
SFRP4	17.4756	-7.28205	2.35145	3.09683	0.00195601	0.0384071
COL4A3	23.4109	-7.71282	2.1094	3.6564	0.000255786	0.00804025
COL4A4	513.427	-7.76959	1.63854	4.74177	2.11857e-06	0.000139787
LBP	28.474	-7.98623	2.22553	3.58846	0.000332635	0.00982345
IL7R	651.471	-7.99941	2.56081	3.12379	0.0017854	0.0367311
SAMSN1	43.9681	-8.6105	2.43329	3.53862	0.000402227	0.0112283
TMEM132B	113.508	-8.63796	2.84134	3.0401	0.00236498	0.043632
ITGA7	1245.92	-8.71919	1.81234	4.811	1.50173e-06	0.00010783
SERPING1	47.3436	-8.72903	1.582	5.51771	3.43439e-08	3.64543e-06
IGFBP5	1394.22	-8.97354	2.30302	3.89642	9.7626e-05	0.00352223
GALNT15	662.011	-9.29193	1.09402	8.49337	2.00726e-17	1.33647e-14
TSPAN15	79.4246	-9.46544	2.277	4.15698	3.22484e-05	0.00149485
ABLIM2	96.5692	-9.74306	1.77084	5.50195	3.75621e-08	3.93007e-06
PDGFD	99.0233	-9.78333	3.0059	3.25471	0.00113509	0.0255961
LGALS12	346.387	-23.636	3.88457	6.08458	1.16798e-09	1.78214e-07
CYP24A1	1044.67	-25.8299	3.88451	6.64946	2.94173e-11	7.42938e-09
LPL	2212.99	-26.8176	3.88449	6.90376	5.06428e-12	1.68595e-09
