# Supplementary material for: Integrative analysis reveals a lineage-specific circular RNA landscape for adipo-osteogenesis of human mesenchymal stem cells
Source: Stem Cell Res Ther. 2022 Mar 12;13:106. doi: 10.1186/s13287-022-02792-5 (PMC8917624; doi:10.1186/s13287-022-02792-5)
Supplement: Supplementary file 6 — Additional file 6. Table S5: Top ten significantly enriched GO terms for lineage-specific host genes of circRNAs. [file 13287_2022_2792_MOESM6_ESM.xlsx]

## Sheet: Supplementary Table 5
Supplementary Table 5 Top ten significantly enriched GO terms for lineage-specific host genes of circRNAs.
Category	Term	Count	%	PValue	Genes	List Total	Pop Hits	Pop Total	Fold Enrichment	Bonferroni	Benjamini	FDR
AD (high)
GOTERM_BP_DIRECT	GO:0030198~extracellular matrix organization	20	4.84262	6.53212e-08	DDR1, VIT, ECM2, ITGB5, ITGA1, TNC, LAMC1, OLFML2A, NID1, HSPG2, THBS1, VCAN, COL5A3, ITGA11, PXDN, ITGA8, COL8A2, COL8A1, ITGA7, RECK	369	196	16792	4.64355	0.000135467	0.000106795	0.000106279
GOTERM_BP_DIRECT	GO:0007155~cell adhesion	31	7.50605	1.03034e-07	DDR1, CNTNAP2, SPON1, ITGB5, COL12A1, TNC, NEDD9, LAMC1, THBS1, PCDH18, ALCAM, PDZD2, BOC, SVEP1, NCAM2, EDIL3, MAGI1, FARP2, SORBS2, SORBS1, FER, KITLG, VCAN, ITGA11, ITGA8, ITGBL1, COL8A1, ITGA7, TLN2, MFGE8, GAS6	369	459	16792	3.07344	0.00021367	0.000106795	0.000106279
GOTERM_BP_DIRECT	GO:0006198~cAMP catabolic process	5	1.21065	0.00025578	PDE1A, PDE3B, PDE3A, PDE7B, PDE8A	369	15	16792	15.1689	0.411722	0.0965978	0.0961318
GOTERM_BP_DIRECT	GO:0032869~cellular response to insulin stimulus	9	2.17918	0.000277838	GHR, KAT2B, FER, PDE3B, INPP5K, PPARG, SORBS1, PIK3R1, GPLD1	369	77	16792	5.31897	0.438035	0.0965978	0.0961318
GOTERM_BP_DIRECT	GO:0007229~integrin-mediated signaling pathway	10	2.42131	0.000322789	ADAMTS13, ITGB5, ITGA11, ITGA1, ITGA8, NEDD9, PTK2B, ITGBL1, ITGA7, PRKD1	369	99	16792	4.59664	0.488072	0.0965978	0.0961318
GOTERM_BP_DIRECT	GO:0001525~angiogenesis	15	3.63196	0.000420217	ENPEP, CALCRL, PLXND1, ANGPT1, PDE3B, HIF3A, HSPG2, MEIS1, COL8A2, LEPR, PTK2B, COL8A1, PRKD1, MFGE8, FGFR2	369	223	16792	3.06099	0.581766	0.108889	0.108364
GOTERM_BP_DIRECT	GO:0009749~response to glucose	8	1.93705	0.000705066	TCF7L2, ACVR1C, GPAM, LPL, PTK2B, THBS1, GPLD1, SIDT2	369	68	16792	5.35374	0.768419	0.137322	0.136659
GOTERM_BP_DIRECT	GO:0006631~fatty acid metabolic process	5	1.21065	0.0269234	GHR, STAT5A, GPAM, HADH, ACSF2	369	52	16792	4.37565	1	1	0.995656
AD (low)
GOTERM_BP_DIRECT	GO:0051301~cell division	26	5.13834	9.33841e-06	ANKLE2, CDCA2, CEP164, KIF14, BUB1B, KIF11, SMC4, AURKA, GNAI2, CDC20, CCNB1, CCND1, RPS3, SPDL1, BUB1, HELLS, UBE2C, RCC2, HMGA2, CDC6, KNL1, CDC25C, CENPE, CKS2, TACC3, KIF2C	452	350	16792	2.75975	0.0230119	0.0160257	0.0159999
GOTERM_BP_DIRECT	GO:0098609~cell-cell adhesion	20	3.95257	0.000139396	VASP, LRRC59, HSPA5, SWAP70, CAPG, SLC3A2, ENO1, NDRG1, GOLGA2, ANLN, PPFIBP1, PKM, ATIC, CTTN, GLOD4, MICALL1, EIF4H, TAGLN2, STXBP6, TMPO	452	271	16792	2.74173	0.293575	0.049625	0.0495454
GOTERM_BP_DIRECT	GO:0000910~cytokinesis	8	1.58103	0.000273355	RALA, ESPL1, DAPK3, MYH9, KIF23, BRCA2, ECT2, CIT	452	48	16792	6.19174	0.494177	0.0851501	0.0850134
GOTERM_BP_DIRECT	GO:0006695~cholesterol biosynthetic process	7	1.3834	0.000483271	SQLE, MVK, HMGCS1, INSIG1, HMGCR, DHCR7, FDFT1	452	38	16792	6.8435	0.700334	0.133812	0.133598
GOTERM_BP_DIRECT	GO:0008283~cell proliferation	21	4.1502	0.00219938	CSGALNACT1, STIL, UHRF1, INSIG1, BUB1B, EMP2, CDC25C, AURKB, GNAI2, FGF5, BIN1, COL4A3, PDPN, ERCC2, CKS2, TACC3, KIF2C, BCAT1, BUB1, DLGAP5, PPARD	452	366	16792	2.13158	0.995868	0.49826	0.49746
GOTERM_BP_DIRECT	GO:0045454~cell redox homeostasis	8	1.58103	0.00459122	PDIA3, PRDX5, GCLC, SELENOS, NXN, PDIA6, PDIA5, PDIA4	452	77	16792	3.85979	0.99999	0.703166	0.702037
GOTERM_BP_DIRECT	GO:0002224~toll-like receptor signaling pathway	5	0.988142	0.00552068	MAPKAPK3, TRAF3, CTSL, HSP90B1, CTSB	452	27	16792	6.87971	0.999999	0.703166	0.702037
GOTERM_BP_DIRECT	GO:0035987~endodermal cell differentiation	5	0.988142	0.00552068	COL7A1, FN1, HMGA2, INHBA, ITGA5	452	27	16792	6.87971	0.999999	0.703166	0.702037
OS (high)
GOTERM_BP_DIRECT	GO:0042060~wound healing	7	2.61194	0.000974783	TGFB2, SDC4, WNT5A, CELSR1, GLI3, DCN, MAP3K5	240	80	16792	6.12208	0.790768	1	1
GOTERM_BP_DIRECT	GO:0050727~regulation of inflammatory response	6	2.23881	0.00201171	HCK, IL1RL2, SBNO2, TNIP1, IL1R1, JAK2	240	63	16792	6.66349	0.960444	1	1
GOTERM_BP_DIRECT	GO:0019221~cytokine-mediated signaling pathway	8	2.98507	0.00271673	IL15RA, HCK, IL1R2, STAT4, IRAK3, JAK2, DCN, IL13RA1	240	131	16792	4.27277	0.987267	1	1
GOTERM_BP_DIRECT	GO:0016477~cell migration	9	3.35821	0.00327782	TGFB2, STRIP2, SDC4, PSTPIP2, WWC1, SHROOM2, EMP2, PARP9, JAK2	240	172	16792	3.66105	0.994837	1	1
GOTERM_BP_DIRECT	GO:0051603~proteolysis involved in cellular protein catabolic process	5	1.86567	0.00476792	DNAJC3, HSPA5, FAP, CTSL, CTSB	240	48	16792	7.28819	0.999532	1	1
GOTERM_BP_DIRECT	GO:0040036~regulation of fibroblast growth factor receptor signaling pathway	3	1.1194	0.00533811	FAM20C, SULF1, RUNX2	240	8	16792	26.2375	0.999813	1	1
GOTERM_BP_DIRECT	GO:0007259~JAK-STAT cascade	4	1.49254	0.0104176	IL15RA, STAT1, STAT4, JAK2	240	32	16792	8.74583	1	1	1
GOTERM_BP_DIRECT	GO:0008285~negative regulation of cell proliferation	13	4.85075	0.0114573	ACVRL1, PTPRU, TGFB2, MYOCD, ATP8A2, CXCL8, INHBA, NDRG1, GLI3, COL4A3, CDH13, JAK2, PTPN2	240	396	16792	2.29689	1	1	1
OS (low)
GOTERM_BP_DIRECT	GO:0030198~extracellular matrix organization	21	6.3253	5.77102e-10	DDR1, SPARC, ITGB5, POMT1, TNC, LAMC1, NID1, HSPG2, THBS1, FBLN5, VCAN, CCDC80, ITGA10, COL5A3, PXDN, ITGA8, DAG1, COL8A2, COL8A1, MATN3, FBN1	309	196	16792	5.82247	1.134e-06	1.134e-06	1.1317e-06
GOTERM_BP_DIRECT	GO:0007155~cell adhesion	29	8.73494	2.83776e-08	DDR1, CNTNAP2, SPON1, NRP2, ITGB5, COL12A1, TNC, NEDD9, LAMC1, THBS1, PCDH18, EFNB2, ALCAM, PDZD2, SPOCK1, CTNNAL1, EDIL3, MAGI1, SORBS1, KITLG, VCAN, ITGA10, CDH11, ITGA8, ITGBL1, COL8A1, TLN2, GAS6, VCL	309	459	16792	3.43344	5.57605e-05	2.7881e-05	2.78243e-05
GOTERM_BP_DIRECT	GO:0001525~angiogenesis	14	4.21687	0.000251122	GPI, NRP2, ANXA2, PLXND1, PDE3B, VEGFC, HIF3A, HSPG2, ANPEP, COL8A2, LEPR, PTK2B, COL8A1, FGFR2	309	223	16792	3.41167	0.389525	0.0986911	0.0984902
GOTERM_BP_DIRECT	GO:0001649~osteoblast differentiation	8	2.40964	0.00304168	WWTR1, VCAN, IGFBP5, CAT, TNC, BMP6, GLI2, EPHA2	309	104	16792	4.18023	0.997486	0.459762	0.458826
GOTERM_BP_DIRECT	GO:0071526~semaphorin-plexin signaling pathway	5	1.50602	0.00298617	SEMA6C, PLXND1, PLXNA2, SEMA3F, MET	309	33	16792	8.23379	0.997196	0.459762	0.458826
GOTERM_BP_DIRECT	GO:0048661~positive regulation of smooth muscle cell proliferation	7	2.10843	0.000790142	NOTCH3, CAMK2D, THBS1, IL6R, PPARGC1A, EGFR, FGFR2	309	60	16792	6.34002	0.788439	0.172514	0.172163
GOTERM_BP_DIRECT	GO:0036066~protein O-linked fucosylation	4	1.20482	0.00118897	ADAMTSL1, SPON1, THBS1, ADAMTS7	309	12	16792	18.1143	0.903453	0.233633	0.233158
GOTERM_BP_DIRECT	GO:0050919~negative chemotaxis	5	1.50602	0.00333614	SEMA6C, NRP2, SLIT3, SEMA3F, SLIT2	309	34	16792	7.99162	0.998593	0.468251	0.467297
MSC (high)
GOTERM_BP_DIRECT	GO:0051301~cell division	54	9.85401	2.43646e-22	CCNF, NCAPG2, CEP164, KIF14, BUB1B, KIF11, SMC4, SMC2, CDC20, CCND1, NUF2, ENSA, KNTC1, KMT5A, SPDL1, TXNL4A, HELLS, LIG1, KNL1, SMC1A, CDC25C, KNSTRN, CCNA2, SGO2, TIMELESS, MCM5, KIF2C, CDCA2, NCAPG, CDCA8, NCAPH, SKA1, AURKA, GNAI2, CCNB1, HAUS8, RPS3, NUP43, MAP4, FAM83D, BUB1, UBE2C, RCC2, HMGA2, CDC6, MAD2L2, CENPE, TPX2, WEE1, MIS18A, CENPJ, CDK1, TACC3, NCAPD2	516	350	16792	5.02086	5.53564e-19	5.53564e-19	5.44793e-19
GOTERM_BP_DIRECT	GO:0007062~sister chromatid cohesion	22	4.0146	4.38322e-12	CENPU, RCC2, CDCA8, BUB1B, KNL1, RANGAP1, SMC1A, SKA1, AURKB, CDC20, CENPE, SGO2, CENPH, INCENP, CENPI, NUF2, NUP43, KNTC1, KIF2C, CENPO, SPDL1, BUB1	516	103	16792	6.95085	9.95879e-09	3.31956e-09	3.26696e-09
GOTERM_BP_DIRECT	GO:0006281~DNA repair	29	5.29197	8.50544e-10	PIF1, BLM, VCP, UHRF1, CEP164, NUDT1, FOXM1, RAD51AP1, RECQL4, CHAF1B, CHAF1A, EXO1, RUVBL2, POLD1, CHEK1, RPS3, CLSPN, GEN1, FANCI, POLQ, LIG1, FANCA, CDC5L, SMC1A, FANCD2, APEX1, TDP1, RFWD3, CDK1	516	235	16792	4.0159	1.93243e-06	4.83109e-07	4.75454e-07
GOTERM_BP_DIRECT	GO:0031145~anaphase-promoting complex-dependent catabolic process	17	3.10219	1.76312e-09	PSMD11, PSMD13, UBE2C, BUB1B, AURKB, AURKA, CDC20, CCNB1, PSMB5, PSMC3, PSMD4, PSMB2, PSMC4, PSMD2, PSMC2, CDK1, SKP2	516	79	16792	7.00285	4.0058e-06	8.01161e-07	7.88466e-07
GOTERM_BP_DIRECT	GO:0000086~G2/M transition of mitotic cell cycle	21	3.83212	6.99184e-09	YWHAE, DCTN1, ODF2, CEP164, CEP131, HMMR, FOXM1, CDC25C, AURKA, CIT, TPX2, WEE1, CCNB1, HAUS8, CENPJ, ENSA, CHEK1, CDK1, CEP72, SKP2, CEP78	516	137	16792	4.98829	1.58853e-05	2.64758e-06	2.60563e-06
GOTERM_BP_DIRECT	GO:0051436~regulation of ubiquitin-protein ligase activity	14	2.55474	2.08673e-07	PSMD11, PSMD13, UBE2C, BUB1B, CDC20, CCNB1, PSMB5, PSMC3, PSMD4, PSMB2, PSMC4, PSMD2, PSMC2, CDK1	516	71	16792	6.41686	0.000473993	6.77293e-05	6.66561e-05
GOTERM_BP_DIRECT	GO:0006260~DNA replication	20	3.64964	2.8681e-07	RRM1, BLM, LIG1, RFC2, CDC6, CDC25C, RECQL4, CHAF1B, CHAF1A, ORC1, EXO1, POLD1, CHEK1, MCM3, TIMELESS, CDK1, MCM4, MCM5, CLSPN, DTL	516	155	16792	4.19905	0.000651421	8.14542e-05	8.01635e-05
GOTERM_BP_DIRECT	GO:0007059~chromosome segregation	13	2.37226	9.29618e-07	TOP2A, CDCA2, ESCO2, KIF11, KNSTRN, SKA1, CENPE, MIS18A, INCENP, PPP1R7, NUF2, RPS3, CEP85	516	68	16792	6.22139	0.00210986	0.000210752	0.000207413
MSC (low)
GOTERM_BP_DIRECT	GO:0042384~cilium assembly	13	2.30088	0.000173433	DYNC2H1, SPAG16, INTU, WDR19, RFX3, KIF27, TTBK2, DYNC2LI1, IFT74, IFT81, BBS9, NEK1, CEP162	467	124	16792	3.7697	0.308643	0.20262	0.20262
GOTERM_BP_DIRECT	GO:0006468~protein phosphorylation	28	4.95575	0.000190433	PIK3R1, STK3, RPS6KA3, GRK3, GRK4, NEK1, MAP3K8, JAK2, MARK4, MAP3K5, LYN, TGFB2, CDKL4, MORC3, MMD, DAPK2, LMTK2, IRAK3, BRAF, HIPK3, FAM20C, PIK3C3, PRKD1, BMPR1B, MAP3K13, CDK14, SQSTM1, NEK11	467	456	16792	2.2079	0.33321	0.20262	0.20262
GOTERM_BP_DIRECT	GO:0060271~cilium morphogenesis	13	2.30088	0.000409734	DYNC2H1, SPAG16, INTU, AVIL, WDR19, RFX3, ASAP1, KIF27, TTBK2, IFT74, IFT81, NEK1, CEP162	467	136	16792	3.43708	0.581924	0.290638	0.290638
GOTERM_BP_DIRECT	GO:0045893~positive regulation of transcription, DNA-templated	29	5.13274	0.000579264	SP100, RSF1, RORB, PSEN1, FOXO3, RLF, FOXO1, NPAS2, NPAS3, GLIS2, HMBOX1, NRIP1, TASP1, ZNF423, RREB1, NCOA1, INSR, STAT3, SMARCA5, NFATC3, RFX3, BTBD8, RUNX2, ELF1, ELF2, MAPRE3, ROR2, KDM7A, PICALM	467	515	16792	2.02477	0.708592	0.308168	0.308168
GOTERM_BP_DIRECT	GO:0016485~protein processing	9	1.59292	0.000836654	DYNC2H1, CPM, ADAMTS2, ADAMTS13, CPD, ATG4C, PIK3C3, PSEN1, PCSK6	467	72	16792	4.49465	0.831555	0.35608	0.35608
GOTERM_BP_DIRECT	GO:0060396~growth hormone receptor signaling pathway	4	0.707965	0.00107166	STAT3, PIK3R1, JAK2, PTK2	467	8	16792	17.9786	0.897891	0.380082	0.380082
GOTERM_BP_DIRECT	GO:0018108~peptidyl-tyrosine phosphorylation	12	2.12389	0.00364673	LYN, MAP2K4, EPHA4, MUSK, CUX1, INSR, NEK1, ROR2, JAK2, PTK2, MAP2K5, MAP2K6	467	153	16792	2.82017	0.99958	0.97003	0.97003
GOTERM_BP_DIRECT	GO:0008104~protein localization	7	1.23894	0.00676769	CADM3, KIF26B, VPS13A, AKAP7, NRCAM, KIFAP3, SQSTM1	467	61	16792	4.12623	0.999999	1	1
