# Supplementary material for: Integrative analysis reveals a lineage-specific circular RNA landscape for adipo-osteogenesis of human mesenchymal stem cells
Source: Stem Cell Res Ther. 2022 Mar 12;13:106. doi: 10.1186/s13287-022-02792-5 (PMC8917624; doi:10.1186/s13287-022-02792-5)
Supplement: Supplementary file 7 — Additional file 7. Table S6: Oligonucleotides used in this study. [file 13287_2022_2792_MOESM7_ESM.xls]

## Sheet: Sheet1
Supplementary Table 6 Oligonucleotides used in this study
Gene name	Forward (5' to 3')	Reverse (5' to 3')	Product size (bp)	Additional information	Application
RUNX2	CCCAGTATGAGAGTAGGTGTCC	GGGTAAGACTGGTCATAGGACC	149	mRNA	qPCR
ALPL	GACACCCATCCCATCTCCCAGG	TACTGGCGAGACCAAGCGCA	111	mRNA	qPCR
MMP1	ATGAAGCAGCCCAGATGTGGAG	TGGTCCACATCTGCTCTTGGCA	137	mRNA	qPCR
PPARG	CGAGGACACCGGAGAGGG	TGTGGTTTAGTGTTGGCTTCTT	69	mRNA	qPCR
CEBPA	GACTTGGTGCGTCTAAGATGAG	GGCATTGGAGCGGTGAGTT	147	mRNA	qPCR
FABP4	ACGAGAGGATGATAAACTGGTGG	GCGAACTTCAGTCCAGGTCAAC	108	mRNA	qPCR
CRLF1	GAGACCTTCCTCCACACCAACT	CATAGGGCGTAAAGAGAGCCAG	139	mRNA	qPCR
GAPDH	ATGGGGAAGGTGAAGGTCG	TAAAAGCAGCCCTGGTGACC	70	mRNA	qPCR
circ_CYP24A1	GCCTGTTGAGATGCTACACTC	TGTTGTCCAGCTTCATCACTTC	166	circRNA: chr20:54157169|54171670	qPCR
circ_NRCAM	TGGTCTTAGCTGTTGGCATTC	GAGGCTGAGGTGAGAGGATAG	191	circRNA: chr7:108399436|108401533	qPCR
circ_SLC39A8	CTGCCATCAATGGTGTGACAT	AAGCACGAGTGACTGAGGAA	137	circRNA: chr4:102304317|102324998	qPCR
circ_SETBP1	CAAGATGAACCGCAAGGAGAG	GTCCGCTGTCAGAGTTGGT	198	circRNA: chr18:44949881|44953340	qPCR
circ_TTC39C	GGACGGATACAACGACTAGAGAA	TCAATTACTCCAGCCTCTTCACT	171	circRNA: chr18:24064140|24083081	qPCR
circ_REV3L	GCAGTCAATGAAGGCTTACAAG	AGGCTCCATAATTAGAGGAACAC	262	circRNA: chr6:111329532|111333367	qPCR
circ_PLXNC1	ACTGCGGTTGGTGCCATT	AACGGATGTCAGGTCGGAAT	103	circRNA: chr12:94169153|94186473	qPCR
circ_CHST15	CTACGACAACAGCACGGATG	TGGTCTTCTCATTGATGGATGG	241	circRNA: chr10:124038515|124046724	qPCR
circ_ACACB	TATTGGCATGGCAGAGGAGAT	GCTCGTTGAGGATGGAGATCA	131	circRNA: chr12:109222507|109246448	qPCR
circ_ZFHX4	TACGCTTGCATACCACCAATCA	AGGGGAGTCACAGGTTTCCA	120	circRNA: chr8:76704043|76708048	qPCR
circ_TET1	TGCCATGAACTTCTTTACTAACCC	GGATTCTGACTTGGGGCCAT	128	circRNA: chr10:68644698|68647005	qPCR
circ_KITLG	TGTTGCAAGAGAAAGAGAGAGAGT	ACACGATTCCTGCAGATCCC	158	circRNA: chr12:88505159|88545865	qPCR
circ_CRLF1	GTGAGCAACCAGACCTCCT	CACTGTCCTCCACTCGGTAG	304	circRNA: chr19:18596622|18597049	qPCR
si-circRNA	CCACUCCCCGCAGUGUGACCATT	UGGUCACACUGCGGGGAGUGGTT	-	-	Knock down
si-scramble	UUCUCCGAACGUGUCACGUTT	ACGUGACACGUUCGGAGAATT	-	-	Knock down
